# Supplementary material for: A trehalase-derived MAMP triggers LecRK-V–mediated immune responses in Arabidopsis
Source: Sci Adv. 2025 Jul 30;11(31):eadv8896. doi: 10.1126/sciadv.adv8896 (PMC12309661; doi:10.1126/sciadv.adv8896)
Supplement: Supplementary file 2 — Tables S1 to S15 [file sciadv.adv8896_tables_s1_to_s15.zip › Table S13.xlsx]

## Sheet: At3g59700
Group #	Tissue	Expression Level	Standard Deviation	Samples	Links
22	procambium 10	1194.63	0	procambium_11	To the Experiment
22	procambium 11	1161.1	0	procambium_12	To the Experiment
17	Lateral Root Cap root cells 2hr KCl control treated	962.32	303.82	GSM184476, GSM184477, GSM184478	To the Experiment
17	Lateral Root Cap root cells 2hr continuous KNO3 treated	786.02	304.74	GSM184482, GSM184483, GSM184484	To the Experiment
22	Procambium, old (average of procambium levels in sections 7-12)	588.66	480	procambium_8, procambium_9, procambium_10, procambium_11, procambium_12, procambium_13	To the Experiment
18	Epidermis and Cortex root cells 2hr continuous KNO3 treated	580.12	170.76	GSM184491, GSM184492, GSM184493	To the Experiment
22	procambium 9	506.63	0	procambium_10	To the Experiment
22	hair 10	418.62	0	hair_11	To the Experiment
18	Epidermis and Cortex root cells 2hr KCl control treated	411.05	45.03	GSM184485, GSM184486, GSM184487	To the Experiment
22	hair 11	406.87	0	hair_12	To the Experiment
22	procambium 12	375.1	0	procambium_13	To the Experiment
20	Pericycle root cells 2hr continuous KNO3 treated	341.98	158.83	GSM184509, GSM184510, GSM184511	To the Experiment
19	Endodermis and Pericycle root cells 2hr continuous KNO3 treated	252.12	97.38	GSM184500, GSM184501, GSM184502	To the Experiment
20	Pericycle root cells 2hr KCl control treated	240.13	152.61	GSM184503, GSM184504, GSM184505	To the Experiment
4	longitudinal zone 4, 140 mM NaCl	240.1	46.56	GSM184845, GSM184846	To the Experiment
22	procambium 7	234.08	0	procambium_8	To the Experiment
4	longitudinal zone 4, standard conditions	225.21	20.02	GSM184837, GSM184838	To the Experiment
21	Stele root cells 2hr continuous KNO3 treated	191.82	77.33	GSM184528, GSM184529, GSM184530	To the Experiment
22	hair 9	177.53	0	hair_10	To the Experiment
21	Stele root cells 2hr KCl control treated	148.95	26.59	GSM184522, GSM184523, GSM184524	To the Experiment
19	Endodermis and Pericycle root cells 2hr KCl control treated	140.25	26.76	GSM184494, GSM184495, GSM184496	To the Experiment
22	hair 12	131.44	0	hair_13	To the Experiment
22	non root hair cell 10	113.28	0	nonHair_11	To the Experiment
22	non root hair cell 11	110.1	0	nonHair_12	To the Experiment
15	longitudinal zone 4, -Fe conditions	108.9	13.48	GSM265432, GSM265433	To the Experiment
14	longitudinal zone 3, -Fe conditions	102.56	4.42	GSM265430, GSM265431	To the Experiment
11	Whole root, 16 hours of 140 mM NaCl exposure	101.7	12.22	GSM184933, GSM184934	To the Experiment
22	xylem 10	100.17	0	xylem_11	To the Experiment
22	xylem 11	97.36	0	xylem_12	To the Experiment
11	Whole root, 4 hours of 140 mM NaCl exposure	94.92	31.49	GSM184931, GSM184932	To the Experiment
11	Whole root, 32 hours of 140 mM NaCl exposure	90.66	16.44	GSM184935, GSM184936	To the Experiment
3	longitudinal zone 3, standard conditions	89.04	29	GSM184835, GSM184836	To the Experiment
11	Whole root, 30 minutes of 140 mM NaCl exposure	87.97	16.28	GSM184927, GSM184928	To the Experiment
11	Whole root, 1 hour of 140 mM NaCl exposure	86.3	15.57	GSM184929, GSM184930	To the Experiment
22	procambium 6	85.99	0	procambium_7	To the Experiment
22	hair 7	82.03	0	hair_8	To the Experiment
11	Whole root, standard conditions (control)	79.05	19.35	GSM184925, GSM184926	To the Experiment
22	cortex 10	71.88	0	cortex_11	To the Experiment
22	cortex 11	69.86	0	cortex_12	To the Experiment
22	procambium 5	66.93	0	procambium_6	To the Experiment
22	procambium 1	62.53	0	procambium_2	To the Experiment
15	longitudinal zone 4, standard conditions	61.55	6.25	GSM265424, GSM265425	To the Experiment
22	procambium 8	60.43	0	procambium_9	To the Experiment
22	Procambium, young (average of procambium levels in sections 1-6)	55.8	19.98	procambium_2, procambium_3, procambium_4, procambium_5, procambium_6, procambium_7	To the Experiment
22	phloem pole pericycle 10	53.62	0	phloemPole_11	To the Experiment
22	phloem pole pericycle 11	52.12	0	phloemPole_12	To the Experiment
14	longitudinal zone 3, standard conditions	51.98	18.65	GSM265422, GSM265423	To the Experiment
7	cortex, -Fe	50.82	9.57	GSM266669, GSM266670, GSM266671	To the Experiment
22	Xylem, old (average of xylem levels in sections 7-12)	49.36	40.25	xylem_8, xylem_9, xylem_10, xylem_11, xylem_12, xylem_13	To the Experiment
16	Whole root, -Fe, 48 hour	48.86	3.92	GSM265471, GSM265472	To the Experiment
22	non root hair cell 9	48.04	0	nonHair_10	To the Experiment
22	procambium 2	47.92	0	procambium_3	To the Experiment
22	meta protophloem 10	47.9	0	metaProtoPhloem_11	To the Experiment
7	cortex, 140 mM NaCl	47.56	14.88	GSM184913, GSM184914, GSM184915	To the Experiment
22	meta protophloem 11	46.56	0	metaProtoPhloem_12	To the Experiment
3	longitudinal zone 3, 140 mM NaCl	45.39	10.89	GSM184843, GSM184844	To the Experiment
16	Whole root, -Fe, 72 hour	43.96	3.9	GSM265473, GSM265474	To the Experiment
22	xylem 9	42.48	0	xylem_10	To the Experiment
22	procambium 3	40.5	0	procambium_4	To the Experiment
22	lateral root cap	39.83	0	lrc_1	To the Experiment
16	Whole root, -Fe, 24 hour	38.22	5.59	GSM265469, GSM265470	To the Experiment
22	lateral root primordium 11	36.71	0	lrp_12	To the Experiment
22	non root hair cell 12	35.57	0	nonHair_13	To the Experiment
5	epidermis and lateral root cap, -Fe	35.22	23.29	GSM266662, GSM266663, GSM266664, GSM266665	To the Experiment
16	Whole root, -Fe, 12 hour	31.99	0.76	GSM265467, GSM265468	To the Experiment
22	xylem 12	31.45	0	xylem_13	To the Experiment
22	lateral root cap 5	31.25	0	lrc_6	To the Experiment
16	Whole root, -Fe, 6 hour	31.22	7.05	GSM265465, GSM265466	To the Experiment
9	stele, -Fe	30.91	6.72	GSM266675, GSM266676, GSM266677	To the Experiment
22	procambium 4	30.91	0	procambium_5	To the Experiment
22	cortex 9	30.48	0	cortex_10	To the Experiment
16	Whole root, -Fe, 3 hour	30.26	5.02	GSM265463, GSM265464	To the Experiment
22	hair 6	30.13	0	hair_7	To the Experiment
22	lateral root cap 1	29.19	0	lrc_2	To the Experiment
16	Whole root, standard conditions, control	28.37	0.35	GSM265461, GSM265462	To the Experiment
8	endodermis and quiescent center, 140 mM NaCl	28.23	17.86	GSM184916, GSM184917, GSM184918	To the Experiment
22	endodermis 10	26.9	0	endodermis_11	To the Experiment
5	epidermis and lateral root cap, 140 mM NaCl	26.8	4.71	GSM184907, GSM184908, GSM184909	To the Experiment
22	Phloem Pole Pericycle, old (average of levels in PPP cells in sections 7-12)	26.42	21.54	phloemPole_8, phloemPole_9, phloemPole_10, phloemPole_11, phloemPole_12, phloemPole_13	To the Experiment
22	endodermis 11	26.14	0	endodermis_12	To the Experiment
22	phloem companion cell 10	25.16	0	phloem_11	To the Experiment
2	longitudinal zone 2, standard conditions	24.62	2.84	GSM184833, GSM184834	To the Experiment
10	protophloem, 140 mM NaCl	24.55	18.28	GSM184922, GSM184923, GSM184924	To the Experiment
22	phloem companion cell 11	24.45	0	phloem_12	To the Experiment
13	longitudinal zone 2, -Fe conditions	23.66	3.24	GSM265428, GSM265429	To the Experiment
22	Protophloem and Metaphloem, old (average of phloem levels in sections 7-12)	23.6	19.25	metaProtoPhloem_8, metaProtoPhloem_9, metaProtoPhloem_10, metaProtoPhloem_11, metaProtoPhloem_12, metaProtoPhloem_13	To the Experiment
22	hair 5	23.45	0	hair_6	To the Experiment
22	phloem pole pericycle 9	22.74	0	phloemPole_10	To the Experiment
7	cortex, standard conditions	22.59	5.5	GSM184895, GSM184896, GSM184897	To the Experiment
22	cortex 12	22.57	0	cortex_13	To the Experiment
22	lateral root cap 2	22.37	0	lrc_3	To the Experiment
22	non root hair cell 7	22.2	0	nonHair_8	To the Experiment
22	hair 1	21.91	0	hair_2	To the Experiment
22	hair 8	21.18	0	hair_9	To the Experiment
22	meta protophloem 9	20.32	0	metaProtoPhloem_10	To the Experiment
22	xylem 7	19.63	0	xylem_8	To the Experiment
22	lateral root cap 3	18.91	0	lrc_4	To the Experiment
6	columella root cap, 140 mM NaCl	18.54	10.4	GSM184910, GSM184911, GSM184912	To the Experiment
22	phloem pole pericycle 12	16.84	0	phloemPole_13	To the Experiment
22	hair 2	16.79	0	hair_3	To the Experiment
1	longitudinal zone 1, standard conditions	15.88	3.09	GSM184831, GSM184832	To the Experiment
13	longitudinal zone 2, standard conditions	15.4	10.69	GSM265420, GSM265421	To the Experiment
22	meta protophloem 12	15.04	0	metaProtoPhloem_13	To the Experiment
9	stele, 140 mM NaCl	14.64	3.33	GSM184919, GSM184920, GSM184921	To the Experiment
22	lateral root cap 4	14.43	0	lrc_5	To the Experiment
22	xylem pole pericycle 10	14.37	0	xylemPole_11	To the Experiment
5	epidermis and lateral root cap, standard conditions	14.21	2.64	GSM184889, GSM184890, GSM184891	To the Experiment
22	hair 3	14.19	0	hair_4	To the Experiment
22	cortex 7	14.09	0	cortex_8	To the Experiment
22	xylem pole pericycle 11	13.97	0	xylemPole_12	To the Experiment
9	stele, standard conditions	13.57	8.96	GSM184901, GSM184902, GSM184903	To the Experiment
22	Phloem companion cells, old (average of levels in PC cells in sections 7-12)	12.4	10.11	phloem_8, phloem_9, phloem_10, phloem_11, phloem_12, phloem_13	To the Experiment
22	columella	12.25	0	col_1	To the Experiment
10	protophloem, standard conditions	11.98	4.21	GSM184904, GSM184905, GSM184906	To the Experiment
22	endodermis 9	11.41	0	endodermis_10	To the Experiment
6	columella root cap, -Fe	11.06	2.34	GSM266666, GSM266667, GSM266668	To the Experiment
22	hair 4	10.83	0	hair_5	To the Experiment
22	phloem companion cell 9	10.67	0	phloem_10	To the Experiment
22	phloem pole pericycle 7	10.51	0	phloemPole_8	To the Experiment
2	longitudinal zone 2, 140 mM NaCl	10.35	3.4	GSM184841, GSM184842	To the Experiment
8	endodermis and quiescent center, -Fe	9.95	4.01	GSM266672, GSM266673, GSM266674	To the Experiment
6	columella root cap, standard conditions	9.42	2.77	GSM184892, GSM184893, GSM184894	To the Experiment
22	meta protophloem 7	9.39	0	metaProtoPhloem_8	To the Experiment
22	columella 1	8.98	0	col_2	To the Experiment
1	longitudinal zone 1, 140 mM NaCl	8.67	1.4	GSM184839, GSM184840	To the Experiment
22	endodermis 12	8.45	0	endodermis_13	To the Experiment
12	longitudinal zone 1, -Fe conditions	8.34	8.15	GSM265426, GSM265427	To the Experiment
8	endodermis and quiescent center, standard conditions	8.29	0.93	GSM184898, GSM184899, GSM184900	To the Experiment
22	non root hair cell 6	8.15	0	nonHair_7	To the Experiment
22	phloem companion cell 12	7.9	0	phloem_13	To the Experiment
22	xylem 6	7.21	0	xylem_7	To the Experiment
22	Xylem Pole Pericycle, old (average of levels in XPP cells in sections 7-12)	7.08	5.77	xylemPole_8, xylemPole_9, xylemPole_10, xylemPole_11, xylemPole_12, xylemPole_13	To the Experiment
22	non root hair cell 5	6.35	0	nonHair_6	To the Experiment
22	xylem pole pericycle 9	6.09	0	xylemPole_10	To the Experiment
22	non root hair cell 1	5.93	0	nonHair_2	To the Experiment
22	non root hair cell 8	5.73	0	nonHair_9	To the Experiment
22	xylem 5	5.61	0	xylem_6	To the Experiment
22	endodermis 7	5.27	0	endodermis_8	To the Experiment
22	xylem 1	5.24	0	xylem_2	To the Experiment
22	cortex 6	5.17	0	cortex_7	To the Experiment
22	xylem 8	5.07	0	xylem_9	To the Experiment
22	phloem companion cell 7	4.93	0	phloem_8	To the Experiment
12	longitudinal zone 1, standard conditions	4.88	0.98	GSM265418, GSM265419	To the Experiment
22	Xylem, young (average of xylem levels in sections 1-6)	4.68	1.68	xylem_2, xylem_3, xylem_4, xylem_5, xylem_6, xylem_7	To the Experiment
22	non root hair cell 2	4.54	0	nonHair_3	To the Experiment
22	xylem pole pericycle 12	4.51	0	xylemPole_13	To the Experiment
22	cortex 5	4.03	0	cortex_6	To the Experiment
22	xylem 2	4.02	0	xylem_3	To the Experiment
22	phloem pole pericycle 6	3.86	0	phloemPole_7	To the Experiment
22	non root hair cell 3	3.84	0	nonHair_4	To the Experiment
22	cortex 1	3.76	0	cortex_2	To the Experiment
22	cortex 8	3.64	0	cortex_9	To the Experiment
22	meta protophloem 6	3.45	0	metaProtoPhloem_7	To the Experiment
22	xylem 3	3.4	0	xylem_4	To the Experiment
22	phloem pole pericycle 5	3	0	phloemPole_6	To the Experiment
22	non root hair cell 4	2.93	0	nonHair_5	To the Experiment
22	cortex 2	2.88	0	cortex_3	To the Experiment
22	xylem pole pericycle 7	2.82	0	xylemPole_8	To the Experiment
22	phloem pole pericycle 1	2.81	0	phloemPole_2	To the Experiment
22	phloem pole pericycle 8	2.71	0	phloemPole_9	To the Experiment
22	meta protophloem 5	2.68	0	metaProtoPhloem_6	To the Experiment
22	xylem 4	2.59	0	xylem_5	To the Experiment
22	Phloem Pole Pericycle, young (average of levels in PPP cells in sections 1-6)	2.5	0.9	phloemPole_2, phloemPole_3, phloemPole_4, phloemPole_5, phloemPole_6, phloemPole_7	To the Experiment
22	cortex 3	2.44	0	cortex_4	To the Experiment
22	meta protophloem 8	2.42	0	metaProtoPhloem_9	To the Experiment
22	Protophloem and Metaphloem, young (average of phloem levels in sections 2-6)	2.18	0.88	metaProtoPhloem_3, metaProtoPhloem_4, metaProtoPhloem_5, metaProtoPhloem_6, metaProtoPhloem_7	To the Experiment
22	phloem pole pericycle 2	2.15	0	phloemPole_3	To the Experiment
22	endodermis 6	1.94	0	endodermis_7	To the Experiment
22	meta protophloem 2	1.92	0	metaProtoPhloem_3	To the Experiment
22	cortex 4	1.86	0	cortex_5	To the Experiment
22	phloem pole pericycle 3	1.82	0	phloemPole_4	To the Experiment
22	phloem companion cell 6	1.81	0	phloem_7	To the Experiment
22	meta protophloem 3	1.62	0	metaProtoPhloem_4	To the Experiment
22	endodermis 5	1.51	0	endodermis_6	To the Experiment
22	endodermis 1	1.41	0	endodermis_2	To the Experiment
22	phloem companion cell 5	1.41	0	phloem_6	To the Experiment
22	phloem pole pericycle 4	1.39	0	phloemPole_5	To the Experiment
22	endodermis 8	1.36	0	endodermis_9	To the Experiment
22	phloem companion cell 8	1.27	0	phloem_9	To the Experiment
22	meta protophloem 4	1.24	0	metaProtoPhloem_5	To the Experiment
22	Phloem companion cells, young (average of levels in PC cells in sections 2-6)	1.15	0.46	phloem_3, phloem_4, phloem_5, phloem_6, phloem_7	To the Experiment
22	endodermis 2	1.08	0	endodermis_3	To the Experiment
22	xylem pole pericycle 6	1.03	0	xylemPole_7	To the Experiment
22	phloem companion cell 2	1.01	0	phloem_3	To the Experiment
22	endodermis 3	0.91	0	endodermis_4	To the Experiment
22	phloem companion cell 3	0.85	0	phloem_4	To the Experiment
22	xylem pole pericycle 5	0.81	0	xylemPole_6	To the Experiment
22	quiescent center 1	0.8	0	qc_2	To the Experiment
22	xylem pole pericycle 1	0.75	0	xylemPole_2	To the Experiment
22	xylem pole pericycle 8	0.73	0	xylemPole_9	To the Experiment
22	endodermis 4	0.7	0	endodermis_5	To the Experiment
22	Xylem Pole Pericycle, young (average of levels in XPP cells in sections 1-6)	0.67	0.24	xylemPole_2, xylemPole_3, xylemPole_4, xylemPole_5, xylemPole_6, xylemPole_7	To the Experiment
22	phloem companion cell 4	0.65	0	phloem_5	To the Experiment
22	xylem pole pericycle 2	0.58	0	xylemPole_3	To the Experiment
22	xylem pole pericycle 3	0.49	0	xylemPole_4	To the Experiment
22	xylem pole pericycle 4	0.37	0	xylemPole_5	To the Experiment

## Sheet: At3g59730
Group #	Tissue	Expression Level	Standard Deviation	Samples	Links
17	Lateral Root Cap root cells 2hr continuous KNO3 treated	270.92	286.21	GSM184482, GSM184483, GSM184484	To the Experiment
22	hair 6	225.36	0	hair_7	To the Experiment
22	hair 5	193.16	0	hair_6	To the Experiment
17	Lateral Root Cap root cells 2hr KCl control treated	183.58	171.59	GSM184476, GSM184477, GSM184478	To the Experiment
18	Epidermis and Cortex root cells 2hr KCl control treated	163.81	28.41	GSM184485, GSM184486, GSM184487	To the Experiment
22	cortex 6	144.51	0	cortex_7	To the Experiment
20	Pericycle root cells 2hr continuous KNO3 treated	143.83	138.25	GSM184509, GSM184510, GSM184511	To the Experiment
18	Epidermis and Cortex root cells 2hr continuous KNO3 treated	142.36	66.42	GSM184491, GSM184492, GSM184493	To the Experiment
22	cortex 5	123.87	0	cortex_6	To the Experiment
19	Endodermis and Pericycle root cells 2hr continuous KNO3 treated	98.85	42.4	GSM184500, GSM184501, GSM184502	To the Experiment
22	hair 7	96.58	0	hair_8	To the Experiment
22	procambium 6	93.45	0	procambium_7	To the Experiment
19	Endodermis and Pericycle root cells 2hr KCl control treated	90.98	57.87	GSM184494, GSM184495, GSM184496	To the Experiment
20	Pericycle root cells 2hr KCl control treated	81.16	66.31	GSM184503, GSM184504, GSM184505	To the Experiment
22	hair 3	80.49	0	hair_4	To the Experiment
22	procambium 5	80.1	0	procambium_6	To the Experiment
22	phloem companion cell 6	64.76	0	phloem_7	To the Experiment
22	hair 8	64.39	0	hair_9	To the Experiment
3	longitudinal zone 3, standard conditions	62.44	0.84	GSM184835, GSM184836	To the Experiment
22	phloem pole pericycle 6	62.31	0	phloemPole_7	To the Experiment
22	cortex 7	61.93	0	cortex_8	To the Experiment
8	endodermis and quiescent center, -Fe	61.73	29.14	GSM266672, GSM266673, GSM266674	To the Experiment
22	lateral root cap	58.3	0	lrc_1	To the Experiment
8	endodermis and quiescent center, 140 mM NaCl	57.31	62.57	GSM184916, GSM184917, GSM184918	To the Experiment
22	phloem companion cell 5	55.51	0	phloem_6	To the Experiment
8	endodermis and quiescent center, standard conditions	53.8	18.53	GSM184898, GSM184899, GSM184900	To the Experiment
22	phloem pole pericycle 5	53.41	0	phloemPole_6	To the Experiment
22	cortex 3	51.61	0	cortex_4	To the Experiment
21	Stele root cells 2hr KCl control treated	50.51	18.67	GSM184522, GSM184523, GSM184524	To the Experiment
22	hair 4	48.29	0	hair_5	To the Experiment
3	longitudinal zone 3, 140 mM NaCl	47.76	9.18	GSM184843, GSM184844	To the Experiment
7	cortex, -Fe	46.16	15.93	GSM266669, GSM266670, GSM266671	To the Experiment
14	longitudinal zone 3, -Fe conditions	44.97	25.36	GSM265430, GSM265431	To the Experiment
21	Stele root cells 2hr continuous KNO3 treated	44.02	21.62	GSM184528, GSM184529, GSM184530	To the Experiment
22	Procambium, young (average of procambium levels in sections 1-6)	42.28	35.49	procambium_2, procambium_3, procambium_4, procambium_5, procambium_6, procambium_7	To the Experiment
22	cortex 8	41.29	0	cortex_9	To the Experiment
7	cortex, standard conditions	40.49	20	GSM184895, GSM184896, GSM184897	To the Experiment
22	procambium 7	40.05	0	procambium_8	To the Experiment
22	non root hair cell 6	39.16	0	nonHair_7	To the Experiment
14	longitudinal zone 3, standard conditions	36.51	16.31	GSM265422, GSM265423	To the Experiment
2	longitudinal zone 2, 140 mM NaCl	34.88	5.39	GSM184841, GSM184842	To the Experiment
22	non root hair cell 5	33.56	0	nonHair_6	To the Experiment
22	procambium 3	33.38	0	procambium_4	To the Experiment
22	Phloem companion cells, young (average of levels in PC cells in sections 2-6)	33.31	25.21	phloem_3, phloem_4, phloem_5, phloem_6, phloem_7	To the Experiment
22	hair 9	32.19	0	hair_10	To the Experiment
22	hair 10	32.19	0	hair_11	To the Experiment
22	hair 11	32.19	0	hair_12	To the Experiment
22	hair 1	32.19	0	hair_2	To the Experiment
22	hair 2	32.19	0	hair_3	To the Experiment
22	cortex 4	30.97	0	cortex_5	To the Experiment
4	longitudinal zone 4, standard conditions	30.94	12.96	GSM184837, GSM184838	To the Experiment
22	Phloem Pole Pericycle, young (average of levels in PPP cells in sections 1-6)	28.19	23.66	phloemPole_2, phloemPole_3, phloemPole_4, phloemPole_5, phloemPole_6, phloemPole_7	To the Experiment
22	phloem companion cell 7	27.76	0	phloem_8	To the Experiment
7	cortex, 140 mM NaCl	26.71	6.35	GSM184913, GSM184914, GSM184915	To the Experiment
22	phloem pole pericycle 7	26.7	0	phloemPole_8	To the Experiment
22	procambium 8	26.7	0	procambium_9	To the Experiment
22	phloem companion cell 3	23.13	0	phloem_4	To the Experiment
22	phloem pole pericycle 3	22.25	0	phloemPole_4	To the Experiment
22	cortex 9	20.64	0	cortex_10	To the Experiment
22	cortex 10	20.64	0	cortex_11	To the Experiment
22	cortex 11	20.64	0	cortex_12	To the Experiment
22	cortex 1	20.64	0	cortex_2	To the Experiment
22	cortex 2	20.64	0	cortex_3	To the Experiment
22	procambium 4	20.03	0	procambium_5	To the Experiment
22	Procambium, old (average of procambium levels in sections 7-12)	18.91	12.25	procambium_8, procambium_9, procambium_10, procambium_11, procambium_12, procambium_13	To the Experiment
5	epidermis and lateral root cap, 140 mM NaCl	18.51	19.08	GSM184907, GSM184908, GSM184909	To the Experiment
22	phloem companion cell 8	18.5	0	phloem_9	To the Experiment
22	phloem pole pericycle 8	17.8	0	phloemPole_9	To the Experiment
22	quiescent center 1	17.52	0	qc_2	To the Experiment
22	xylem pole pericycle 6	17.49	0	xylemPole_7	To the Experiment
22	non root hair cell 7	16.78	0	nonHair_8	To the Experiment
15	longitudinal zone 4, standard conditions	16.73	1.98	GSM265424, GSM265425	To the Experiment
22	hair 12	16.1	0	hair_13	To the Experiment
16	Whole root, -Fe, 3 hour	16.02	3.17	GSM265463, GSM265464	To the Experiment
22	xylem pole pericycle 5	14.99	0	xylemPole_6	To the Experiment
16	Whole root, standard conditions, control	14.56	9.8	GSM265461, GSM265462	To the Experiment
15	longitudinal zone 4, -Fe conditions	14.49	2.26	GSM265432, GSM265433	To the Experiment
22	non root hair cell 3	13.98	0	nonHair_4	To the Experiment
13	longitudinal zone 2, -Fe conditions	13.91	4.64	GSM265428, GSM265429	To the Experiment
22	phloem companion cell 4	13.88	0	phloem_5	To the Experiment
9	stele, -Fe	13.39	4.19	GSM266675, GSM266676, GSM266677	To the Experiment
22	phloem pole pericycle 4	13.35	0	phloemPole_5	To the Experiment
22	procambium 9	13.35	0	procambium_10	To the Experiment
22	procambium 10	13.35	0	procambium_11	To the Experiment
22	procambium 11	13.35	0	procambium_12	To the Experiment
22	procambium 1	13.35	0	procambium_2	To the Experiment
22	procambium 2	13.35	0	procambium_3	To the Experiment
22	Phloem companion cells, old (average of levels in PC cells in sections 7-12)	13.11	8.49	phloem_8, phloem_9, phloem_10, phloem_11, phloem_12, phloem_13	To the Experiment
5	epidermis and lateral root cap, -Fe	13.09	11.03	GSM266662, GSM266663, GSM266664, GSM266665	To the Experiment
13	longitudinal zone 2, standard conditions	13.02	5.96	GSM265420, GSM265421	To the Experiment
22	Phloem Pole Pericycle, old (average of levels in PPP cells in sections 7-12)	12.61	8.17	phloemPole_8, phloemPole_9, phloemPole_10, phloemPole_11, phloemPole_12, phloemPole_13	To the Experiment
16	Whole root, -Fe, 6 hour	11.8	3.27	GSM265465, GSM265466	To the Experiment
22	endodermis 6	11.54	0	endodermis_7	To the Experiment
22	non root hair cell 8	11.19	0	nonHair_9	To the Experiment
22	cortex 12	10.32	0	cortex_13	To the Experiment
2	longitudinal zone 2, standard conditions	10.22	2.68	GSM184833, GSM184834	To the Experiment
22	endodermis 5	9.89	0	endodermis_6	To the Experiment
22	phloem companion cell 9	9.25	0	phloem_10	To the Experiment
22	phloem companion cell 10	9.25	0	phloem_11	To the Experiment
22	phloem companion cell 11	9.25	0	phloem_12	To the Experiment
22	phloem companion cell 2	9.25	0	phloem_3	To the Experiment
22	phloem pole pericycle 9	8.9	0	phloemPole_10	To the Experiment
22	phloem pole pericycle 10	8.9	0	phloemPole_11	To the Experiment
22	phloem pole pericycle 11	8.9	0	phloemPole_12	To the Experiment
22	phloem pole pericycle 1	8.9	0	phloemPole_2	To the Experiment
22	phloem pole pericycle 2	8.9	0	phloemPole_3	To the Experiment
5	epidermis and lateral root cap, standard conditions	8.59	1.18	GSM184889, GSM184890, GSM184891	To the Experiment
10	protophloem, 140 mM NaCl	8.44	4.27	GSM184922, GSM184923, GSM184924	To the Experiment
22	non root hair cell 4	8.39	0	nonHair_5	To the Experiment
9	stele, 140 mM NaCl	8.21	7	GSM184919, GSM184920, GSM184921	To the Experiment
16	Whole root, -Fe, 24 hour	8	0.49	GSM265469, GSM265470	To the Experiment
22	Xylem Pole Pericycle, young (average of levels in XPP cells in sections 1-6)	7.91	6.64	xylemPole_2, xylemPole_3, xylemPole_4, xylemPole_5, xylemPole_6, xylemPole_7	To the Experiment
22	meta protophloem 6	7.63	0	metaProtoPhloem_7	To the Experiment
22	xylem pole pericycle 7	7.5	0	xylemPole_8	To the Experiment
4	longitudinal zone 4, 140 mM NaCl	7.23	2.5	GSM184845, GSM184846	To the Experiment
11	Whole root, 1 hour of 140 mM NaCl exposure	6.69	0.37	GSM184929, GSM184930	To the Experiment
16	Whole root, -Fe, 12 hour	6.68	5.78	GSM265467, GSM265468	To the Experiment
22	procambium 12	6.67	0	procambium_13	To the Experiment
22	meta protophloem 5	6.54	0	metaProtoPhloem_6	To the Experiment
11	Whole root, 30 minutes of 140 mM NaCl exposure	6.5	0.42	GSM184927, GSM184928	To the Experiment
11	Whole root, 32 hours of 140 mM NaCl exposure	6.42	0.17	GSM184935, GSM184936	To the Experiment
22	xylem pole pericycle 3	6.25	0	xylemPole_4	To the Experiment
6	columella root cap, standard conditions	6.23	1.13	GSM184892, GSM184893, GSM184894	To the Experiment
22	xylem 6	5.97	0	xylem_7	To the Experiment
11	Whole root, 4 hours of 140 mM NaCl exposure	5.66	1.01	GSM184931, GSM184932	To the Experiment
22	non root hair cell 9	5.59	0	nonHair_10	To the Experiment
22	non root hair cell 10	5.59	0	nonHair_11	To the Experiment
22	non root hair cell 11	5.59	0	nonHair_12	To the Experiment
22	non root hair cell 1	5.59	0	nonHair_2	To the Experiment
22	non root hair cell 2	5.59	0	nonHair_3	To the Experiment
22	xylem 5	5.12	0	xylem_6	To the Experiment
22	xylem pole pericycle 8	5	0	xylemPole_9	To the Experiment
22	endodermis 7	4.95	0	endodermis_8	To the Experiment
9	stele, standard conditions	4.76	6.83	GSM184901, GSM184902, GSM184903	To the Experiment
22	phloem companion cell 12	4.63	0	phloem_13	To the Experiment
6	columella root cap, -Fe	4.51	1.96	GSM266666, GSM266667, GSM266668	To the Experiment
22	phloem pole pericycle 12	4.45	0	phloemPole_13	To the Experiment
11	Whole root, standard conditions (control)	4.26	0.31	GSM184925, GSM184926	To the Experiment
22	endodermis 3	4.12	0	endodermis_4	To the Experiment
22	Protophloem and Metaphloem, young (average of phloem levels in sections 2-6)	3.93	2.97	metaProtoPhloem_3, metaProtoPhloem_4, metaProtoPhloem_5, metaProtoPhloem_6, metaProtoPhloem_7	To the Experiment
11	Whole root, 16 hours of 140 mM NaCl exposure	3.82	0.43	GSM184933, GSM184934	To the Experiment
22	xylem pole pericycle 4	3.75	0	xylemPole_5	To the Experiment
12	longitudinal zone 1, standard conditions	3.65	1.07	GSM265418, GSM265419	To the Experiment
22	Xylem Pole Pericycle, old (average of levels in XPP cells in sections 7-12)	3.54	2.29	xylemPole_8, xylemPole_9, xylemPole_10, xylemPole_11, xylemPole_12, xylemPole_13	To the Experiment
22	endodermis 8	3.3	0	endodermis_9	To the Experiment
1	longitudinal zone 1, standard conditions	3.27	0.07	GSM184831, GSM184832	To the Experiment
22	meta protophloem 7	3.27	0	metaProtoPhloem_8	To the Experiment
22	lateral root primordium 11	3.17	0	lrp_12	To the Experiment
12	longitudinal zone 1, -Fe conditions	3.12	1.06	GSM265426, GSM265427	To the Experiment
1	longitudinal zone 1, 140 mM NaCl	3.08	1.74	GSM184839, GSM184840	To the Experiment
22	non root hair cell 12	2.8	0	nonHair_13	To the Experiment
22	meta protophloem 3	2.73	0	metaProtoPhloem_4	To the Experiment
22	Xylem, young (average of xylem levels in sections 1-6)	2.7	2.27	xylem_2, xylem_3, xylem_4, xylem_5, xylem_6, xylem_7	To the Experiment
22	xylem 7	2.56	0	xylem_8	To the Experiment
22	xylem pole pericycle 9	2.5	0	xylemPole_10	To the Experiment
22	xylem pole pericycle 10	2.5	0	xylemPole_11	To the Experiment
22	xylem pole pericycle 11	2.5	0	xylemPole_12	To the Experiment
22	xylem pole pericycle 1	2.5	0	xylemPole_2	To the Experiment
22	xylem pole pericycle 2	2.5	0	xylemPole_3	To the Experiment
6	columella root cap, 140 mM NaCl	2.49	2.64	GSM184910, GSM184911, GSM184912	To the Experiment
22	endodermis 4	2.47	0	endodermis_5	To the Experiment
16	Whole root, -Fe, 48 hour	2.26	0.06	GSM265471, GSM265472	To the Experiment
22	meta protophloem 8	2.18	0	metaProtoPhloem_9	To the Experiment
22	xylem 3	2.13	0	xylem_4	To the Experiment
10	protophloem, standard conditions	2.11	2.31	GSM184904, GSM184905, GSM184906	To the Experiment
22	xylem 8	1.71	0	xylem_9	To the Experiment
22	endodermis 9	1.65	0	endodermis_10	To the Experiment
22	endodermis 10	1.65	0	endodermis_11	To the Experiment
22	endodermis 11	1.65	0	endodermis_12	To the Experiment
22	endodermis 1	1.65	0	endodermis_2	To the Experiment
22	endodermis 2	1.65	0	endodermis_3	To the Experiment
22	meta protophloem 4	1.64	0	metaProtoPhloem_5	To the Experiment
22	columella	1.56	0	col_1	To the Experiment
22	Protophloem and Metaphloem, old (average of phloem levels in sections 7-12)	1.55	1	metaProtoPhloem_8, metaProtoPhloem_9, metaProtoPhloem_10, metaProtoPhloem_11, metaProtoPhloem_12, metaProtoPhloem_13	To the Experiment
16	Whole root, -Fe, 72 hour	1.28	0.04	GSM265473, GSM265474	To the Experiment
22	xylem 4	1.28	0	xylem_5	To the Experiment
22	xylem pole pericycle 12	1.25	0	xylemPole_13	To the Experiment
22	Xylem, old (average of xylem levels in sections 7-12)	1.21	0.78	xylem_8, xylem_9, xylem_10, xylem_11, xylem_12, xylem_13	To the Experiment
22	meta protophloem 9	1.09	0	metaProtoPhloem_10	To the Experiment
22	meta protophloem 10	1.09	0	metaProtoPhloem_11	To the Experiment
22	meta protophloem 11	1.09	0	metaProtoPhloem_12	To the Experiment
22	meta protophloem 2	1.09	0	metaProtoPhloem_3	To the Experiment
22	xylem 9	0.85	0	xylem_10	To the Experiment
22	xylem 10	0.85	0	xylem_11	To the Experiment
22	xylem 11	0.85	0	xylem_12	To the Experiment
22	xylem 1	0.85	0	xylem_2	To the Experiment
22	xylem 2	0.85	0	xylem_3	To the Experiment
22	endodermis 12	0.82	0	endodermis_13	To the Experiment
22	meta protophloem 12	0.55	0	metaProtoPhloem_13	To the Experiment
22	xylem 12	0.43	0	xylem_13	To the Experiment
22	columella 1	0	0	col_2	To the Experiment
22	lateral root cap 1	0	0	lrc_2	To the Experiment
22	lateral root cap 2	0	0	lrc_3	To the Experiment
22	lateral root cap 3	0	0	lrc_4	To the Experiment
22	lateral root cap 4	0	0	lrc_5	To the Experiment
22	lateral root cap 5	0	0	lrc_6	To the Experiment

## Sheet: FLS2
Group #	Tissue	Expression Level	Standard Deviation	Samples	Links
17	Lateral Root Cap root cells 2hr KCl control treated	423.37	427.13	GSM184476, GSM184477, GSM184478	To the Experiment
17	Lateral Root Cap root cells 2hr continuous KNO3 treated	219.92	64.72	GSM184482, GSM184483, GSM184484	To the Experiment
20	Pericycle root cells 2hr continuous KNO3 treated	135.75	98.29	GSM184509, GSM184510, GSM184511	To the Experiment
18	Epidermis and Cortex root cells 2hr continuous KNO3 treated	135.65	87.51	GSM184491, GSM184492, GSM184493	To the Experiment
20	Pericycle root cells 2hr KCl control treated	106.22	44.74	GSM184503, GSM184504, GSM184505	To the Experiment
18	Epidermis and Cortex root cells 2hr KCl control treated	85.56	76.11	GSM184485, GSM184486, GSM184487	To the Experiment
22	procambium 8	71.91	0	procambium_9	To the Experiment
19	Endodermis and Pericycle root cells 2hr continuous KNO3 treated	45.44	42.2	GSM184500, GSM184501, GSM184502	To the Experiment
22	procambium 6	44.61	0	procambium_7	To the Experiment
22	lateral root cap 1	42.52	0	lrc_2	To the Experiment
19	Endodermis and Pericycle root cells 2hr KCl control treated	38.49	46.42	GSM184494, GSM184495, GSM184496	To the Experiment
21	Stele root cells 2hr KCl control treated	34.23	30.92	GSM184522, GSM184523, GSM184524	To the Experiment
22	lateral root cap 5	33.41	0	lrc_6	To the Experiment
22	hair 8	30.79	0	hair_9	To the Experiment
22	phloem pole pericycle 8	28.99	0	phloemPole_9	To the Experiment
21	Stele root cells 2hr continuous KNO3 treated	23.53	25.88	GSM184528, GSM184529, GSM184530	To the Experiment
22	procambium 10	22.09	0	procambium_11	To the Experiment
22	Procambium, old (average of procambium levels in sections 7-12)	21.88	25.52	procambium_8, procambium_9, procambium_10, procambium_11, procambium_12, procambium_13	To the Experiment
22	lateral root cap 4	21.26	0	lrc_5	To the Experiment
22	hair 6	19.1	0	hair_7	To the Experiment
22	procambium 12	17.99	0	procambium_13	To the Experiment
22	phloem pole pericycle 6	17.98	0	phloemPole_7	To the Experiment
22	cortex 8	11.5	0	cortex_9	To the Experiment
22	xylem 8	11.09	0	xylem_9	To the Experiment
22	procambium 11	10.07	0	procambium_12	To the Experiment
22	non root hair cell 8	9.9	0	nonHair_9	To the Experiment
22	hair 10	9.46	0	hair_11	To the Experiment
22	phloem pole pericycle 10	8.9	0	phloemPole_11	To the Experiment
22	Phloem Pole Pericycle, old (average of levels in PPP cells in sections 7-12)	8.82	10.29	phloemPole_8, phloemPole_9, phloemPole_10, phloemPole_11, phloemPole_12, phloemPole_13	To the Experiment
9	stele, 140 mM NaCl	7.79	6.45	GSM184919, GSM184920, GSM184921	To the Experiment
22	hair 12	7.7	0	hair_13	To the Experiment
22	Procambium, young (average of procambium levels in sections 1-6)	7.44	18.21	procambium_2, procambium_3, procambium_4, procambium_5, procambium_6, procambium_7	To the Experiment
22	endodermis 8	7.38	0	endodermis_9	To the Experiment
10	protophloem, 140 mM NaCl	7.28	6.34	GSM184922, GSM184923, GSM184924	To the Experiment
22	phloem pole pericycle 12	7.25	0	phloemPole_13	To the Experiment
22	cortex 6	7.13	0	cortex_7	To the Experiment
22	xylem 6	6.88	0	xylem_7	To the Experiment
22	non root hair cell 6	6.14	0	nonHair_7	To the Experiment
22	procambium 7	5.83	0	procambium_8	To the Experiment
22	meta protophloem 8	4.86	0	metaProtoPhloem_9	To the Experiment
16	Whole root, -Fe, 72 hour	4.68	0.87	GSM265473, GSM265474	To the Experiment
22	endodermis 6	4.58	0	endodermis_7	To the Experiment
4	longitudinal zone 4, standard conditions	4.43	4.3	GSM184837, GSM184838	To the Experiment
22	hair 11	4.31	0	hair_12	To the Experiment
22	phloem pole pericycle 11	4.06	0	phloemPole_12	To the Experiment
5	epidermis and lateral root cap, -Fe	3.95	3.69	GSM266662, GSM266663, GSM266664, GSM266665	To the Experiment
14	longitudinal zone 3, -Fe conditions	3.86	1.51	GSM265430, GSM265431	To the Experiment
7	cortex, -Fe	3.79	0.5	GSM266669, GSM266670, GSM266671	To the Experiment
9	stele, -Fe	3.79	3.4	GSM266675, GSM266676, GSM266677	To the Experiment
15	longitudinal zone 4, standard conditions	3.7	0.43	GSM265424, GSM265425	To the Experiment
22	cortex 10	3.53	0	cortex_11	To the Experiment
22	xylem 10	3.41	0	xylem_11	To the Experiment
22	procambium 9	3.4	0	procambium_10	To the Experiment
22	Xylem, old (average of xylem levels in sections 7-12)	3.37	3.94	xylem_8, xylem_9, xylem_10, xylem_11, xylem_12, xylem_13	To the Experiment
22	phloem companion cell 8	3.17	0	phloem_9	To the Experiment
16	Whole root, -Fe, 6 hour	3.07	3.4	GSM265465, GSM265466	To the Experiment
22	lateral root cap	3.04	0	lrc_1	To the Experiment
22	lateral root cap 2	3.04	0	lrc_3	To the Experiment
22	lateral root cap 3	3.04	0	lrc_4	To the Experiment
22	non root hair cell 10	3.04	0	nonHair_11	To the Experiment
22	lateral root primordium 11	3.03	0	lrp_12	To the Experiment
22	meta protophloem 6	3.01	0	metaProtoPhloem_7	To the Experiment
22	Phloem Pole Pericycle, young (average of levels in PPP cells in sections 1-6)	3	7.34	phloemPole_2, phloemPole_3, phloemPole_4, phloemPole_5, phloemPole_6, phloemPole_7	To the Experiment
14	longitudinal zone 3, standard conditions	2.9	1.99	GSM265422, GSM265423	To the Experiment
22	cortex 12	2.88	0	cortex_13	To the Experiment
22	xylem 12	2.77	0	xylem_13	To the Experiment
22	hair 7	2.5	0	hair_8	To the Experiment
22	non root hair cell 12	2.48	0	nonHair_13	To the Experiment
7	cortex, standard conditions	2.47	1.88	GSM184895, GSM184896, GSM184897	To the Experiment
3	longitudinal zone 3, 140 mM NaCl	2.46	2.65	GSM184843, GSM184844	To the Experiment
22	phloem pole pericycle 7	2.35	0	phloemPole_8	To the Experiment
22	xylem pole pericycle 8	2.28	0	xylemPole_9	To the Experiment
22	endodermis 10	2.27	0	endodermis_11	To the Experiment
8	endodermis and quiescent center, -Fe	2.21	1.55	GSM266672, GSM266673, GSM266674	To the Experiment
22	phloem companion cell 6	1.97	0	phloem_7	To the Experiment
6	columella root cap, -Fe	1.96	1.46	GSM266666, GSM266667, GSM266668	To the Experiment
16	Whole root, -Fe, 48 hour	1.95	1.52	GSM265471, GSM265472	To the Experiment
16	Whole root, standard conditions, control	1.91	1.8	GSM265461, GSM265462	To the Experiment
22	columella 1	1.86	0	col_2	To the Experiment
22	endodermis 12	1.85	0	endodermis_13	To the Experiment
6	columella root cap, 140 mM NaCl	1.66	1.33	GSM184910, GSM184911, GSM184912	To the Experiment
22	cortex 11	1.61	0	cortex_12	To the Experiment
22	xylem 11	1.55	0	xylem_12	To the Experiment
3	longitudinal zone 3, standard conditions	1.5	0.03	GSM184835, GSM184836	To the Experiment
22	meta protophloem 10	1.49	0	metaProtoPhloem_11	To the Experiment
22	Protophloem and Metaphloem, old (average of phloem levels in sections 7-12)	1.48	1.72	metaProtoPhloem_8, metaProtoPhloem_9, metaProtoPhloem_10, metaProtoPhloem_11, metaProtoPhloem_12, metaProtoPhloem_13	To the Experiment
22	hair 9	1.46	0	hair_10	To the Experiment
22	xylem pole pericycle 6	1.41	0	xylemPole_7	To the Experiment
22	non root hair cell 11	1.39	0	nonHair_12	To the Experiment
22	phloem pole pericycle 9	1.37	0	phloemPole_10	To the Experiment
16	Whole root, -Fe, 12 hour	1.24	0.41	GSM265467, GSM265468	To the Experiment
22	meta protophloem 12	1.22	0	metaProtoPhloem_13	To the Experiment
7	cortex, 140 mM NaCl	1.21	0.3	GSM184913, GSM184914, GSM184915	To the Experiment
11	Whole root, 4 hours of 140 mM NaCl exposure	1.15	1.37	GSM184931, GSM184932	To the Experiment
22	Xylem, young (average of xylem levels in sections 1-6)	1.15	2.81	xylem_2, xylem_3, xylem_4, xylem_5, xylem_6, xylem_7	To the Experiment
11	Whole root, 16 hours of 140 mM NaCl exposure	1.14	1.34	GSM184933, GSM184934	To the Experiment
11	Whole root, 30 minutes of 140 mM NaCl exposure	1.05	0.71	GSM184927, GSM184928	To the Experiment
22	endodermis 11	1.03	0	endodermis_12	To the Experiment
22	phloem companion cell 10	0.97	0	phloem_11	To the Experiment
22	Phloem companion cells, old (average of levels in PC cells in sections 7-12)	0.96	1.12	phloem_8, phloem_9, phloem_10, phloem_11, phloem_12, phloem_13	To the Experiment
6	columella root cap, standard conditions	0.93	0.4	GSM184892, GSM184893, GSM184894	To the Experiment
9	stele, standard conditions	0.93	0.61	GSM184901, GSM184902, GSM184903	To the Experiment
22	cortex 7	0.93	0	cortex_8	To the Experiment
10	protophloem, standard conditions	0.92	0.31	GSM184904, GSM184905, GSM184906	To the Experiment
8	endodermis and quiescent center, standard conditions	0.91	0.81	GSM184898, GSM184899, GSM184900	To the Experiment
11	Whole root, 1 hour of 140 mM NaCl exposure	0.9	0.28	GSM184929, GSM184930	To the Experiment
22	xylem 7	0.9	0	xylem_8	To the Experiment
15	longitudinal zone 4, -Fe conditions	0.82	0.71	GSM265432, GSM265433	To the Experiment
1	longitudinal zone 1, 140 mM NaCl	0.81	0.18	GSM184839, GSM184840	To the Experiment
5	epidermis and lateral root cap, 140 mM NaCl	0.8	0.76	GSM184907, GSM184908, GSM184909	To the Experiment
22	non root hair cell 7	0.8	0	nonHair_8	To the Experiment
22	phloem companion cell 12	0.79	0	phloem_13	To the Experiment
12	longitudinal zone 1, -Fe conditions	0.78	0.67	GSM265426, GSM265427	To the Experiment
2	longitudinal zone 2, 140 mM NaCl	0.73	0.02	GSM184841, GSM184842	To the Experiment
22	xylem pole pericycle 10	0.7	0	xylemPole_11	To the Experiment
22	Xylem Pole Pericycle, old (average of levels in XPP cells in sections 7-12)	0.69	0.81	xylemPole_8, xylemPole_9, xylemPole_10, xylemPole_11, xylemPole_12, xylemPole_13	To the Experiment
22	meta protophloem 11	0.68	0	metaProtoPhloem_12	To the Experiment
1	longitudinal zone 1, standard conditions	0.62	0.17	GSM184831, GSM184832	To the Experiment
11	Whole root, standard conditions (control)	0.61	0.06	GSM184925, GSM184926	To the Experiment
22	endodermis 7	0.6	0	endodermis_8	To the Experiment
22	Protophloem and Metaphloem, young (average of phloem levels in sections 2-6)	0.6	1.35	metaProtoPhloem_3, metaProtoPhloem_4, metaProtoPhloem_5, metaProtoPhloem_6, metaProtoPhloem_7	To the Experiment
5	epidermis and lateral root cap, standard conditions	0.57	0.11	GSM184889, GSM184890, GSM184891	To the Experiment
22	xylem pole pericycle 12	0.57	0	xylemPole_13	To the Experiment
8	endodermis and quiescent center, 140 mM NaCl	0.55	0.25	GSM184916, GSM184917, GSM184918	To the Experiment
22	cortex 9	0.54	0	cortex_10	To the Experiment
22	xylem 9	0.53	0	xylem_10	To the Experiment
4	longitudinal zone 4, 140 mM NaCl	0.49	0.16	GSM184845, GSM184846	To the Experiment
22	non root hair cell 9	0.47	0	nonHair_10	To the Experiment
16	Whole root, -Fe, 3 hour	0.46	0.11	GSM265463, GSM265464	To the Experiment
16	Whole root, -Fe, 24 hour	0.45	0.14	GSM265469, GSM265470	To the Experiment
22	phloem companion cell 11	0.44	0	phloem_12	To the Experiment
22	meta protophloem 7	0.39	0	metaProtoPhloem_8	To the Experiment
22	Phloem companion cells, young (average of levels in PC cells in sections 2-6)	0.39	0.88	phloem_3, phloem_4, phloem_5, phloem_6, phloem_7	To the Experiment
13	longitudinal zone 2, standard conditions	0.38	0.23	GSM265420, GSM265421	To the Experiment
13	longitudinal zone 2, -Fe conditions	0.37	0.27	GSM265428, GSM265429	To the Experiment
22	endodermis 9	0.35	0	endodermis_10	To the Experiment
22	xylem pole pericycle 11	0.32	0	xylemPole_12	To the Experiment
12	longitudinal zone 1, standard conditions	0.28	0.02	GSM265418, GSM265419	To the Experiment
2	longitudinal zone 2, standard conditions	0.27	0	GSM184833, GSM184834	To the Experiment
22	phloem companion cell 7	0.26	0	phloem_8	To the Experiment
22	Xylem Pole Pericycle, young (average of levels in XPP cells in sections 1-6)	0.24	0.58	xylemPole_2, xylemPole_3, xylemPole_4, xylemPole_5, xylemPole_6, xylemPole_7	To the Experiment
22	meta protophloem 9	0.23	0	metaProtoPhloem_10	To the Experiment
11	Whole root, 32 hours of 140 mM NaCl exposure	0.2	0.04	GSM184935, GSM184936	To the Experiment
22	xylem pole pericycle 7	0.18	0	xylemPole_8	To the Experiment
22	phloem companion cell 9	0.15	0	phloem_10	To the Experiment
22	columella	0.13	0	col_1	To the Experiment
22	xylem pole pericycle 9	0.11	0	xylemPole_10	To the Experiment
22	cortex 1	0	0	cortex_2	To the Experiment
22	cortex 2	0	0	cortex_3	To the Experiment
22	cortex 3	0	0	cortex_4	To the Experiment
22	cortex 4	0	0	cortex_5	To the Experiment
22	cortex 5	0	0	cortex_6	To the Experiment
22	endodermis 1	0	0	endodermis_2	To the Experiment
22	endodermis 2	0	0	endodermis_3	To the Experiment
22	endodermis 3	0	0	endodermis_4	To the Experiment
22	endodermis 4	0	0	endodermis_5	To the Experiment
22	endodermis 5	0	0	endodermis_6	To the Experiment
22	hair 1	0	0	hair_2	To the Experiment
22	hair 2	0	0	hair_3	To the Experiment
22	hair 3	0	0	hair_4	To the Experiment
22	hair 4	0	0	hair_5	To the Experiment
22	hair 5	0	0	hair_6	To the Experiment
22	meta protophloem 2	0	0	metaProtoPhloem_3	To the Experiment
22	meta protophloem 3	0	0	metaProtoPhloem_4	To the Experiment
22	meta protophloem 4	0	0	metaProtoPhloem_5	To the Experiment
22	meta protophloem 5	0	0	metaProtoPhloem_6	To the Experiment
22	non root hair cell 1	0	0	nonHair_2	To the Experiment
22	non root hair cell 2	0	0	nonHair_3	To the Experiment
22	non root hair cell 3	0	0	nonHair_4	To the Experiment
22	non root hair cell 4	0	0	nonHair_5	To the Experiment
22	non root hair cell 5	0	0	nonHair_6	To the Experiment
22	phloem companion cell 2	0	0	phloem_3	To the Experiment
22	phloem companion cell 3	0	0	phloem_4	To the Experiment
22	phloem companion cell 4	0	0	phloem_5	To the Experiment
22	phloem companion cell 5	0	0	phloem_6	To the Experiment
22	phloem pole pericycle 1	0	0	phloemPole_2	To the Experiment
22	phloem pole pericycle 2	0	0	phloemPole_3	To the Experiment
22	phloem pole pericycle 3	0	0	phloemPole_4	To the Experiment
22	phloem pole pericycle 4	0	0	phloemPole_5	To the Experiment
22	phloem pole pericycle 5	0	0	phloemPole_6	To the Experiment
22	procambium 1	0	0	procambium_2	To the Experiment
22	procambium 2	0	0	procambium_3	To the Experiment
22	procambium 3	0	0	procambium_4	To the Experiment
22	procambium 4	0	0	procambium_5	To the Experiment
22	procambium 5	0	0	procambium_6	To the Experiment
22	quiescent center 1	0	0	qc_2	To the Experiment
22	xylem 1	0	0	xylem_2	To the Experiment
22	xylem 2	0	0	xylem_3	To the Experiment
22	xylem 3	0	0	xylem_4	To the Experiment
22	xylem 4	0	0	xylem_5	To the Experiment
22	xylem 5	0	0	xylem_6	To the Experiment
22	xylem pole pericycle 1	0	0	xylemPole_2	To the Experiment
22	xylem pole pericycle 2	0	0	xylemPole_3	To the Experiment
22	xylem pole pericycle 3	0	0	xylemPole_4	To the Experiment
22	xylem pole pericycle 4	0	0	xylemPole_5	To the Experiment
22	xylem pole pericycle 5	0	0	xylemPole_6	To the Experiment

## Sheet: NILR1
Group #	Tissue	Expression Level	Standard Deviation	Samples	Links
22	procambium 10	830.01	0	procambium_11	To the Experiment
22	endodermis 10	412.26	0	endodermis_11	To the Experiment
22	phloem pole pericycle 10	293.52	0	phloemPole_11	To the Experiment
22	cortex 10	286.08	0	cortex_11	To the Experiment
17	Lateral Root Cap root cells 2hr KCl control treated	250.62	412.05	GSM184476, GSM184477, GSM184478	To the Experiment
17	Lateral Root Cap root cells 2hr continuous KNO3 treated	223.46	327.46	GSM184482, GSM184483, GSM184484	To the Experiment
22	Procambium, old (average of procambium levels in sections 7-12)	220.01	303.88	procambium_8, procambium_9, procambium_10, procambium_11, procambium_12, procambium_13	To the Experiment
4	longitudinal zone 4, 140 mM NaCl	206.11	14.48	GSM184845, GSM184846	To the Experiment
19	Endodermis and Pericycle root cells 2hr continuous KNO3 treated	163.19	76.82	GSM184500, GSM184501, GSM184502	To the Experiment
22	procambium 12	157.28	0	procambium_13	To the Experiment
22	procambium 9	144.74	0	procambium_10	To the Experiment
16	Whole root, -Fe, 48 hour	139.04	25.74	GSM265471, GSM265472	To the Experiment
19	Endodermis and Pericycle root cells 2hr KCl control treated	138.67	40.29	GSM184494, GSM184495, GSM184496	To the Experiment
18	Epidermis and Cortex root cells 2hr continuous KNO3 treated	120.83	108.35	GSM184491, GSM184492, GSM184493	To the Experiment
16	Whole root, -Fe, 72 hour	117.83	15.02	GSM265473, GSM265474	To the Experiment
4	longitudinal zone 4, standard conditions	110.14	6.23	GSM184837, GSM184838	To the Experiment
20	Pericycle root cells 2hr continuous KNO3 treated	107.17	70.87	GSM184509, GSM184510, GSM184511	To the Experiment
15	longitudinal zone 4, -Fe conditions	105.35	5.39	GSM265432, GSM265433	To the Experiment
22	procambium 8	102.25	0	procambium_9	To the Experiment
22	xylem 10	101.63	0	xylem_11	To the Experiment
22	columella 1	100.71	0	col_2	To the Experiment
22	xylem pole pericycle 10	97.56	0	xylemPole_11	To the Experiment
21	Stele root cells 2hr continuous KNO3 treated	86.9	65.65	GSM184528, GSM184529, GSM184530	To the Experiment
22	lateral root cap 3	85.56	0	lrc_4	To the Experiment
22	hair 10	84.83	0	hair_11	To the Experiment
22	procambium 11	84.13	0	procambium_12	To the Experiment
11	Whole root, 1 hour of 140 mM NaCl exposure	80.73	2.56	GSM184929, GSM184930	To the Experiment
18	Epidermis and Cortex root cells 2hr KCl control treated	78.68	48.98	GSM184485, GSM184486, GSM184487	To the Experiment
22	endodermis 12	78.12	0	endodermis_13	To the Experiment
22	Phloem Pole Pericycle, old (average of levels in PPP cells in sections 7-12)	77.8	107.46	phloemPole_8, phloemPole_9, phloemPole_10, phloemPole_11, phloemPole_12, phloemPole_13	To the Experiment
16	Whole root, -Fe, 12 hour	75.8	25.18	GSM265467, GSM265468	To the Experiment
22	endodermis 9	71.89	0	endodermis_10	To the Experiment
8	endodermis and quiescent center, 140 mM NaCl	68.93	31.65	GSM184916, GSM184917, GSM184918	To the Experiment
22	columella	67.14	0	col_1	To the Experiment
22	lateral root cap 1	64.17	0	lrc_2	To the Experiment
22	lateral root cap 4	64.17	0	lrc_5	To the Experiment
20	Pericycle root cells 2hr KCl control treated	61.42	44.28	GSM184503, GSM184504, GSM184505	To the Experiment
11	Whole root, 30 minutes of 140 mM NaCl exposure	56.12	3.58	GSM184927, GSM184928	To the Experiment
22	phloem pole pericycle 12	55.62	0	phloemPole_13	To the Experiment
22	cortex 12	54.21	0	cortex_13	To the Experiment
22	meta protophloem 10	53.88	0	metaProtoPhloem_11	To the Experiment
16	Whole root, -Fe, 6 hour	53.4	15.65	GSM265465, GSM265466	To the Experiment
10	protophloem, 140 mM NaCl	52.52	47.23	GSM184922, GSM184923, GSM184924	To the Experiment
15	longitudinal zone 4, standard conditions	51.26	14.74	GSM265424, GSM265425	To the Experiment
22	phloem pole pericycle 9	51.19	0	phloemPole_10	To the Experiment
22	endodermis 8	50.79	0	endodermis_9	To the Experiment
22	cortex 9	49.89	0	cortex_10	To the Experiment
7	cortex, standard conditions	45.96	22.98	GSM184895, GSM184896, GSM184897	To the Experiment
6	columella root cap, 140 mM NaCl	45.73	29.61	GSM184910, GSM184911, GSM184912	To the Experiment
16	Whole root, -Fe, 3 hour	45.43	9.33	GSM265463, GSM265464	To the Experiment
14	longitudinal zone 3, -Fe conditions	44.02	2.89	GSM265430, GSM265431	To the Experiment
16	Whole root, -Fe, 24 hour	43.89	1.37	GSM265469, GSM265470	To the Experiment
7	cortex, 140 mM NaCl	43.72	16.14	GSM184913, GSM184914, GSM184915	To the Experiment
22	lateral root cap	42.78	0	lrc_1	To the Experiment
22	endodermis 11	41.78	0	endodermis_12	To the Experiment
11	Whole root, 32 hours of 140 mM NaCl exposure	40.7	4.94	GSM184935, GSM184936	To the Experiment
22	procambium 6	40.69	0	procambium_7	To the Experiment
11	Whole root, 16 hours of 140 mM NaCl exposure	40.26	11.07	GSM184933, GSM184934	To the Experiment
22	lateral root primordium 11	39.37	0	lrp_12	To the Experiment
16	Whole root, standard conditions, control	38.17	7.93	GSM265461, GSM265462	To the Experiment
22	phloem pole pericycle 8	36.16	0	phloemPole_9	To the Experiment
22	cortex 8	35.24	0	cortex_9	To the Experiment
22	phloem companion cell 10	33.74	0	phloem_11	To the Experiment
22	non root hair cell 10	33.54	0	nonHair_11	To the Experiment
21	Stele root cells 2hr KCl control treated	32.52	47.85	GSM184522, GSM184523, GSM184524	To the Experiment
11	Whole root, 4 hours of 140 mM NaCl exposure	32.38	5.27	GSM184931, GSM184932	To the Experiment
11	Whole root, standard conditions (control)	31	17.22	GSM184925, GSM184926	To the Experiment
8	endodermis and quiescent center, standard conditions	30.94	1.5	GSM184898, GSM184899, GSM184900	To the Experiment
22	phloem pole pericycle 11	29.75	0	phloemPole_12	To the Experiment
22	cortex 11	29	0	cortex_12	To the Experiment
7	cortex, -Fe	27.3	1.06	GSM266669, GSM266670, GSM266671	To the Experiment
22	Xylem, old (average of xylem levels in sections 7-12)	26.94	37.21	xylem_8, xylem_9, xylem_10, xylem_11, xylem_12, xylem_13	To the Experiment
14	longitudinal zone 3, standard conditions	26.66	12.98	GSM265422, GSM265423	To the Experiment
3	longitudinal zone 3, 140 mM NaCl	25.96	2.55	GSM184843, GSM184844	To the Experiment
22	Xylem Pole Pericycle, old (average of levels in XPP cells in sections 7-12)	25.86	35.72	xylemPole_8, xylemPole_9, xylemPole_10, xylemPole_11, xylemPole_12, xylemPole_13	To the Experiment
9	stele, 140 mM NaCl	25.3	0.43	GSM184919, GSM184920, GSM184921	To the Experiment
22	lateral root cap 5	21.39	0	lrc_6	To the Experiment
22	endodermis 6	20.21	0	endodermis_7	To the Experiment
22	xylem 12	19.26	0	xylem_13	To the Experiment
5	epidermis and lateral root cap, 140 mM NaCl	19.12	2.09	GSM184907, GSM184908, GSM184909	To the Experiment
22	xylem pole pericycle 12	18.49	0	xylemPole_13	To the Experiment
8	endodermis and quiescent center, -Fe	17.89	0.44	GSM266672, GSM266673, GSM266674	To the Experiment
22	xylem 9	17.72	0	xylem_10	To the Experiment
22	xylem pole pericycle 9	17.01	0	xylemPole_10	To the Experiment
22	hair 12	16.07	0	hair_13	To the Experiment
9	stele, -Fe	15.94	6.01	GSM266675, GSM266676, GSM266677	To the Experiment
3	longitudinal zone 3, standard conditions	15.42	1.96	GSM184835, GSM184836	To the Experiment
22	hair 9	14.79	0	hair_10	To the Experiment
22	phloem pole pericycle 6	14.39	0	phloemPole_7	To the Experiment
22	Protophloem and Metaphloem, old (average of phloem levels in sections 7-12)	14.28	19.72	metaProtoPhloem_8, metaProtoPhloem_9, metaProtoPhloem_10, metaProtoPhloem_11, metaProtoPhloem_12, metaProtoPhloem_13	To the Experiment
22	cortex 6	14.02	0	cortex_7	To the Experiment
6	columella root cap, standard conditions	12.64	4.36	GSM184892, GSM184893, GSM184894	To the Experiment
22	xylem 8	12.52	0	xylem_9	To the Experiment
22	xylem pole pericycle 8	12.02	0	xylemPole_9	To the Experiment
6	columella root cap, -Fe	10.89	2.26	GSM266666, GSM266667, GSM266668	To the Experiment
22	hair 8	10.45	0	hair_9	To the Experiment
22	xylem 11	10.3	0	xylem_12	To the Experiment
22	meta protophloem 12	10.21	0	metaProtoPhloem_13	To the Experiment
22	xylem pole pericycle 11	9.89	0	xylemPole_12	To the Experiment
5	epidermis and lateral root cap, -Fe	9.56	7.83	GSM266662, GSM266663, GSM266664, GSM266665	To the Experiment
22	meta protophloem 9	9.39	0	metaProtoPhloem_10	To the Experiment
22	Phloem companion cells, old (average of levels in PC cells in sections 7-12)	8.94	12.35	phloem_8, phloem_9, phloem_10, phloem_11, phloem_12, phloem_13	To the Experiment
22	hair 11	8.6	0	hair_12	To the Experiment
9	stele, standard conditions	7.4	6.59	GSM184901, GSM184902, GSM184903	To the Experiment
22	Procambium, young (average of procambium levels in sections 1-6)	6.78	16.61	procambium_2, procambium_3, procambium_4, procambium_5, procambium_6, procambium_7	To the Experiment
13	longitudinal zone 2, -Fe conditions	6.73	1.94	GSM265428, GSM265429	To the Experiment
22	meta protophloem 8	6.64	0	metaProtoPhloem_9	To the Experiment
22	phloem companion cell 12	6.39	0	phloem_13	To the Experiment
22	non root hair cell 12	6.36	0	nonHair_13	To the Experiment
10	protophloem, standard conditions	6.33	4.21	GSM184904, GSM184905, GSM184906	To the Experiment
1	longitudinal zone 1, standard conditions	6.23	4.01	GSM184831, GSM184832	To the Experiment
22	phloem companion cell 9	5.88	0	phloem_10	To the Experiment
22	non root hair cell 9	5.85	0	nonHair_10	To the Experiment
5	epidermis and lateral root cap, standard conditions	5.55	2.07	GSM184889, GSM184890, GSM184891	To the Experiment
22	meta protophloem 11	5.46	0	metaProtoPhloem_12	To the Experiment
22	xylem 6	4.98	0	xylem_7	To the Experiment
22	xylem pole pericycle 6	4.78	0	xylemPole_7	To the Experiment
13	longitudinal zone 2, standard conditions	4.2	3.84	GSM265420, GSM265421	To the Experiment
22	hair 6	4.16	0	hair_7	To the Experiment
22	phloem companion cell 8	4.16	0	phloem_9	To the Experiment
22	non root hair cell 8	4.13	0	nonHair_9	To the Experiment
22	phloem companion cell 11	3.42	0	phloem_12	To the Experiment
22	non root hair cell 11	3.4	0	nonHair_12	To the Experiment
22	meta protophloem 6	2.64	0	metaProtoPhloem_7	To the Experiment
2	longitudinal zone 2, standard conditions	2.49	1.31	GSM184833, GSM184834	To the Experiment
22	Phloem Pole Pericycle, young (average of levels in PPP cells in sections 1-6)	2.4	5.87	phloemPole_2, phloemPole_3, phloemPole_4, phloemPole_5, phloemPole_6, phloemPole_7	To the Experiment
12	longitudinal zone 1, standard conditions	2.23	1.07	GSM265418, GSM265419	To the Experiment
12	longitudinal zone 1, -Fe conditions	2	1.58	GSM265426, GSM265427	To the Experiment
22	procambium 7	1.68	0	procambium_8	To the Experiment
22	phloem companion cell 6	1.65	0	phloem_7	To the Experiment
22	non root hair cell 6	1.64	0	nonHair_7	To the Experiment
2	longitudinal zone 2, 140 mM NaCl	1.37	1.15	GSM184841, GSM184842	To the Experiment
1	longitudinal zone 1, 140 mM NaCl	1.35	1.57	GSM184839, GSM184840	To the Experiment
22	endodermis 7	0.83	0	endodermis_8	To the Experiment
22	Xylem, young (average of xylem levels in sections 1-6)	0.83	2.03	xylem_2, xylem_3, xylem_4, xylem_5, xylem_6, xylem_7	To the Experiment
22	Xylem Pole Pericycle, young (average of levels in XPP cells in sections 1-6)	0.8	1.95	xylemPole_2, xylemPole_3, xylemPole_4, xylemPole_5, xylemPole_6, xylemPole_7	To the Experiment
22	phloem pole pericycle 7	0.59	0	phloemPole_8	To the Experiment
22	cortex 7	0.58	0	cortex_8	To the Experiment
22	Protophloem and Metaphloem, young (average of phloem levels in sections 2-6)	0.53	1.18	metaProtoPhloem_3, metaProtoPhloem_4, metaProtoPhloem_5, metaProtoPhloem_6, metaProtoPhloem_7	To the Experiment
22	Phloem companion cells, young (average of levels in PC cells in sections 2-6)	0.33	0.74	phloem_3, phloem_4, phloem_5, phloem_6, phloem_7	To the Experiment
22	xylem 7	0.2	0	xylem_8	To the Experiment
22	xylem pole pericycle 7	0.2	0	xylemPole_8	To the Experiment
22	hair 7	0.17	0	hair_8	To the Experiment
22	meta protophloem 7	0.11	0	metaProtoPhloem_8	To the Experiment
22	non root hair cell 7	0.07	0	nonHair_8	To the Experiment
22	phloem companion cell 7	0.07	0	phloem_8	To the Experiment
22	procambium 3	0.01	0	procambium_4	To the Experiment
22	cortex 1	0	0	cortex_2	To the Experiment
22	cortex 2	0	0	cortex_3	To the Experiment
22	cortex 3	0	0	cortex_4	To the Experiment
22	cortex 4	0	0	cortex_5	To the Experiment
22	cortex 5	0	0	cortex_6	To the Experiment
22	endodermis 1	0	0	endodermis_2	To the Experiment
22	endodermis 2	0	0	endodermis_3	To the Experiment
22	endodermis 3	0	0	endodermis_4	To the Experiment
22	endodermis 4	0	0	endodermis_5	To the Experiment
22	endodermis 5	0	0	endodermis_6	To the Experiment
22	hair 1	0	0	hair_2	To the Experiment
22	hair 2	0	0	hair_3	To the Experiment
22	hair 3	0	0	hair_4	To the Experiment
22	hair 4	0	0	hair_5	To the Experiment
22	hair 5	0	0	hair_6	To the Experiment
22	lateral root cap 2	0	0	lrc_3	To the Experiment
22	meta protophloem 2	0	0	metaProtoPhloem_3	To the Experiment
22	meta protophloem 3	0	0	metaProtoPhloem_4	To the Experiment
22	meta protophloem 4	0	0	metaProtoPhloem_5	To the Experiment
22	meta protophloem 5	0	0	metaProtoPhloem_6	To the Experiment
22	non root hair cell 1	0	0	nonHair_2	To the Experiment
22	non root hair cell 2	0	0	nonHair_3	To the Experiment
22	non root hair cell 3	0	0	nonHair_4	To the Experiment
22	non root hair cell 4	0	0	nonHair_5	To the Experiment
22	non root hair cell 5	0	0	nonHair_6	To the Experiment
22	phloem companion cell 2	0	0	phloem_3	To the Experiment
22	phloem companion cell 3	0	0	phloem_4	To the Experiment
22	phloem companion cell 4	0	0	phloem_5	To the Experiment
22	phloem companion cell 5	0	0	phloem_6	To the Experiment
22	phloem pole pericycle 1	0	0	phloemPole_2	To the Experiment
22	phloem pole pericycle 2	0	0	phloemPole_3	To the Experiment
22	phloem pole pericycle 3	0	0	phloemPole_4	To the Experiment
22	phloem pole pericycle 4	0	0	phloemPole_5	To the Experiment
22	phloem pole pericycle 5	0	0	phloemPole_6	To the Experiment
22	procambium 1	0	0	procambium_2	To the Experiment
22	procambium 2	0	0	procambium_3	To the Experiment
22	procambium 4	0	0	procambium_5	To the Experiment
22	procambium 5	0	0	procambium_6	To the Experiment
22	quiescent center 1	0	0	qc_2	To the Experiment
22	xylem 1	0	0	xylem_2	To the Experiment
22	xylem 2	0	0	xylem_3	To the Experiment
22	xylem 3	0	0	xylem_4	To the Experiment
22	xylem 4	0	0	xylem_5	To the Experiment
22	xylem 5	0	0	xylem_6	To the Experiment
22	xylem pole pericycle 1	0	0	xylemPole_2	To the Experiment
22	xylem pole pericycle 2	0	0	xylemPole_3	To the Experiment
22	xylem pole pericycle 3	0	0	xylemPole_4	To the Experiment
22	xylem pole pericycle 4	0	0	xylemPole_5	To the Experiment
22	xylem pole pericycle 5	0	0	xylemPole_6	To the Experiment
