# Supplementary material for: A trehalase-derived MAMP triggers LecRK-V–mediated immune responses in Arabidopsis
Source: Sci Adv. 2025 Jul 30;11(31):eadv8896. doi: 10.1126/sciadv.adv8896 (PMC12309661; doi:10.1126/sciadv.adv8896)
Supplement: Supplementary file 2 — Tables S1 to S15 [file sciadv.adv8896_tables_s1_to_s15.zip › Table S14.xlsx]

## Sheet: Mapping_PRJNA390559
Table S14. RNA-seq dataset used for transcriptome analysis and manual gene annotation of MiTre genes.
Name	NCBI biosample ID	NCBI SRA accession number	Spots	Raw reads	Cleaned reads	Reads finally mapped to the genome (unique)	Reads finally mapped to the genome (multiple)
MI-egg_1	SAMN07174878	SRR5684407	37963835	75927670	69250458	49831640	14420234
MI-Egg_2	SAMN07174879	SRR5684403	33831788	67663576	65894438	47666018	13757082
MI-Egg_3	SAMN07174880	SRR5684417	33670792	67341584	65593596	47460550	13699628
MI-J2_1	SAMN07174881	SRR5684416	35740582	71481164	66128548	41192616	13470306
MI-J2_2	SAMN07174882	SRR5684412	28072462	56144924	54885796	34368718	11188944
MI-J2_3	SAMN07174883	SRR5684414	27913196	55826392	54585856	34192304	11135998
MI-J3_1	SAMN07174884	SRR5684413	29557525	59115050	53062252	37245960	11545450
MI-J3_2	SAMN07174885	SRR5684415	23825634	47651268	46322654	32752180	10142680
MI-J3_3	SAMN07174886	SRR5684404	23630031	47260062	45951054	32493814	10062562
MI-J4_1	SAMN07174965	SRR5684408	34086452	68172904	62649226	42426862	12658332
MI-J4_2	SAMN07174966	SRR5684406	26538522	53077044	51686720	35157422	10421098
MI-J4_3	SAMN07174967	SRR5684405	26400448	52800896	51426102	34997294	10363230
MI-Female_1	SAMN07174968	SRR5684410	40916851	81833702	74770114	43879418	17994534
MI-Female_2	SAMN07174969	SRR5684409	28087331	56174662	54730684	32577222	12987230
MI-Female_3	SAMN07174970	SRR5684411	27923585	55847170	54414384	32405430	12903612

## Sheet: MiTre_annotation
MiTre-1			Start	End
Minc_v4_shac_contig_3	Manual	gene	180836	183989	ID=gene:MiTre-1;Name=MiTre-1
Minc_v4_shac_contig_3	Manual	mRNA	180836	183989	ID=mRNA:MiTre-1;Name=MiTre-1;Parent=gene:MiTre-1
Minc_v4_shac_contig_3	Manual	exon	180836	181324	ID=exon:MiTre-1.1;Parent=mRNA:MiTre-1
Minc_v4_shac_contig_3	Manual	exon	181428	182005	ID=exon:MiTre-1.2;Parent=mRNA:MiTre-1
Minc_v4_shac_contig_3	Manual	exon	182353	182425	ID=exon:MiTre-1.3;Parent=mRNA:MiTre-1
Minc_v4_shac_contig_3	Manual	exon	182467	182809	ID=exon:MiTre-1.4;Parent=mRNA:MiTre-1
Minc_v4_shac_contig_3	Manual	exon	182861	183230	ID=exon:MiTre-1.5;Parent=mRNA:MiTre-1
Minc_v4_shac_contig_3	Manual	exon	183278	183431	ID=exon:MiTre-1.6;Parent=mRNA:MiTre-1
Minc_v4_shac_contig_3	Manual	exon	183666	183989	ID=exon:MiTre-1.7;Parent=mRNA:MiTre-1
Minc_v4_shac_contig_3	Manual	CDS	180836	181324	ID=CDS:MiTre-1.1;Parent=mRNA:MiTre-1
Minc_v4_shac_contig_3	Manual	CDS	181428	182005	ID=CDS:MiTre-1.2;Parent=mRNA:MiTre-1
Minc_v4_shac_contig_3	Manual	CDS	182353	182425	ID=CDS:MiTre-1.3;Parent=mRNA:MiTre-1
Minc_v4_shac_contig_3	Manual	CDS	182467	182809	ID=CDS:MiTre-1.4;Parent=mRNA:MiTre-1
Minc_v4_shac_contig_3	Manual	CDS	182861	183230	ID=CDS:MiTre-1.5;Parent=mRNA:MiTre-1
Minc_v4_shac_contig_3	Manual	CDS	183278	183431	ID=CDS:MiTre-1.6;Parent=mRNA:MiTre-1
Minc_v4_shac_contig_3	Manual	CDS	183666	183989	ID=CDS:MiTre-1.7;Parent=mRNA:MiTre-1
MiTre-2
Minc_v4_shac_contig_15	Manual	gene	91989	94906	ID=gene:MiTre-2;Name=MiTre-2
Minc_v4_shac_contig_15	Manual	mRNA	91989	94906	ID=mRNA:MiTre-2;Name=MiTre-2;Parent=gene:MiTre-2
Minc_v4_shac_contig_15	Manual	exon	91989	92462	ID=exon:MiTre-2.1;Parent=mRNA:MiTre-2
Minc_v4_shac_contig_15	Manual	exon	92569	93146	ID=exon:MiTre-2.2;Parent=mRNA:MiTre-2
Minc_v4_shac_contig_15	Manual	exon	93354	93426	ID=exon:MiTre-2.3;Parent=mRNA:MiTre-2
Minc_v4_shac_contig_15	Manual	exon	93474	93816	ID=exon:MiTre-2.4;Parent=mRNA:MiTre-2
Minc_v4_shac_contig_15	Manual	exon	93868	94237	ID=exon:MiTre-2.5;Parent=mRNA:MiTre-2
Minc_v4_shac_contig_15	Manual	exon	94286	94439	ID=exon:MiTre-2.6;Parent=mRNA:MiTre-2
Minc_v4_shac_contig_15	Manual	exon	94580	94906	ID=exon:MiTre-2.7;Parent=mRNA:MiTre-2
Minc_v4_shac_contig_15	Manual	CDS	91989	92462	ID=CDS:MiTre-2.1;Parent=mRNA:MiTre-2
Minc_v4_shac_contig_15	Manual	CDS	92569	93146	ID=CDS:MiTre-2.2;Parent=mRNA:MiTre-2
Minc_v4_shac_contig_15	Manual	CDS	93354	93426	ID=CDS:MiTre-2.3;Parent=mRNA:MiTre-2
Minc_v4_shac_contig_15	Manual	CDS	93474	93816	ID=CDS:MiTre-2.4;Parent=mRNA:MiTre-2
Minc_v4_shac_contig_15	Manual	CDS	93868	94237	ID=CDS:MiTre-2.5;Parent=mRNA:MiTre-2
Minc_v4_shac_contig_15	Manual	CDS	94286	94439	ID=CDS:MiTre-2.6;Parent=mRNA:MiTre-2
Minc_v4_shac_contig_15	Manual	CDS	94580	94906	ID=CDS:MiTre-2.7;Parent=mRNA:MiTre-2
MiTre-3
Minc_v4_shac_contig_55	Manual	gene	174480	177388	ID=gene:MiTre-3;Name=MiTre-3
Minc_v4_shac_contig_55	Manual	mRNA	174480	177388	ID=mRNA:MiTre-3;Name=MiTre-3;Parent=gene:MiTre-3
Minc_v4_shac_contig_55	Manual	exon	174480	174953	ID=exon:MiTre-3.1;Parent=mRNA:MiTre-3
Minc_v4_shac_contig_55	Manual	exon	175057	175634	ID=exon:MiTre-3.2;Parent=mRNA:MiTre-3
Minc_v4_shac_contig_55	Manual	exon	175842	175914	ID=exon:MiTre-3.3;Parent=mRNA:MiTre-3
Minc_v4_shac_contig_55	Manual	exon	175962	176304	ID=exon:MiTre-3.4;Parent=mRNA:MiTre-3
Minc_v4_shac_contig_55	Manual	exon	176353	176722	ID=exon:MiTre-3.5;Parent=mRNA:MiTre-3
Minc_v4_shac_contig_55	Manual	exon	176771	176924	ID=exon:MiTre-3.6;Parent=mRNA:MiTre-3
Minc_v4_shac_contig_55	Manual	exon	177065	177388	ID=exon:MiTre-3.7;Parent=mRNA:MiTre-3
Minc_v4_shac_contig_55	Manual	CDS	174480	174953	ID=CDS:MiTre-3.1;Parent=mRNA:MiTre-3
Minc_v4_shac_contig_55	Manual	CDS	175057	175634	ID=CDS:MiTre-3.2;Parent=mRNA:MiTre-3
Minc_v4_shac_contig_55	Manual	CDS	175842	175914	ID=CDS:MiTre-3.3;Parent=mRNA:MiTre-3
Minc_v4_shac_contig_55	Manual	CDS	175962	176304	ID=CDS:MiTre-3.4;Parent=mRNA:MiTre-3
Minc_v4_shac_contig_55	Manual	CDS	176353	176722	ID=CDS:MiTre-3.5;Parent=mRNA:MiTre-3
Minc_v4_shac_contig_55	Manual	CDS	176771	176924	ID=CDS:MiTre-3.6;Parent=mRNA:MiTre-3
Minc_v4_shac_contig_55	Manual	CDS	177065	177388	ID=CDS:MiTre-3.7;Parent=mRNA:MiTre-3
