# Supplementary material for: A trehalase-derived MAMP triggers LecRK-V–mediated immune responses in Arabidopsis
Source: Sci Adv. 2025 Jul 30;11(31):eadv8896. doi: 10.1126/sciadv.adv8896 (PMC12309661; doi:10.1126/sciadv.adv8896)
Supplement: Supplementary file 2 — Tables S1 to S15 [file sciadv.adv8896_tables_s1_to_s15.zip › Table S1.xlsx]

## Sheet: Ce_0.5h Up
Genes upregulated 0.5 h after treatment with C. elegans extract compared to mock treatment in efr fls2 cerk1. After 0.5 h of C. elegans extract treatment, 1360 transcripts (1095 genes) were significantly up-regulated compared to mock treatmentin in efr fls2 cerk1 (logFC >= 1, adjusted p-value =< 0.01). Fourteen-day-old Arabidopsis efr fls2 cerk1 seedlings were treated with DW (mock) or C. elegans…
	Mock			C. elegans extract
AGI locus code	repeat 1	repeat 2	repeat 3	repeat 1	repeat 2	repeat 3	logconc	logFC	adj_pvalue	annotation
AT3G02840.1	0.168908	0	0	116.943	36.3743	13.3857	3.16468	9.79433	6.14329e-29	ARM repeat superfamily protein
AT5G24110.1	0.168908	0	0.131573	58.8699	41.1633	48.6639	2.6809	8.82976	3.68293e-48	WRKY DNA-binding protein 30
AT1G56250.1	0.506725	0.251359	0	130.091	44.128	47.0376	3.61713	8.19545	3.58755e-31	phloem protein 2-B14
AT1G65390.1	0	0	0.263146	36.7563	27.2522	17.7642	1.70672	7.97658	9.37418e-44	phloem protein 2 A5
AT1G65390.2	0	0	0.263146	35.6606	26.7961	17.7642	1.67601	7.9489	9.80003e-45	phloem protein 2 A5
AT1G56240.1	1.01345	0.377038	0.131573	203.305	90.7646	63.9261	4.1676	7.92389	2.89885e-39	phloem protein 2-B13
AT5G11140.1	0.168908	0	0.131573	54.1882	16.9899	6.3801	2.2752	7.88918	1.37433e-22	Arabidopsis phospholipase-like protein (PEARLI 4) family
AT4G37710.1	0	0	0	5.47858	1.48234	3.3777	-0.141516	7.80688	7.6151e-11	VQ motif-containing protein
AT5G43650.1	0	0	0	6.67391	1.71039	1.7514	-0.353949	7.78078	6.16639e-08	basic helix-loop-helix (bHLH) DNA-binding superfamily protein
AT3G01830.2	0.168908	0.125679	0	27.1937	15.3935	10.3833	1.32828	7.34715	1.00189e-31	Calcium-binding EF-hand family protein
AT3G60120.1	0	0	0	3.38676	1.36831	1.6263	1.20906	7.12418	3.67299e-09	beta glucosidase 27
AT4G11480.1	0	0	0	2.29104	1.59636	2.0016	0.0114741	7.00017	2.08187e-10	cysteine-rich RLK (RECEPTOR-like protein kinase) 32
AT2G31345.1	0.337816	0	0	28.9867	8.32389	4.1283	2.94468	6.967	3.23483e-15	unknown protein
AT5G22520.1	0	0.377038	0.131573	31.8754	19.7265	14.2614	2.20652	6.7797	1.41264e-34	unknown protein
AT4G31950.1	0	0	0	1.8926	0.798181	2.3769	0.218878	6.77556	1.41965e-05	cytochrome P450, family 82, subfamily C, polypeptide 3
AT1G72520.1	0	1.00543	0.131573	79.4893	30.2169	24.6447	2.31568	6.7184	8.21592e-33	PLAT/LH2 domain-containing lipoxygenase family protein
AT1G05675.1	0.337816	0.125679	0	22.1136	10.4904	11.259	1.78412	6.55052	1.27555e-22	UDP-Glycosyltransferase superfamily protein
AT1G07160.1	0.168908	0.125679	0.131573	17.5315	12.0867	13.6359	1.39251	6.5409	1.41677e-38	Protein phosphatase 2C family protein
AT1G61470.1	0	0	0	2.68949	1.02623	0.3753	-1.32039	6.49259	0.000174959	Polynucleotidyl transferase, ribonuclease H-like superfamily protein
AT5G42380.1	2.36472	3.6447	0.394719	421.851	116.192	38.2806	4.37701	6.48138	9.52883e-13	calmodulin like 37
AT4G14450.1	0	0.125679	0	9.56262	3.64883	3.1275	0.278975	6.47374	4.454e-13	unknown protein
AT1G09930.1	0	0.125679	0	9.3634	2.50857	3.3777	0.25323	6.37528	1.41358e-12	oligopeptide transporter 2
AT5G37490.1	0.337816	0.125679	0.263146	26.8949	22.5771	11.6343	2.14893	6.35876	1.43963e-38	ARM repeat superfamily protein
AT5G47850.1	0	0.125679	0	8.56651	3.42078	2.1267	0.401691	6.26741	2.79551e-13	CRINKLY4 related 4
AT1G78410.1	0.168908	0.377038	0	17.3322	16.6478	11.0088	1.68902	6.22255	7.70051e-39	VQ motif-containing protein
AT1G22810.1	0.675633	0.879755	0	36.3579	36.6023	41.4081	2.35524	6.17334	9.99936e-52	Integrase-type DNA-binding superfamily protein
AT4G21920.1	0.168908	0	0	7.96885	3.64883	1.5012	0.660679	6.14089	7.84437e-10	unknown protein
AT4G22710.1	8.44541	5.02717	3.94719	453.527	311.519	434.847	6.72779	6.11241	6.20124e-30	cytochrome P450, family 706, subfamily A, polypeptide 2
AT2G28210.1	0.168908	0	0	6.97274	2.50857	2.6271	0.0418579	6.02779	1.69603e-10	alpha carbonic anhydrase 2
AT2G23321.1	0	0	0	1.29494	0.798181	0.8757	-0.939146	6.02488	0.000353758	unknown protein
AT5G58680.1	0	0.125679	0	7.76963	2.39454	1.6263	-0.318854	6.00922	2.91819e-09	ARM repeat superfamily protein
AT2G22880.1	1.18236	1.25679	0.394719	95.7258	58.4953	27.2718	3.95172	5.99304	2.61733e-33	VQ motif-containing protein
AT2G23270.1	3.37816	0.377038	0.131573	174.518	49.7153	18.1395	5.9013	5.98783	1.69418e-07	unknown protein
AT5G36970.1	0	0	0	2.09182	0.342078	0.3753	0.0119263	5.96904	0.00116172	NDR1/HIN1-like 25
AT1G66090.1	0.675633	0.754076	0	46.5182	23.2613	19.5156	3.66573	5.94977	4.70364e-35	Disease resistance protein (TIR-NBS class)
AT1G06135.1	0.168908	0.125679	0	12.2521	5.47324	2.2518	1.08321	5.94579	9.77849e-14	unknown protein
AT5G56960.1	0	0	0	1.29494	0.798181	0.6255	-0.673261	5.92246	3.36356e-05	basic helix-loop-helix (bHLH) DNA-binding family protein
AT1G15580.1	0.168908	0.125679	0.131573	6.77352	10.1483	10.7586	0.703452	5.89043	1.93429e-23	indole-3-acetic acid inducible 5
AT2G37430.1	2.87144	5.27853	3.15775	425.835	138.199	105.835	5.64129	5.87193	1.34536e-37	C2H2 and C2HC zinc fingers superfamily protein
AT1G80840.1	0.675633	1.13111	0.394719	82.9757	28.2784	21.0168	3.32333	5.86949	2.75668e-17	WRKY DNA-binding protein 40
AT5G05300.1	0	0.125679	0	5.77742	2.96467	1.7514	0.383098	5.84174	1.51996e-10	unknown protein
AT2G24600.4	1.35127	3.77038	0.921011	187.368	81.8706	82.9413	3.97112	5.82498	7.94188e-47	Ankyrin repeat family protein
AT2G24600.2	1.35127	3.77038	0.921011	185.774	81.5285	82.566	3.96447	5.81536	4.60478e-47	Ankyrin repeat family protein
AT2G24850.1	0.168908	0.377038	0.263146	29.7836	4.78909	13.8861	1.56214	5.79248	2.86786e-12	tyrosine aminotransferase 3
AT4G15975.1	0.168908	0.502717	0	13.6467	15.3935	10.6335	1.25191	5.74168	4.89097e-37	RING/U-box superfamily protein
AT4G00970.1	0	0	0	1.29494	0.228052	0.8757	-1.36063	5.72525	0.00352931	cysteine-rich RLK (RECEPTOR-like protein kinase) 41
AT1G56060.1	0.844541	2.76495	0.394719	117.242	54.0483	47.2878	4.39211	5.72311	1.52869e-26	unknown protein
AT2G24600.3	0.168908	1.75951	0.394719	60.6629	34.6639	37.53	2.79516	5.72225	1.76146e-48	Ankyrin repeat family protein
AT2G24600.1	0.168908	1.75951	0.394719	59.0691	34.3218	37.1547	2.77987	5.69603	4.55244e-50	Ankyrin repeat family protein
AT3G44860.1	0	0.502717	0.131573	23.1097	3.42078	10.1331	1.06009	5.66756	2.16804e-08	farnesoic acid carboxyl-O-methyltransferase
AT4G23170.1	0.168908	0	0	3.08793	2.39454	4.0032	-0.0958507	5.66735	3.68772e-13	receptor-like protein kinase-related family protein
AT2G44840.1	1.01345	5.02717	0.394719	192.547	71.1522	63.801	3.39905	5.64264	7.41099e-11	ethylene-responsive element binding factor 13
AT2G25735.1	5.23615	4.90149	2.63146	348.338	188.599	96.9525	5.15536	5.63649	2.06849e-40	unknown protein
AT1G21120.1	4.22271	5.90693	2.23674	261.976	158.952	195.031	5.79931	5.62998	7.96478e-86	O-methyltransferase family protein
AT1G71520.1	0.168908	0.251359	0	8.76574	7.86779	6.1299	1.65475	5.62097	1.64795e-28	Integrase-type DNA-binding superfamily protein
AT5G64905.1	3.37816	4.77582	2.23674	240.859	159.636	107.211	5.3961	5.60034	8.97362e-48	elicitor peptide 3 precursor
AT2G26380.1	0	0	0	0.996106	0.798181	0.3753	-1.41644	5.59257	0.00197858	Leucine-rich repeat (LRR) family protein
AT4G30064.1	0	0	0	0.896496	0	1.251	-0.822588	5.54928	0.00317694	low-molecular-weight cysteine-rich 61
AT1G51915.1	0.168908	0	0.131573	4.88092	4.67506	5.5044	1.90147	5.52941	1.2664e-17	cryptdin protein-related
AT4G22030.1	0	0	0	1.29494	0.570129	0.1251	-0.77789	5.51832	0.000742336	F-box family protein with a domain of unknown function (DUF295)
AT5G36925.1	0.168908	0.502717	0.394719	18.5276	13.227	20.5164	2.51276	5.49535	1.07069e-37	unknown protein
AT3G28580.1	3.37816	4.52446	2.89461	202.907	142.19	129.228	5.6569	5.44863	7.01954e-19	P-loop containing nucleoside triphosphate hydrolases superfamily protein
AT5G52750.1	0.844541	2.38791	0.526292	86.5616	39.1109	42.9093	3.34602	5.43504	2.20689e-38	Heavy metal transport/detoxification superfamily protein
AT4G11890.2	0	0	0	0.996106	0.798181	0.1251	-1.53463	5.43066	0.00524463	Protein kinase superfamily protein
AT1G69920.1	3.71598	1.00543	0.263146	83.5733	56.7849	68.9301	5.74399	5.41419	1.7971e-09	glutathione S-transferase TAU 12
AT2G17680.1	0	0	0.131573	2.29104	3.5348	2.0016	-0.855186	5.4039	3.60968e-10	Arabidopsis protein of unknown function (DUF241)
AT3G29000.1	4.89834	10.5571	3.68405	464.086	230.218	115.217	5.3178	5.39472	4.61595e-16	Calcium-binding EF-hand family protein
AT5G64870.1	0.675633	0.754076	0.131573	32.6723	16.8758	17.0136	1.8977	5.39344	1.13959e-26	SPFH/Band 7/PHB domain-containing membrane-associated protein family
AT3G24780.1	0	0	0	0.697274	0.570129	0.6255	-1.30863	5.38337	0.00381047	Uncharacterised conserved protein UCP015417, vWA
AT3G13433.1	0	0.125679	0.263146	7.17197	5.01714	7.0056	1.99062	5.3722	1.1343e-27	unknown protein
AT4G11890.3	0	0	0	0.996106	0.684155	0.1251	-1.54692	5.34828	0.00729896	Protein kinase superfamily protein
AT4G11890.1	0	0	0	0.996106	0.684155	0.1251	-1.54692	5.34828	0.00730032	Protein kinase superfamily protein
AT5G41750.2	2.0269	2.89062	0.131573	118.138	54.8465	30.8997	3.89021	5.3272	5.22821e-21	Disease resistance protein (TIR-NBS-LRR class) family
AT2G37810.1	0	0	0	0.597664	1.02623	0.1251	-1.2037	5.28861	0.00651489	Cysteine/Histidine-rich C1 domain family protein
AT1G07135.1	22.9715	47.2554	23.0253	2138.64	840.827	643.764	7.78958	5.27835	6.09867e-15	glycine-rich protein
AT1G51920.1	0.506725	0.502717	0.526292	19.0256	20.9808	21.3921	3.39553	5.27694	3.00266e-59	unknown protein
AT1G29430.1	0	0	0	0.298832	0.570129	0.8757	-1.48449	5.23594	0.00862508	SAUR-like auxin-responsive protein family
AT3G01830.1	1.85799	2.38791	0.921011	89.6496	62.7142	40.2822	3.21016	5.21005	7.54468e-56	Calcium-binding EF-hand family protein
AT4G37290.1	0.844541	0.502717	0	27.5921	16.3057	4.7538	3.53306	5.18576	1.00883e-09	unknown protein
AT2G23170.1	0.675633	0.754076	0.526292	12.0529	13.113	46.9125	4.09084	5.16814	9.44749e-19	Auxin-responsive GH3 family protein
AT4G22620.1	0	0	0.131573	2.68949	2.73662	1.1259	-0.773499	5.16388	2.02233e-08	SAUR-like auxin-responsive protein family
AT4G25350.1	0	0	0	0.298832	0.342078	1.0008	-1.28571	5.13573	0.00826974	EXS (ERD1/XPR1/SYG1) family protein
AT5G65600.1	0	0.125679	0.263146	5.5782	5.24519	5.3793	2.02426	5.13033	6.02256e-17	Concanavalin A-like lectin protein kinase family protein
AT4G35180.1	0	0.377038	0	5.97664	3.87688	6.0048	1.84849	5.10127	2.14752e-17	LYS/HIS transporter 7
AT3G23250.2	4.39161	1.63383	1.31573	147.424	59.5215	33.0264	5.92417	5.054	1.56887e-18	myb domain protein 15
AT3G23250.1	4.39161	1.63383	1.31573	147.324	59.5215	32.7762	5.92366	5.05189	1.63221e-18	myb domain protein 15
AT4G24570.1	9.12104	12.0652	12.631	765.707	248.69	108.337	5.83646	5.0499	4.16292e-13	dicarboxylate carrier 2
AT5G48400.2	0	0	0	0.398443	0.570129	0.5004	-0.659926	5.01307	0.00959684	Glutamate receptor family protein
AT3G14225.1	0.168908	0	0.394719	7.37119	5.35922	6.1299	1.34065	4.97105	1.07028e-26	GDSL-motif lipase 4
AT1G72920.1	0.506725	1.00543	0.526292	38.0513	16.8758	10.5084	2.52888	4.95293	4.82904e-14	Toll-Interleukin-Resistance (TIR) domain family protein
AT2G32200.1	0	0.377038	0	8.06846	2.16649	3.6279	0.348011	4.92615	7.59201e-10	unknown protein
AT5G54710.1	0.337816	1.38247	0.394719	29.7836	14.8234	23.2686	2.57253	4.91685	7.42519e-27	Ankyrin repeat family protein
AT1G51913.1	0.844541	0.502717	0.789438	14.7424	17.3319	31.7754	4.44622	4.88935	6.19064e-32	unknown protein
AT1G13550.1	0.506725	0.125679	0	6.67391	4.56104	6.6303	2.68523	4.88102	5.4999e-20	Protein of unknown function (DUF1262)
AT1G50750.1	0.337816	0.754076	0	22.3128	4.21896	5.5044	0.862773	4.80088	5.16041e-10	Plant mobile domain protein family
AT3G23230.1	0	0.251359	0.131573	7.86924	3.0787	1.6263	-0.147938	4.78807	1.64429e-08	Integrase-type DNA-binding superfamily protein
AT4G18195.1	0.675633	0.251359	0.131573	12.2521	9.92025	5.6295	0.823301	4.75778	1.72927e-19	purine permease 8
AT1G59865.2	0.506725	0.125679	0	6.07625	5.81532	4.3785	0.0751169	4.74424	5.35491e-15	unknown protein
AT1G20310.1	0.675633	0	0	9.26379	4.10493	3.2526	-0.156801	4.74236	6.62865e-09	unknown protein
AT5G22530.1	0	0.754076	0.657865	14.2443	15.0514	12.51	2.33378	4.74226	1.79238e-26	unknown protein
AT2G26530.2	10.1345	12.4423	6.8418	412.288	191.449	166.258	6.44422	4.70794	5.18014e-29	Protein of unknown function (DUF1645)
AT1G05575.1	9.45886	8.67187	5.92079	332.102	183.924	110.839	5.01035	4.70653	1.21878e-39	unknown protein
AT1G14550.1	1.35127	0	0	10.5587	8.43792	12.2598	4.09864	4.69732	2.66176e-16	Peroxidase superfamily protein
AT3G54150.1	1.52017	2.38791	1.05258	55.0847	32.9535	38.6559	4.16194	4.65239	1.72004e-26	S-adenosyl-L-methionine-dependent methyltransferases superfamily protein
AT2G26530.1	11.4858	14.0761	7.23652	438.586	209.694	173.764	6.54237	4.64588	1.47333e-28	Protein of unknown function (DUF1645)
AT1G14540.1	4.39161	0.879755	0.789438	51.9967	33.5236	61.6743	5.93893	4.64165	2.2734e-14	Peroxidase superfamily protein
AT5G52760.1	0.675633	1.00543	0.131573	24.803	11.1745	9.3825	1.80877	4.61215	1.4869e-11	Copper transport protein family
AT2G32130.1	0.168908	0	0	3.38676	0.684155	0.3753	-1.17088	4.58997	0.00258381	Plant protein of unknown function (DUF641)
AT2G46400.1	2.19581	8.79755	2.36832	233.487	55.7587	30.3993	4.10916	4.56255	1.7512e-14	WRKY DNA-binding protein 46
AT5G14700.1	3.88489	3.89606	2.63146	118.437	71.3802	52.7922	3.48375	4.54414	1.23272e-55	NAD(P)-binding Rossmann-fold superfamily protein
AT1G01560.2	0.168908	0	0.131573	3.58598	2.39454	1.3761	0.969932	4.52673	1.38616e-09	MAP kinase 11
AT2G41100.1	8.95214	35.8186	8.68382	565.888	275.829	395.066	7.16714	4.52541	3.84365e-21	Calcium-binding EF hand family protein
AT2G41100.4	8.95214	35.1902	8.68382	560.011	270.355	391.813	7.15115	4.52538	6.15874e-21	Calcium-binding EF hand family protein
AT2G41100.3	8.95214	35.3159	8.55225	560.509	270.469	389.937	7.14923	4.52408	9.7246e-21	Calcium-binding EF hand family protein
AT1G01560.1	1.01345	0.377038	0.394719	20.1213	10.3764	9.3825	3.23253	4.52362	6.24667e-22	MAP kinase 11
AT2G41100.2	8.61432	34.0591	8.15753	541.384	253.48	376.926	7.09499	4.52004	1.95477e-20	Calcium-binding EF hand family protein
AT1G17420.1	0.337816	0.377038	0.131573	11.1564	3.76285	5.1291	0.736139	4.50863	2.911e-10	lipoxygenase 3
AT3G15518.1	11.8236	10.8084	5.92079	255.7	225.999	160.879	5.60908	4.50104	8.58273e-90	unknown protein
AT1G21130.2	12.3303	11.9395	7.76281	318.057	198.063	202.662	6.23905	4.49064	1.66278e-57	O-methyltransferase family protein
AT1G16150.1	0	0.125679	0.263146	3.68559	3.30675	3.3777	0.155066	4.48856	2.28271e-17	wall associated kinase-like 4
AT1G28480.1	11.3169	18.6005	4.21034	435.298	140.822	186.899	5.56699	4.47998	1.05787e-14	Thioredoxin superfamily protein
AT1G18570.1	5.40506	6.53533	3.81562	179.2	88.8262	83.5668	5	4.47608	1.19537e-33	myb domain protein 51
AT4G17490.1	10.3034	12.5679	8.15753	432.41	140.138	117.969	5.69821	4.47374	7.72747e-19	ethylene responsive element binding factor 6
AT1G59865.1	0.506725	0.125679	0	5.08014	4.44701	3.8781	-0.220877	4.46303	9.78526e-12	unknown protein
AT5G39670.1	3.54707	12.3166	0.789438	166.947	125.314	78.6879	5.02435	4.46231	2.57577e-17	Calcium-binding EF-hand family protein
AT1G21130.1	11.9925	12.5679	8.8154	315.865	201.712	208.291	6.25744	4.44316	5.32379e-63	O-methyltransferase family protein
AT3G46090.1	0	0.251359	0	5.37897	0.684155	0.7506	0.0698027	4.43397	1.22541e-05	C2H2 and C2HC zinc fingers superfamily protein
AT1G72910.1	0.168908	0.628397	0.131573	10.6583	6.38545	4.6287	1.3118	4.42417	2.03173e-17	Toll-Interleukin-Resistance (TIR) domain-containing protein
AT5G25250.1	4.0538	3.26766	0.789438	73.8115	43.7859	52.9173	6.10995	4.40211	4.49884e-15	SPFH/Band 7/PHB domain-containing membrane-associated protein family
AT3G56710.1	1.68908	2.13655	1.84202	78.3936	25.9979	14.7618	3.49069	4.37974	3.81173e-10	sigma factor binding protein 1
AT3G55980.1	18.9177	30.6658	19.0781	782.442	403.88	226.931	6.10391	4.35983	3.44152e-39	salt-inducible zinc finger 1
AT5G20230.1	2.19581	1.75951	1.31573	58.6707	22.121	26.5212	4.3395	4.35127	3.00148e-20	blue-copper-binding protein
AT1G55450.1	18.7488	35.0645	18.4202	613.402	343.446	520.04	6.80412	4.3461	4.41032e-82	S-adenosyl-L-methionine-dependent methyltransferases superfamily protein
AT2G38470.1	11.8236	16.464	7.49966	404.22	187.801	133.857	5.8266	4.33949	1.08072e-32	WRKY DNA-binding protein 33
AT1G55450.2	18.5799	34.8132	18.4202	598.959	337.745	508.907	6.7784	4.32344	6.22831e-83	S-adenosyl-L-methionine-dependent methyltransferases superfamily protein
AT1G35210.1	3.37816	6.91236	3.15775	195.436	49.9433	24.3945	4.76023	4.31669	3.04947e-10	unknown protein
AT1G79680.1	0.337816	0.251359	0	7.4708	2.16649	2.3769	1.96409	4.31526	1.96756e-07	WALL ASSOCIATED KINASE (WAK)-LIKE 10
AT5G28610.1	7.93869	8.04348	8.55225	217.948	136.603	134.357	4.90531	4.31363	1.3936e-42	unknown protein
AT4G29780.1	7.60087	16.9667	6.71023	373.938	159.408	90.6975	4.75395	4.31062	3.88213e-24	unknown protein
AT5G57220.1	8.95214	1.50815	1.84202	86.5616	60.2057	91.8234	6.52405	4.30229	2.84928e-13	cytochrome P450, family 81, subfamily F, polypeptide 2
AT1G33600.1	0.337816	0.754076	0.131573	8.4669	7.18363	10.008	1.84724	4.30127	5.27518e-26	Leucine-rich repeat (LRR) family protein
AT1G73805.1	0.337816	1.88519	0.394719	34.5649	12.4288	7.0056	1.93961	4.29728	3.6466e-12	Calmodulin binding protein-like
AT1G61340.2	11.3169	17.0924	8.8154	473.051	170.241	89.0712	5.40359	4.29483	7.15189e-24	F-box family protein
AT1G61340.1	11.3169	17.2181	8.94697	475.641	172.179	89.5716	5.41408	4.2947	8.15136e-24	F-box family protein
AT1G36622.1	1.35127	1.13111	0.921011	20.5198	17.446	28.1475	3.92061	4.27591	2.56708e-31	unknown protein
AT4G22690.1	25.5051	22.9993	16.5782	504.129	284.837	460.618	7.29613	4.26321	1.47683e-18	cytochrome P450, family 706, subfamily A, polypeptide 1
AT5G40000.1	0.337816	0.251359	0.526292	9.96106	6.72753	5.004	1.25287	4.22863	1.18648e-12	P-loop containing nucleoside triphosphate hydrolases superfamily protein
AT4G01250.1	3.88489	3.6447	2.36832	35.6606	58.2672	91.5732	3.64617	4.22816	5.18014e-29	WRKY family transcription factor
AT4G18197.1	1.18236	3.39334	2.10517	61.8582	39.795	25.8957	2.74678	4.21843	1.17657e-21	purine permease 7
AT4G11340.1	0	0.125679	0	0.398443	1.59636	1.5012	-0.574072	4.21617	3.25773e-05	Disease resistance protein (TIR-NBS-LRR class) family
AT4G23180.1	0.844541	2.13655	0.789438	33.4692	16.0777	22.518	2.41717	4.20664	9.93309e-27	cysteine-rich RLK (RECEPTOR-like protein kinase) 10
AT5G41750.1	0.844541	1.88519	0.526292	36.4575	14.2532	10.5084	2.41428	4.19295	3.75772e-18	Disease resistance protein (TIR-NBS-LRR class) family
AT4G37370.1	1.35127	1.00543	1.18416	27.5921	14.0252	22.518	3.04425	4.17635	1.33611e-25	cytochrome P450, family 81, subfamily D, polypeptide 8
AT4G33050.4	6.58742	6.78668	2.89461	135.271	82.6688	72.558	5.17271	4.1622	4.83526e-35	calmodulin-binding family protein
AT4G08555.1	11.9925	9.55163	5.3945	221.235	155.759	103.458	6.09378	4.16088	9.30015e-23	unknown protein
AT5G46295.1	19.4244	19.983	14.473	602.146	210.264	148.744	6.40455	4.15653	3.2431e-18	unknown protein
AT4G33050.1	5.91179	6.28397	2.63146	122.72	75.5992	64.1763	4.99919	4.1492	8.75262e-36	calmodulin-binding family protein
AT1G72940.1	3.20926	8.16916	2.63146	127.502	68.3015	50.5404	4.24023	4.12022	2.19048e-18	Toll-Interleukin-Resistance (TIR) domain-containing protein
AT4G14365.1	2.53362	2.01087	1.71045	47.9127	29.5327	30.1491	3.61068	4.1166	5.70989e-51	XB3 ortholog 4 in Arabidopsis thaliana
AT3G50480.1	0.844541	1.13111	1.18416	25.7992	14.2532	15.8877	3.05578	4.11159	6.83018e-34	homolog of RPW8 4
AT3G44870.1	0.168908	1.38247	0.263146	23.0101	2.50857	7.506	0.684765	4.10732	7.12682e-06	S-adenosyl-L-methionine-dependent methyltransferases superfamily protein
AT4G33050.3	7.43196	8.16916	3.94719	146.627	103.421	85.068	5.36102	4.10076	4.26777e-39	calmodulin-binding family protein
AT1G36640.1	4.39161	2.76495	3.28933	48.9088	47.5488	81.0648	5.92108	4.09754	8.14823e-39	unknown protein
AT2G32020.1	8.44541	12.8193	8.02596	206.493	188.941	108.962	5.04786	4.09745	2.90484e-55	Acyl-CoA N-acyltransferases (NAT) superfamily protein
AT5G64810.1	2.0269	5.27853	1.31573	63.5516	32.9535	51.9165	4.79612	4.0876	4.57051e-10	WRKY DNA-binding protein 51
AT4G33050.2	6.75633	7.66644	3.68405	133.777	96.3519	76.5612	5.20861	4.08249	6.72466e-40	calmodulin-binding family protein
AT4G31800.1	16.7219	21.4912	14.473	459.205	239.454	183.271	5.53657	4.06291	8.08896e-38	WRKY DNA-binding protein 18
AT4G31800.2	16.553	20.1087	13.552	441.375	217.789	176.766	5.44891	4.05562	1.2347e-35	WRKY DNA-binding protein 18
AT2G45760.1	0.844541	1.25679	1.31573	28.8871	13.7971	15.5124	2.88985	4.05291	2.41509e-30	BON association protein 2
AT3G50930.1	7.93869	12.8193	8.2891	243.15	134.437	103.333	4.88776	4.04106	1.14043e-38	cytochrome BC1 synthesis
AT5G10380.1	0	0.125679	0.263146	3.7852	2.50857	1.1259	-0.541415	4.0283	1.60743e-06	RING/U-box superfamily protein
AT2G04040.1	0.337816	0.125679	0.263146	6.87313	2.85065	2.3769	2.42634	4.02657	1.99799e-07	MATE efflux family protein
AT2G44578.1	0.675633	0.377038	0.657865	18.926	6.49948	2.1267	3.04287	3.99687	1.95491e-08	RING/U-box superfamily protein
AT1G76600.1	7.43196	11.9395	4.21034	167.944	117.675	92.0736	5.57431	3.99436	1.12856e-39	unknown protein
AT5G28630.1	32.5993	32.2996	27.3672	526.343	531.475	395.441	7.03507	3.97765	2.43641e-62	glycine-rich protein
AT4G36500.1	48.3078	83.074	38.0246	1134.76	869.79	647.017	7.4705	3.96603	2.06084e-58	unknown protein
AT1G53625.1	26.5186	37.8295	11.4469	451.535	362.944	366.918	8.05019	3.96125	6.87516e-19	unknown protein
AT5G52710.1	0.844541	0.125679	0.394719	7.37119	5.58727	7.506	1.70299	3.96107	8.17242e-16	Copper transport protein family
AT4G39580.1	1.85799	0.879755	0.394719	20.1213	14.3673	11.8845	2.55526	3.95894	7.97136e-38	Galactose oxidase/kelch repeat superfamily protein
AT5G48540.1	4.72943	5.52989	3.68405	60.4637	79.8181	77.3118	4.4428	3.95816	1.24897e-38	receptor-like protein kinase-related family protein
AT3G17690.1	2.0269	4.77582	1.18416	57.0769	26.34	43.1595	2.59988	3.95583	1.80222e-31	cyclic nucleotide gated channel 19
AT5G52720.1	0.506725	0	0.526292	8.66612	2.6226	4.5036	2.9352	3.94588	2.73278e-10	Copper transport protein family
AT1G02450.1	0.168908	0.377038	0.394719	3.7852	6.27142	5.3793	1.83824	3.93311	5.21195e-06	NIM1-interacting 1
AT5G22250.1	8.10759	7.9178	6.71023	225.917	74.801	46.5372	4.60971	3.93216	6.17592e-17	Polynucleotidyl transferase, ribonuclease H-like superfamily protein
AT1G30370.1	1.18236	1.25679	1.18416	36.4575	14.5953	4.6287	2.04549	3.92652	1.07526e-09	alpha/beta-Hydrolases superfamily protein
AT1G66700.1	5.23615	2.01087	1.71045	54.1882	35.348	44.5356	6.18772	3.92297	1.81171e-12	S-adenosyl-L-methionine-dependent methyltransferases superfamily protein
AT5G01540.1	0	0.879755	0.526292	9.16418	9.12207	5.1291	1.07276	3.92074	6.57941e-13	lectin receptor kinase a4.1
AT5G47220.1	1.18236	3.89606	2.89461	74.708	27.2522	20.7666	4.26418	3.91627	7.96779e-13	ethylene responsive element binding factor 2
AT1G13480.1	4.22271	11.5625	4.99978	135.769	85.8615	95.7015	5.60697	3.91047	2.26353e-38	Protein of unknown function (DUF1262)
AT1G52830.1	0	0.125679	0.131573	1.39455	1.36831	2.1267	-0.540502	3.90659	1.90667e-06	indole-3-acetic acid 6
AT1G66700.3	5.23615	2.13655	1.71045	54.1882	35.348	44.7858	6.18829	3.90478	1.34752e-12	S-adenosyl-L-methionine-dependent methyltransferases superfamily protein
AT3G21150.1	0	0.251359	0	2.58988	1.36831	0.7506	-1.14182	3.89933	0.000271555	B-box 32
AT5G52670.1	4.56052	0.125679	0.526292	36.6567	11.9727	26.1459	4.90341	3.87789	1.58398e-05	Copper transport protein family
AT4G20000.1	6.41851	11.3111	4.34191	118.736	89.2823	114.842	5.09639	3.85978	4.71126e-37	VQ motif-containing protein
AT3G02800.1	4.39161	6.40965	4.73663	128.298	53.4781	39.0312	4.33809	3.81949	2.69211e-25	Tyrosine phosphatase family protein
AT5G57520.1	0.337816	0	0	0.697274	1.36831	2.6271	-0.905693	3.8161	0.000387795	zinc finger protein 2
AT3G59080.2	1.85799	1.88519	3.02618	47.3151	30.2169	18.6399	3.10088	3.81295	5.9268e-33	Eukaryotic aspartyl protease family protein
AT3G59080.1	1.85799	1.88519	3.02618	47.3151	30.2169	18.6399	3.10088	3.81295	5.9268e-33	Eukaryotic aspartyl protease family protein
AT3G25250.1	4.56052	8.79755	3.02618	131.486	56.3288	43.6599	4.23554	3.8087	4.63878e-25	AGC (cAMP-dependent, cGMP-dependent and protein kinase C) kinase family protein
AT2G44370.1	6.0807	6.91236	4.73663	67.6356	91.9049	88.0704	5.47118	3.79937	3.26387e-61	Cysteine/Histidine-rich C1 domain family protein
AT1G24140.1	1.18236	3.14198	1.05258	45.6217	17.674	13.2606	2.87938	3.79889	1.50308e-14	Matrixin family protein
AT4G11470.1	0.506725	0	0	2.88871	1.59636	1.8765	0.0978745	3.79781	4.4766e-08	cysteine-rich RLK (RECEPTOR-like protein kinase) 31
AT5G01100.1	2.19581	5.90693	2.23674	62.3563	41.5054	41.7834	3.83688	3.77616	2.92756e-52	O-fucosyltransferase family protein
AT1G21326.1	0	0.251359	0.921011	11.3556	4.10493	1.5012	1.23422	3.7453	9.75339e-07	VQ motif-containing protein
AT1G19020.1	46.2809	72.517	34.6037	750.666	588.488	715.196	8.00069	3.74155	8.67906e-44	unknown protein
AT4G38560.2	0	0.125679	0	1.39455	0.228052	0.7506	-0.545563	3.73575	0.00160789	Arabidopsis phospholipase-like protein (PEARLI 4) family
AT4G38560.1	0	0.125679	0	1.39455	0.228052	0.7506	-0.545563	3.73575	0.00160789	Arabidopsis phospholipase-like protein (PEARLI 4) family
AT1G13520.1	16.3841	17.5951	7.76281	220.438	157.242	176.516	7.29222	3.73188	4.23951e-27	Protein of unknown function (DUF1262)
AT4G23550.1	0.844541	2.01087	0.921011	6.37508	20.1826	25.1451	3.24601	3.72887	3.62709e-13	WRKY family transcription factor
AT3G22910.1	0.337816	0.502717	0.131573	6.17586	2.96467	4.2534	0.580201	3.7235	1.33407e-11	ATPase E1-E2 type family protein / haloacid dehalogenase-like hydrolase family protein
AT2G32030.1	9.45886	16.3383	11.0521	243.648	153.251	87.9453	4.96625	3.70879	1.99352e-42	Acyl-CoA N-acyltransferases (NAT) superfamily protein
AT1G58420.1	5.23615	4.2731	5.3945	96.6223	58.0392	39.6567	4.33249	3.70571	4.90325e-30	Uncharacterised conserved protein UCP031279
AT1G27730.1	7.76978	10.5571	5.78921	209.581	53.7062	50.5404	4.84148	3.699	3.88172e-07	salt tolerance zinc finger
AT1G72930.1	1.01345	1.75951	0.921011	20.6194	11.9727	16.5132	3.62484	3.69854	4.80221e-18	toll/interleukin-1 receptor-like
AT4G28085.1	17.3975	24.3818	20.1307	321.643	229.762	255.579	6.33898	3.69696	5.53958e-91	unknown protein
AT4G37390.1	3.54707	3.6447	2.10517	32.8715	27.5943	58.797	4.25229	3.67843	5.29949e-18	Auxin-responsive GH3 family protein
AT1G59500.1	0.168908	0.754076	0.394719	4.78131	5.35922	8.2566	1.61443	3.677	8.57844e-15	Auxin-responsive GH3 family protein
AT5G48430.1	5.23615	1.25679	1.71045	17.5315	37.7426	47.6631	6.30692	3.67266	6.29456e-10	Eukaryotic aspartyl protease family protein
AT5G64890.1	2.0269	3.6447	2.63146	48.0123	32.9535	24.7698	3.6982	3.64834	1.68568e-20	elicitor peptide 2 precursor
AT4G28085.2	16.2152	25.0102	19.0781	304.41	217.561	237.064	6.2489	3.64496	1.2961e-85	unknown protein
AT1G26420.1	0.506725	0.879755	0.263146	5.77742	6.38545	9.2574	4.00758	3.63631	1.49457e-15	FAD-binding Berberine family protein
AT2G02010.1	1.18236	0.502717	0.394719	8.56651	6.04337	10.7586	3.231	3.63543	8.89381e-10	glutamate decarboxylase 4
AT1G72930.2	1.01345	1.75951	0.921011	20.0217	11.4026	15.5124	3.56056	3.63425	3.53722e-16	toll/interleukin-1 receptor-like
AT5G60350.1	0.506725	1.25679	0.394719	9.46301	8.55194	10.008	1.70937	3.6264	4.55881e-23	unknown protein
AT1G28370.1	2.0269	3.89606	1.9736	60.2644	20.0686	17.7642	3.12201	3.61902	8.74348e-10	ERF domain protein 11
AT4G34400.1	0	1.00543	0.131573	9.16418	3.19272	3.0024	0.310292	3.61895	5.24383e-06	AP2/B3-like transcriptional factor family protein
AT5G27420.1	8.61432	6.53533	5.3945	128.597	73.8888	48.4137	4.54983	3.61743	1.79549e-26	carbon/nitrogen insensitive 1
AT5G54720.1	0	0.251359	0	2.19143	1.02623	0.6255	-1.22647	3.61595	0.000175836	Ankyrin repeat family protein
AT4G18250.1	2.0269	2.89062	1.84202	47.0162	23.7174	12.6351	3.47197	3.61099	4.49884e-15	receptor serine/threonine kinase, putative
AT5G12340.1	3.71598	4.14742	4.21034	55.0847	38.4267	54.4185	4.32697	3.60586	8.31052e-28	unknown protein
AT4G28460.1	2.53362	0.879755	1.31573	29.4847	13.4551	12.3849	3.98813	3.58312	4.61694e-15	unknown protein
AT4G20830.2	17.3975	23.6277	13.4205	230.798	182.784	236.939	7.13754	3.57585	7.65777e-35	FAD-binding Berberine family protein
AT1G28600.2	6.2496	7.2894	3.55247	104.193	47.5488	51.5412	5.1173	3.5708	1.31924e-17	GDSL-like Lipase/Acylhydrolase superfamily protein
AT4G11170.1	0.337816	0.251359	0.131573	4.08404	2.05247	2.6271	2.69137	3.56962	8.39794e-08	Disease resistance protein (TIR-NBS-LRR class) family
AT5G39580.1	24.3228	6.28397	3.28933	160.772	86.3176	150.871	7.96111	3.5586	5.16024e-06	Peroxidase superfamily protein
AT5G39580.2	24.3228	6.40965	3.28933	160.772	86.2036	150.871	7.9611	3.55277	5.40351e-06	Peroxidase superfamily protein
AT1G21110.1	32.0926	32.4253	20.9201	415.376	315.396	269.34	6.39107	3.55126	6.47677e-70	O-methyltransferase family protein
AT1G28600.1	6.2496	7.41508	3.68405	103.894	47.5488	51.5412	5.11704	3.54671	1.32187e-17	GDSL-like Lipase/Acylhydrolase superfamily protein
AT3G56400.1	5.23615	11.4368	4.8682	114.552	76.3973	62.2998	5.4986	3.54501	2.33384e-16	WRKY DNA-binding protein 70
AT5G66210.3	3.20926	3.26766	1.71045	57.3757	17.56	19.8909	2.48495	3.53661	4.48523e-18	calcium-dependent protein kinase 28
AT2G26400.1	1.52017	0.377038	1.57888	7.96885	6.84155	25.6455	5.45149	3.53265	0.00288321	acireductone dioxygenase 3
AT3G11840.1	5.57397	5.65557	5.26292	94.2317	57.469	38.6559	4.12728	3.52834	1.91646e-42	plant U-box 24
AT4G12720.2	24.4917	70.1291	28.0251	625.057	375.601	411.579	6.54379	3.51992	1.62591e-38	MutT/nudix family protein
AT4G12720.1	24.4917	70.1291	28.0251	624.957	375.487	411.579	6.54323	3.5197	1.54174e-38	MutT/nudix family protein
AT4G12720.3	24.4917	69.8777	28.0251	624.359	373.777	410.578	6.54086	3.51927	1.32799e-38	MutT/nudix family protein
AT1G14480.1	2.53362	4.52446	2.89461	59.4675	23.4893	31.9005	2.66548	3.50851	6.90215e-25	Ankyrin repeat family protein
AT5G35735.1	49.1523	43.8621	30.9197	606.031	338.885	461.118	7.69786	3.50547	7.94974e-40	Auxin-responsive family protein
AT5G18470.1	2.36472	4.02174	3.15775	35.561	30.787	43.5348	3.9258	3.49923	8.94227e-30	Curculin-like (mannose-binding) lectin family protein
AT1G80820.1	5.06725	4.77582	3.4209	72.2177	31.2431	45.6615	3.88253	3.49361	1.05271e-24	cinnamoyl coa reductase
AT1G16160.1	0.168908	0.125679	0.131573	1.39455	1.82441	2.0016	-0.431841	3.48678	4.81449e-06	wall associated kinase-like 5
AT5G51190.1	3.20926	6.15829	6.44708	124.812	37.9706	15.012	3.55298	3.48344	4.47875e-05	Integrase-type DNA-binding superfamily protein
AT5G08790.1	29.0522	32.6766	20.7885	384.099	226.797	307.12	6.89491	3.47552	4.71126e-37	NAC (No Apical Meristem) domain transcriptional regulator superfamily protein
AT1G57990.1	44.254	55.1732	39.2088	628.145	468.76	439.851	7.21384	3.46894	1.2961e-85	purine permease 18
AT1G51820.1	0	0.251359	0.263146	2.68949	2.28052	1.5012	-0.391483	3.45127	6.28555e-08	Leucine-rich repeat protein kinase family protein
AT2G35930.1	11.6547	15.3329	7.63124	172.127	114.71	88.9461	5.00829	3.43796	2.89885e-39	plant U-box 23
AT1G14480.2	2.53362	4.77582	3.55247	61.7586	24.2875	33.1515	2.72936	3.43427	2.34717e-24	Ankyrin repeat family protein
AT2G27389.1	10.3034	16.3383	8.15753	145.73	105.588	126.726	6.33639	3.4336	7.51631e-44	unknown protein
AT4G12720.4	20.4379	59.8234	23.9463	494.069	300.458	331.64	6.25873	3.42713	4.93329e-38	MutT/nudix family protein
AT4G24380.1	5.23615	9.17459	8.68382	128.099	58.3813	62.9253	4.34354	3.42105	3.20658e-23	unknown protein
AT2G41090.1	2.19581	4.39878	1.9736	36.3579	24.0595	32.6511	3.70126	3.41649	2.91677e-21	Calcium-binding EF-hand family protein
AT3G10930.1	12.837	18.6005	11.5784	324.033	88.142	47.1627	5.27248	3.4146	2.25833e-08	unknown protein
AT2G26390.1	0.168908	0	0.131573	1.39455	1.36831	0.6255	-0.624282	3.41273	0.00098838	Serine protease inhibitor (SERPIN) family protein
AT1G69930.1	0.337816	0.377038	0	3.98443	0.570129	3.2526	1.66699	3.39398	0.000540425	glutathione S-transferase TAU 11
AT1G32970.1	0.168908	0.879755	0	6.67391	1.59636	3.3777	-0.118284	3.36498	6.59639e-05	Subtilisin-like serine endopeptidase family protein
AT5G66210.2	5.06725	10.6827	5.3945	129.494	41.2774	48.1635	3.65822	3.35923	3.17016e-23	calcium-dependent protein kinase 28
AT1G64065.1	6.92524	7.9178	4.99978	121.127	50.0574	31.6503	4.53438	3.35216	2.38016e-14	Late embryogenesis abundant (LEA) hydroxyproline-rich glycoprotein family
AT5G66640.1	0.506725	1.50815	0.789438	14.1447	6.27142	9.3825	1.53442	3.34791	4.3165e-13	DA1-related protein 3
AT1G69890.1	15.7085	11.1855	10.6574	255.302	66.3631	58.4217	4.88506	3.34337	1.39649e-18	Protein of unknown function (DUF569)
AT2G40000.1	48.1388	42.8567	29.9987	738.015	289.968	197.783	6.58356	3.34097	1.84072e-11	ortholog of sugar beet HS1 PRO-1 2
AT4G24380.2	5.40506	10.0543	8.8154	128.498	57.241	62.0496	4.36631	3.34043	3.07789e-20	unknown protein
AT5G54490.1	7.93869	18.3492	8.68382	179.1	100.913	74.8098	5.14072	3.33342	4.90224e-22	pinoid-binding protein 1
AT5G57510.1	0.168908	0.125679	0.131573	2.88871	0.684155	1.0008	-0.0099146	3.33286	0.000966734	unknown protein
AT5G66640.2	0.844541	1.50815	1.05258	15.9377	7.18363	12.1347	1.72185	3.3324	1.15267e-15	DA1-related protein 3
AT5G66210.4	18.0732	30.5401	14.6046	367.563	120.411	145.616	5.34678	3.32163	2.18384e-27	calcium-dependent protein kinase 28
AT2G27390.1	3.88489	6.40965	4.07876	60.9617	44.128	38.9061	5.04334	3.30971	1.11042e-26	proline-rich family protein
AT5G66210.1	18.2421	30.6658	14.7362	366.567	120.411	145.491	5.34783	3.30945	3.06504e-27	calcium-dependent protein kinase 28
AT2G04515.1	0.168908	0.125679	0.394719	2.7891	2.39454	2.0016	-0.251745	3.28732	3.52342e-06	unknown protein
AT2G14661.1	0.337816	0.125679	0.263146	3.98443	1.93844	1.251	1.86179	3.28101	0.000121407	pseudogene
AT4G18205.1	3.37816	5.65557	2.76303	50.7018	37.6285	27.2718	2.75541	3.28071	3.5003e-15	Nucleotide-sugar transporter family protein
AT5G01900.1	0	0	0.263146	1.39455	0.684155	1.0008	-0.433183	3.27759	0.00360707	WRKY DNA-binding protein 62
AT1G17147.1	16.553	15.9613	5.52607	184.379	96.2379	84.1923	5.03873	3.26611	6.50975e-23	VQ motif-containing protein
AT1G53620.1	2.70253	3.39334	2.10517	24.6038	26.34	28.6479	4.36616	3.26569	4.08046e-34	unknown protein
AT4G23190.1	2.36472	3.51902	2.36832	35.8598	20.5247	24.0192	3.04157	3.26556	4.26777e-39	cysteine-rich RLK (RECEPTOR-like protein kinase) 11
AT4G01010.1	0.168908	0.502717	0.263146	4.38287	2.50857	2.7522	0.996642	3.26146	9.7162e-10	cyclic nucleotide-gated channel 13
AT5G19240.1	79.218	89.4837	60.2605	727.158	675.831	791.883	7.89518	3.26076	1.22531e-63	Glycoprotein membrane precursor GPI-anchored
AT5G01550.1	0.675633	0.754076	1.4473	8.66612	11.5166	8.0064	1.92507	3.24854	2.21571e-20	lectin receptor kinase a4.1
AT3G04220.1	0.844541	0.377038	0.131573	5.5782	3.5348	3.2526	0.166141	3.2481	3.25527e-09	Disease resistance protein (TIR-NBS-LRR class) family
AT3G45960.1	2.53362	3.89606	2.10517	54.0886	13.4551	14.0112	2.16887	3.2462	6.12675e-09	expansin-like A3
AT2G39650.1	5.57397	9.67731	7.89438	128	54.9605	38.2806	4.19525	3.24528	1.50558e-26	Protein of unknown function (DUF506)
AT3G45960.2	2.53362	3.89606	2.10517	53.7897	13.4551	14.0112	2.16624	3.2409	6.09806e-09	expansin-like A3
AT3G44260.1	18.9177	23.7534	42.1034	618.482	108.553	72.3078	5.76354	3.23596	0.000210235	Polynucleotidyl transferase, ribonuclease H-like superfamily protein
AT3G61390.2	1.01345	1.25679	0	12.4513	3.99091	4.8789	1.98661	3.22583	6.20223e-07	RING/U-box superfamily protein
AT4G14680.1	4.22271	6.66101	3.81562	66.2411	29.8748	42.4089	3.5665	3.22443	9.39789e-25	Pseudouridine synthase/archaeosine transglycosylase-like family protein
AT1G19380.1	28.0388	38.9606	31.0512	300.127	242.305	370.171	6.81806	3.21597	5.45634e-26	Protein of unknown function (DUF1195)
AT4G39670.1	2.0269	3.39334	1.71045	31.1781	17.446	17.7642	2.81521	3.19791	1.10081e-27	Glycolipid transfer protein (GLTP) family protein
AT5G22570.1	1.18236	4.90149	1.05258	25.1019	17.1039	24.2694	2.61483	3.19636	8.15104e-05	WRKY DNA-binding protein 38
AT5G22545.1	0.168908	0	0.263146	1.8926	0.684155	1.6263	-0.730838	3.19449	0.000484692	unknown protein
AT2G25460.1	7.09415	9.92867	3.28933	99.3118	49.4872	37.2798	4.00442	3.19314	1.13484e-18	unknown protein
AT4G04570.1	0	0.502717	0.263146	2.98832	2.05247	2.8773	1.23255	3.17896	9.50636e-09	cysteine-rich RLK (RECEPTOR-like protein kinase) 40
AT2G18210.1	32.4304	37.8295	25.6567	460.699	214.027	182.02	5.83772	3.15874	1.1253e-31	unknown protein
AT5G44070.1	15.8774	22.1196	19.736	198.325	149.488	168.885	5.50297	3.15592	1.16367e-42	phytochelatin synthase 1 (PCS1)
AT2G18680.1	1.18236	2.01087	1.05258	15.2404	9.12207	14.3865	2.95177	3.15457	7.06105e-27	unknown protein
AT2G39200.1	9.79668	11.4368	8.15753	94.6301	55.3026	112.215	4.67172	3.15309	2.30749e-46	Seven transmembrane MLO family protein
AT2G47190.1	0.168908	0	0.263146	1.8926	1.14026	1.0008	0.298205	3.15057	0.000356828	myb domain protein 2
AT2G41880.1	9.62777	17.5951	12.631	139.455	103.992	112.34	4.84954	3.14471	4.07767e-48	guanylate kinase 1
AT4G22470.1	2.53362	1.38247	0.921011	14.5432	14.0252	13.1355	2.99674	3.1443	5.04534e-18	protease inhibitor/seed storage/lipid transfer protein (LTP) family protein
AT1G23710.1	27.0253	28.2779	20.5254	334.393	198.063	137.235	6.04684	3.14315	4.4234e-28	Protein of unknown function (DUF1645)
AT1G09932.1	11.1479	16.2126	9.07854	137.861	83.2389	101.206	5.19676	3.13901	1.07105e-39	Phosphoglycerate mutase family protein
AT5G03390.1	2.36472	2.38791	1.31573	19.4241	16.0777	17.7642	2.33759	3.13722	1.56007e-30	Protein of unknown function (DUF295)
AT1G09932.2	11.1479	16.3383	9.07854	137.861	83.1249	101.206	5.19654	3.13343	2.15112e-39	Phosphoglycerate mutase family protein
AT1G14040.1	5.91179	8.79755	6.05236	73.3134	51.4257	58.1715	4.08361	3.12813	1.54347e-32	EXS (ERD1/XPR1/SYG1) family protein
AT2G18690.1	62.8339	97.5272	46.84	693.39	429.307	689.176	8.25322	3.12683	1.61852e-42	unknown protein
AT2G18690.2	62.8339	97.5272	46.84	693.19	429.193	689.176	8.253	3.12658	1.59801e-42	unknown protein
AT4G20830.1	19.2555	19.7317	11.71	153.699	136.261	149.62	6.57232	3.11748	1.51698e-30	FAD-binding Berberine family protein
AT4G18170.1	1.18236	1.00543	0.526292	7.86924	6.38545	9.2574	2.49965	3.11305	3.32212e-09	WRKY DNA-binding protein 28
AT2G35710.2	7.26305	8.04348	3.68405	81.3819	41.9615	39.9069	3.51223	3.1061	5.92405e-22	Nucleotide-diphospho-sugar transferases superfamily protein
AT5G17350.1	7.43196	6.91236	7.89438	112.66	50.7415	28.1475	3.98466	3.10511	1.90559e-09	unknown protein
AT2G40140.1	63.5095	62.8397	40.6561	836.929	328.052	270.466	6.89347	3.10429	1.19554e-26	zinc finger (CCCH-type) family protein
AT2G40140.2	63.5095	62.8397	40.6561	836.829	328.052	270.341	6.89327	3.10407	1.19598e-26	zinc finger (CCCH-type) family protein
AT3G18710.1	8.44541	7.41508	6.31551	102.997	50.8555	35.028	3.54749	3.0954	4.76728e-25	plant U-box 29
AT3G61190.1	16.2152	15.9613	12.7626	255.8	83.0108	45.2862	5.10913	3.09529	3.40595e-09	BON association protein 1
AT1G02930.2	14.1883	5.52989	3.28933	91.5422	43.7859	57.0456	7.51808	3.07202	8.12084e-07	glutathione S-transferase 6
AT2G33580.1	2.36472	2.51359	2.36832	31.5766	16.7618	12.51	2.00218	3.06562	1.15793e-19	Protein kinase superfamily protein
AT1G66160.1	10.4723	14.4531	8.2891	116.943	102.509	58.0464	4.86145	3.05885	1.09837e-24	CYS, MET, PRO, and GLY protein 1
AT1G30730.1	7.09415	7.2894	6.31551	61.0613	51.0836	60.5484	5.55316	3.05875	1.66921e-36	FAD-binding Berberine family protein
AT2G33710.2	1.18236	2.26223	1.31573	11.5548	15.6215	13.761	2.34082	3.05709	5.78888e-28	Integrase-type DNA-binding superfamily protein
AT1G66160.2	10.4723	14.4531	8.2891	116.744	102.167	57.6711	4.8588	3.05408	1.12822e-24	CYS, MET, PRO, and GLY protein 1
AT5G25930.1	4.39161	3.51902	1.84202	33.1703	17.2179	29.3985	3.59764	3.04928	5.01836e-24	Protein kinase family protein with leucine-rich repeat domain
AT2G40750.1	2.87144	3.39334	3.28933	22.3128	30.673	26.1459	3.63866	3.0389	2.13105e-12	WRKY DNA-binding protein 54
AT1G02930.1	53.2061	15.5842	11.0521	268.55	147.321	238.065	9.53539	3.03677	2.80534e-06	glutathione S-transferase 6
AT4G34150.1	47.4632	87.9755	46.7084	728.353	345.727	423.338	6.85229	3.03646	1.76721e-42	Calcium-dependent lipid-binding (CaLB domain) family protein
AT2G33710.1	2.70253	3.6447	1.9736	21.6155	25.1997	21.5172	3.02144	3.02213	8.59598e-46	Integrase-type DNA-binding superfamily protein
AT1G28190.1	8.95214	6.28397	5.78921	87.2589	47.6628	33.1515	5.29587	3.00666	3.77836e-17	unknown protein
AT2G43000.1	1.01345	0.754076	0.526292	4.28326	6.6135	7.506	3.01214	3.00034	2.97423e-10	NAC domain containing protein 42
AT2G15490.3	9.79668	10.4314	5.78921	85.6651	47.6628	74.4345	5.9991	2.99733	1.18013e-13	UDP-glycosyltransferase 73B4
AT2G36220.1	13.0059	17.9721	11.3153	180.694	92.361	64.6767	4.7139	2.99458	9.1376e-22	unknown protein
AT2G15490.1	10.8101	10.6827	5.92079	90.1476	49.9433	77.8122	6.10671	2.99184	1.53246e-13	UDP-glycosyltransferase 73B4
AT1G50740.1	13.1748	27.0211	16.3151	173.123	128.507	151.496	5.11588	2.98827	3.4845e-63	Transmembrane proteins 14C
AT4G24160.1	19.5934	36.447	16.8414	300.326	115.85	158.251	5.66286	2.97362	7.39431e-31	alpha/beta-Hydrolases superfamily protein
AT5G59730.1	28.3766	25.1359	20.9201	311.482	127.709	144.24	5.40489	2.97316	1.1642e-32	exocyst subunit exo70 family protein H7
AT5G57010.1	2.87144	3.89606	2.23674	24.0062	16.6478	30.6495	2.8983	2.97299	7.9405e-15	calmodulin-binding family protein
AT3G44630.2	10.1345	14.9558	7.76281	121.425	58.8374	78.3126	4.25581	2.97051	5.91479e-39	Disease resistance protein (TIR-NBS-LRR class) family
AT3G44630.1	10.1345	14.9558	7.76281	121.425	58.7233	78.3126	4.25559	2.96988	7.00211e-39	Disease resistance protein (TIR-NBS-LRR class) family
AT2G35710.1	7.76978	8.79755	4.60506	82.2784	42.4176	40.2822	3.57536	2.96319	1.14263e-21	Nucleotide-diphospho-sugar transferases superfamily protein
AT5G44870.1	0.844541	0.502717	0.394719	6.87313	2.6226	3.8781	1.07746	2.96103	8.71482e-08	Disease resistance protein (TIR-NBS-LRR class) family
AT2G04495.1	0.168908	0.251359	0.131573	1.69338	2.28052	0.6255	-0.371225	2.95602	0.00103071	unknown protein
AT5G47910.1	12.1614	10.6827	6.97337	128.896	48.461	52.4169	4.5806	2.95119	3.13414e-20	respiratory burst oxidase homologue D
AT2G15480.2	10.8101	12.5679	7.10495	98.5149	58.1532	79.1883	5.92557	2.95078	1.37572e-16	UDP-glucosyl transferase 73B5
AT1G19770.1	70.9415	73.5224	65.655	875.777	389.74	356.034	7.0737	2.94815	6.78338e-30	purine permease 14
AT4G40020.1	0.675633	0.879755	0.263146	6.17586	4.56104	3.5028	2.4502	2.94705	3.50139e-08	Myosin heavy chain-related protein
AT4G24160.2	19.9312	38.0808	16.7098	304.51	115.508	158.126	5.67504	2.94704	3.48764e-29	alpha/beta-Hydrolases superfamily protein
AT1G30700.1	19.9312	16.5897	13.8152	150.014	96.1238	138.611	6.6244	2.93612	2.95095e-18	FAD-binding Berberine family protein
AT1G66880.1	9.79668	12.3166	8.94697	111.962	50.6275	73.809	5.17139	2.92434	1.68975e-29	Protein kinase superfamily protein
AT2G15490.2	7.26305	8.5462	4.8682	66.1415	33.8657	56.0448	5.55815	2.91377	2.78294e-13	UDP-glycosyltransferase 73B4
AT1G67470.1	1.35127	0.754076	0.657865	8.76574	6.6135	4.8789	1.7573	2.91351	4.74515e-14	Protein kinase superfamily protein
AT1G69840.2	24.4917	44.8675	24.341	310.885	162.943	231.81	5.96401	2.90719	2.32564e-41	SPFH/Band 7/PHB domain-containing membrane-associated protein family
AT1G69840.3	24.4917	44.9932	24.341	311.582	163.171	231.81	5.96541	2.90713	2.35783e-41	SPFH/Band 7/PHB domain-containing membrane-associated protein family
AT1G69840.4	24.4917	44.8675	24.341	310.785	162.943	231.81	5.96389	2.90699	2.4779e-41	SPFH/Band 7/PHB domain-containing membrane-associated protein family
AT1G69840.6	24.4917	44.8675	24.341	310.785	162.943	231.81	5.96383	2.90698	2.2881e-41	SPFH/Band 7/PHB domain-containing membrane-associated protein family
AT1G69840.5	24.4917	44.8675	24.341	310.785	162.943	231.81	5.96383	2.90698	2.2881e-41	SPFH/Band 7/PHB domain-containing membrane-associated protein family
AT1G69840.1	24.4917	44.9932	24.341	310.885	162.943	231.81	5.96409	2.90524	2.67365e-41	SPFH/Band 7/PHB domain-containing membrane-associated protein family
AT1G69840.7	24.4917	45.1189	24.341	310.885	163.057	232.06	5.96445	2.90404	3.26715e-41	SPFH/Band 7/PHB domain-containing membrane-associated protein family
AT3G55090.1	0.337816	0.754076	0.394719	5.08014	3.19272	3.3777	1.51711	2.90164	3.99374e-09	ABC-2 type transporter family protein
AT1G02920.1	42.396	30.163	18.2887	216.653	187.687	272.843	9.18435	2.89986	1.38765e-12	glutathione S-transferase 7
AT3G50060.1	4.39161	7.16372	5.92079	90.048	26.7961	13.761	2.88796	2.89486	4.10544e-08	myb domain protein 77
AT3G52450.1	5.74288	4.52446	4.73663	52.3952	29.9888	28.0224	4.22494	2.88549	7.49152e-20	plant U-box 22
AT2G35980.1	7.43196	10.6827	6.44708	46.1197	56.8989	79.1883	5.2871	2.88063	1.42287e-30	Late embryogenesis abundant (LEA) hydroxyproline-rich glycoprotein family
AT5G09800.1	1.85799	1.50815	1.57888	16.1369	14.1392	5.8797	2.4269	2.87564	1.7655e-13	ARM repeat superfamily protein
AT5G09876.1	0	0.251359	0	0.996106	0.798181	0.5004	-1.09337	2.8751	0.00521494	unknown protein
AT3G61190.2	14.695	13.4477	10.2627	192.448	62.0301	26.7714	4.70675	2.87297	1.99799e-07	BON association protein 1
AT4G23260.1	0	0	0.263146	1.09572	0.456104	0.7506	-0.200318	2.87288	0.00644298	cysteine-rich RLK (RECEPTOR-like protein kinase) 18
AT4G18880.1	11.1479	9.04891	9.21011	111.066	55.1885	46.9125	4.367	2.86328	8.69321e-27	heat shock transcription factor A4A
AT4G19925.1	0.168908	0.251359	0.131573	2.29104	1.59636	0.3753	-0.0414482	2.86187	0.00278781	Toll-Interleukin-Resistance (TIR) domain family protein
AT4G17785.1	4.72943	7.2894	1.18416	41.0396	28.0504	27.1467	3.56059	2.86104	1.22539e-11	myb domain protein 39
AT5G13190.1	53.7128	88.6039	54.0765	531.224	376.513	508.281	7.02931	2.84742	4.69088e-42	unknown protein
AT3G45640.1	48.8145	62.4626	35.9194	615.494	240.025	200.535	6.23118	2.84257	3.93321e-23	mitogen-activated protein kinase 3
AT1G09940.1	9.96558	8.5462	6.8418	95.3274	43.4439	41.7834	4.25571	2.83796	1.57833e-21	Glutamyl-tRNA reductase family protein
AT5G47230.1	22.127	28.2779	30.525	346.147	131.472	99.7047	5.82052	2.83283	6.63263e-16	ethylene responsive element binding factor 5
AT4G39640.2	14.1883	13.0707	8.15753	112.958	55.3026	80.6895	5.01474	2.81887	3.15066e-29	gamma-glutamyl transpeptidase 1
AT4G39640.1	14.1883	13.0707	8.15753	112.859	55.3026	80.6895	5.01439	2.81829	3.19608e-29	gamma-glutamyl transpeptidase 1
AT2G20960.1	9.96558	10.6827	10.5258	74.4091	64.8807	80.9397	4.68112	2.81561	3.00629e-57	Arabidopsis phospholipase-like protein (PEARLI 4) family
AT4G29050.1	0	0.377038	0	1.49416	0.912207	0.7506	-0.609776	2.81472	0.0022247	Concanavalin A-like lectin protein kinase family protein
AT3G16720.1	3.20926	6.78668	4.60506	69.9267	23.9454	9.6327	3.22393	2.81262	2.4504e-11	TOXICOS EN LEVADURA 2
AT5G26920.2	3.37816	3.0163	0.263146	26.1976	9.12207	10.8837	5.15144	2.80707	1.1414e-06	Cam-binding protein 60-like G
AT4G37030.1	1.68908	2.01087	1.31573	12.7502	8.43792	14.2614	2.55292	2.80701	1.92842e-13	unknown protein
AT5G26920.1	3.37816	3.0163	0.263146	25.9984	9.12207	10.8837	5.14191	2.80098	1.08103e-06	Cam-binding protein 60-like G
AT3G04640.3	28.7144	31.7969	23.5516	293.254	149.83	139.361	5.75338	2.79236	3.77836e-17	glycine-rich protein
AT3G09830.2	6.41851	6.78668	6.05236	70.5243	27.3662	34.9029	3.76231	2.78431	1.00544e-15	Protein kinase superfamily protein
AT3G09830.1	6.41851	6.78668	6.05236	70.5243	27.3662	34.9029	3.76231	2.78431	1.00544e-15	Protein kinase superfamily protein
AT2G15480.1	16.8908	24.2561	16.8414	168.043	96.1238	136.109	6.2157	2.78326	2.00565e-24	UDP-glucosyl transferase 73B5
AT2G17660.1	0.675633	1.00543	0.526292	4.48248	6.38545	4.7538	0.108355	2.78316	3.84857e-08	RPM1-interacting protein 4 (RIN4) family protein
AT1G11055.1	1.35127	0.628397	0	8.16807	2.73662	2.2518	0.58126	2.77947	0.000621511	pseudogene
AT3G04640.1	29.8968	34.4361	25.7883	311.383	161.575	145.992	5.84449	2.77939	7.67694e-17	glycine-rich protein
AT4G15150.1	0.506725	0.754076	0.263146	4.48248	3.19272	3.0024	0.634396	2.77125	1.32133e-07	glycine-rich protein
AT3G52400.1	100.838	129.45	77.1018	928.271	526.914	643.514	8.05699	2.771	6.90091e-29	syntaxin of plants 122
AT1G23840.1	0.168908	0.125679	0.526292	2.19143	1.59636	2.1267	0.621212	2.75621	1.66615e-06	unknown protein
AT3G21520.1	2.53362	5.78125	3.4209	38.3501	21.6649	20.2662	3.19541	2.75022	5.61816e-17	DUF679 domain membrane protein 1
AT5G45340.1	7.26305	6.91236	6.44708	62.7547	30.2169	45.6615	3.53942	2.74929	5.04534e-18	cytochrome P450, family 707, subfamily A, polypeptide 3
AT1G32920.1	105.061	143.777	110.521	1438.88	519.616	458.116	7.73783	2.74916	1.03478e-12	unknown protein
AT2G41640.1	5.23615	5.40421	3.02618	62.9539	17.446	11.0088	3.00445	2.74432	3.44437e-09	Glycosyltransferase family 61 protein
AT5G58120.1	0.506725	0.125679	0.657865	4.18365	2.85065	1.6263	1.0734	2.74297	0.000115116	Disease resistance protein (TIR-NBS-LRR class) family
AT2G26190.1	36.3153	31.2942	32.4985	316.563	200.001	150.12	6.0836	2.7375	3.23964e-38	calmodulin-binding family protein
AT3G04640.2	13.3437	17.9721	11.4469	137.363	77.7657	69.1803	4.74358	2.73063	2.45351e-15	glycine-rich protein
AT5G59730.2	22.9715	17.9721	15.5256	202.309	83.0108	87.4449	4.84361	2.72803	2.35499e-26	exocyst subunit exo70 family protein H7
AT2G02310.1	0.844541	1.25679	1.05258	8.86535	4.67506	7.7562	1.20836	2.72105	3.44638e-10	phloem protein 2-B6
AT5G57560.1	6.58742	34.9389	3.81562	219.841	51.5397	28.3977	3.81933	2.72055	0.000228406	Xyloglucan endotransglucosylase/hydrolase family protein
AT3G11820.2	55.0641	62.4626	47.8926	455.42	299.432	325.01	6.78577	2.70631	3.19861e-62	syntaxin of plants 121
AT3G11820.1	55.0641	62.5883	47.8926	455.42	299.432	325.26	6.78624	2.70553	4.24516e-62	syntaxin of plants 121
AT1G63750.1	0.337816	1.50815	0.921011	7.27158	5.70129	6.1299	1.45403	2.69844	9.39812e-15	Disease resistance protein (TIR-NBS-LRR class) family
AT1G30755.1	6.0807	8.79755	8.2891	63.2528	35.5761	52.6671	4.4106	2.69736	6.56754e-25	Protein of unknown function (DUF668)
AT1G02400.1	14.0194	12.945	10.6574	63.1531	72.0644	108.587	4.73063	2.69702	2.23843e-28	gibberellin 2-oxidase 6
AT3G14620.1	0.337816	0.879755	0	4.28326	1.82441	2.1267	1.74496	2.69409	3.08854e-06	cytochrome P450, family 72, subfamily A, polypeptide 8
AT1G33590.1	12.4992	17.9721	11.71	96.8215	79.0199	98.0784	5.63873	2.69347	5.68105e-25	Leucine-rich repeat (LRR) family protein
AT5G45110.1	7.26305	12.6936	6.97337	81.6807	41.9615	51.4161	4.15287	2.69215	5.8426e-17	NPR1-like protein 3
AT1G69150.1	0.675633	0.879755	0.394719	2.98832	3.42078	6.5052	0.673102	2.67769	7.61042e-09	Cysteine/Histidine-rich C1 domain family protein
AT4G23030.1	0.168908	0.251359	0.131573	1.39455	1.14026	1.251	0.566532	2.66859	0.000780278	MATE efflux family protein
AT4G11280.1	6.41851	9.30027	9.99955	102.499	31.4711	29.6487	4.4286	2.66375	1.15718e-10	1-aminocyclopropane-1-carboxylic acid (acc) synthase 6
AT3G21780.1	0.506725	0.628397	0.789438	5.37897	4.10493	3.0024	1.17374	2.66282	4.355e-09	UDP-glucosyl transferase 71B6
AT1G61360.2	5.06725	8.42052	4.07876	49.7057	26.454	35.5284	4.12791	2.65466	2.5648e-32	S-locus lectin protein kinase family protein
AT1G19180.1	14.8639	24.6332	13.4205	140.053	89.6244	104.458	5.21153	2.65277	2.68702e-26	jasmonate-zim-domain protein 1
AT1G76680.1	21.7892	40.9715	17.3676	199.122	147.778	157.751	6.21693	2.65046	6.67086e-23	12-oxophytodienoate reductase 1
AT1G33612.1	0.337816	1.00543	0	2.09182	2.39454	4.5036	0.858843	2.64406	1.31456e-05	Leucine-rich repeat (LRR) family protein
AT3G52430.1	21.7892	30.7914	26.183	234.185	129.99	129.103	5.616	2.64321	8.25776e-29	alpha/beta-Hydrolases superfamily protein
AT1G08930.1	169.584	158.482	118.81	1195.23	695.786	896.841	8.54772	2.64173	1.735e-35	Major facilitator superfamily protein
AT1G76680.2	22.127	41.2228	17.4992	199.62	148.006	158.001	6.21974	2.64045	8.31913e-23	12-oxophytodienoate reductase 1
AT1G61360.1	5.06725	8.42052	4.07876	48.7096	26.34	35.4033	4.1226	2.63842	1.78782e-32	S-locus lectin protein kinase family protein
AT5G23510.1	46.4498	48.5122	38.5509	351.924	195.098	283.476	6.91142	2.63708	3.0805e-27	unknown protein
AT1G19180.2	15.0328	24.5075	13.4205	139.156	88.3701	103.082	5.19807	2.6365	2.2311e-26	jasmonate-zim-domain protein 1
AT3G63350.1	0.168908	0.502717	0.394719	4.38287	1.36831	1.251	-0.391709	2.63397	0.000872871	winged-helix DNA-binding transcription factor family protein
AT1G08930.2	166.881	154.586	114.6	1157.08	676.63	865.566	8.50465	2.63053	2.31234e-35	Major facilitator superfamily protein
AT1G67000.1	0.675633	0.377038	0.131573	2.29104	1.82441	3.1275	0.731967	2.63038	1.26448e-05	Protein kinase superfamily protein
AT4G02380.1	241.032	318.723	205.254	1743.78	1210.38	1780.17	9.42676	2.62937	2.96948e-24	senescence-associated gene 21
AT1G80450.1	1.85799	1.25679	2.89461	10.2599	12.0867	15.1371	2.28247	2.62818	8.47511e-13	VQ motif-containing protein
AT1G13210.1	18.9177	21.6168	15.1309	149.117	86.3176	108.712	5.02962	2.62747	2.88869e-20	autoinhibited Ca2+/ATPase II
AT5G64900.1	7.43196	7.9178	6.97337	76.2021	27.8223	33.6519	3.61347	2.62434	3.41492e-17	precursor of peptide 1
AT1G30720.1	15.8774	14.3274	13.8152	107.779	63.2844	99.3294	6.43687	2.61928	8.6812e-16	FAD-binding Berberine family protein
AT2G23680.2	3.37816	4.39878	3.02618	21.8147	19.6125	25.5204	3.65305	2.61914	2.44312e-18	Cold acclimation protein WCOR413 family
AT5G64660.1	10.6412	11.8139	7.76281	102.001	45.4963	37.2798	4.74217	2.61364	4.3991e-19	CYS, MET, PRO, and GLY protein 2
AT4G12410.1	0.337816	0.502717	0.526292	2.88871	2.39454	3.5028	-0.238367	2.60742	1.74922e-08	SAUR-like auxin-responsive protein family
AT5G04340.1	6.2496	6.66101	4.60506	76.0029	19.2704	11.1339	3.65132	2.6033	2.45444e-07	zinc finger of Arabidopsis thaliana 6
AT4G15417.1	1.18236	0.502717	0.657865	4.6817	3.19272	6.1299	1.21286	2.60186	5.04851e-07	RNAse II-like 1
AT4G26120.1	0.337816	0.377038	0.131573	2.7891	1.36831	1.0008	0.433753	2.59553	5.4772e-05	Ankyrin repeat family protein / BTB/POZ domain-containing protein
AT2G22500.1	33.106	68.7466	35.3932	332.002	292.818	206.29	5.95835	2.5949	1.38737e-22	uncoupling protein 5
AT2G23680.1	3.37816	4.39878	3.02618	21.7151	19.0423	25.02	3.63929	2.59386	7.80115e-18	Cold acclimation protein WCOR413 family
AT5G26030.2	18.2421	24.3818	17.8939	201.114	74.687	88.1955	5.01123	2.58627	1.14963e-23	ferrochelatase 1
AT1G76070.1	11.4858	11.8139	10.3943	93.4348	63.3984	45.2862	4.80161	2.58532	6.15762e-24	unknown protein
AT2G20142.1	4.22271	7.66644	2.10517	36.1587	23.1473	25.3953	2.98713	2.58485	1.58991e-17	Toll-Interleukin-Resistance (TIR) domain family protein
AT1G61550.1	0.168908	0.502717	0.526292	2.7891	1.71039	3.2526	0.794485	2.58103	1.05798e-06	S-locus lectin protein kinase family protein
AT5G14470.1	0.337816	0	0.263146	1.19533	0.912207	1.5012	0.220276	2.57798	0.0066604	GHMP kinase family protein
AT5G11920.2	7.76978	13.5734	10.2627	66.8387	38.8828	83.1915	4.9068	2.57011	1.31135e-14	6-&1-fructan exohydrolase
AT5G11920.1	7.93869	14.0761	10.3943	68.6317	39.567	84.1923	4.93173	2.56024	9.32723e-15	6-&1-fructan exohydrolase
AT5G61900.1	24.8295	28.7806	19.3412	205.497	95.2116	129.478	5.06896	2.55988	2.91749e-31	Calcium-dependent phospholipid-binding Copine family protein
AT5G61900.3	24.8295	28.9062	19.3412	205.497	95.3256	129.478	5.07177	2.55773	4.67348e-31	Calcium-dependent phospholipid-binding Copine family protein
AT3G18690.1	10.6412	13.8247	10.1311	106.783	54.0483	42.534	4.38958	2.55263	7.64188e-21	MAP kinase substrate 1
AT1G29500.1	0.506725	1.25679	0.394719	4.58209	4.90311	3.753	0.15001	2.55089	2.50662e-11	SAUR-like auxin-responsive protein family
AT2G17040.1	0.506725	0.377038	0	1.99221	1.71039	1.3761	-0.329116	2.53899	0.000355033	NAC domain containing protein 36
AT4G24390.1	2.36472	6.28397	3.81562	39.7446	18.4722	15.3873	2.9863	2.53825	3.42489e-13	RNI-like superfamily protein
AT4G21390.1	7.76978	7.16372	10.789	87.757	30.901	30.3993	3.88046	2.53326	1.05173e-13	S-locus lectin protein kinase family protein
AT5G14730.1	12.3303	16.5897	7.63124	95.6262	53.022	63.0504	5.0573	2.5322	7.86898e-17	unknown protein
AT3G62150.1	1.68908	5.02717	3.15775	24.0062	18.1301	15.8877	3.0892	2.51623	1.05798e-16	P-glycoprotein 21
AT4G20780.1	45.6052	47.5068	36.8405	247.732	238.2	256.955	6.61676	2.51526	2.34583e-35	calmodulin like 42
AT4G14370.1	1.35127	2.89062	0.394719	12.0529	6.72753	8.2566	1.67921	2.51519	1.25695e-10	Disease resistance protein (TIR-NBS-LRR class) family
AT1G76650.3	20.9446	19.4803	17.3676	200.018	78.7919	51.4161	5.4382	2.51482	2.23407e-07	calmodulin-like 38
AT1G76650.2	20.7757	19.7317	17.1045	199.42	77.7657	50.9157	5.42983	2.50996	2.97278e-07	calmodulin-like 38
AT5G23510.2	39.5245	43.9878	33.1564	263.271	157.584	243.444	6.74092	2.50899	8.69321e-27	unknown protein
AT1G76650.1	21.1135	19.983	17.6308	202.21	79.248	52.1667	5.45623	2.50637	2.53305e-07	calmodulin-like 38
AT4G02380.2	29.2211	53.6651	31.3144	278.212	161.005	208.917	6.44093	2.50187	7.98399e-17	senescence-associated gene 21
AT3G61390.1	1.35127	1.25679	0	8.56651	2.96467	3.0024	1.45111	2.49667	0.000214111	RING/U-box superfamily protein
AT5G43520.1	11.6547	8.04348	14.473	43.1314	79.7041	70.056	5.53637	2.49639	2.44283e-18	Cysteine/Histidine-rich C1 domain family protein
AT4G08850.2	20.6068	17.4694	16.9729	147.822	90.1945	72.0576	5.16141	2.49442	2.0358e-08	Leucine-rich repeat receptor-like protein kinase family protein
AT1G28380.1	21.1135	21.6168	14.473	154.496	70.354	96.5772	5.36355	2.49248	1.26167e-25	MAC/Perforin domain-containing protein
AT1G30040.2	0.168908	0.251359	0.263146	1.69338	0.684155	1.7514	-0.596364	2.49121	0.00383932	gibberellin 2-oxidase
AT2G40095.1	17.2286	17.2181	10.789	105.388	73.0906	74.0592	5.20624	2.4847	7.05526e-29	Alpha/beta hydrolase related protein
AT5G40540.1	9.28995	12.5679	8.8154	72.5165	43.6719	56.1699	4.19042	2.48409	1.96017e-28	Protein kinase superfamily protein
AT5G22540.1	0.506725	0.125679	0	1.19533	1.36831	0.7506	-0.344175	2.48306	0.00334107	Plant protein of unknown function (DUF247)
AT5G26030.1	35.6396	42.8567	30.7881	325.129	132.156	152.622	5.81086	2.48016	2.65863e-27	ferrochelatase 1
AT5G61910.4	26.3497	31.1685	20.9201	208.385	97.036	131.73	5.14437	2.47819	8.89144e-31	DCD (Development and Cell Death) domain protein
AT1G11050.1	5.06725	2.38791	1.9736	25.9984	14.1392	11.0088	2.45464	2.47601	7.95377e-12	Protein kinase superfamily protein
AT1G30757.1	8.10759	7.54076	7.23652	50.403	37.7426	38.9061	4.21024	2.47546	1.00525e-26	unknown protein
AT1G74360.1	1.68908	1.38247	1.4473	8.56651	8.77999	7.7562	2.52272	2.47319	5.62342e-10	Leucine-rich repeat protein kinase family protein
AT5G41740.1	1.35127	1.50815	1.31573	14.3439	4.78909	4.1283	1.75119	2.47301	4.59528e-07	Disease resistance protein (TIR-NBS-LRR class) family
AT4G01870.1	8.10759	8.67187	5.52607	57.2761	24.1735	42.0336	5.38893	2.47015	5.02572e-17	tolB protein-related
AT4G02330.1	3.71598	2.76495	1.9736	16.2365	11.2886	18.3897	2.88068	2.45974	6.55502e-20	Plant invertase/pectin methylesterase inhibitor superfamily
AT3G16030.1	0.675633	2.89062	1.31573	11.9533	7.98181	8.0064	1.55085	2.4595	6.89856e-10	lectin protein kinase family protein
AT3G15520.1	2.19581	2.26223	3.94719	20.6194	12.2008	13.761	2.17445	2.45581	2.55766e-16	Cyclophilin-like peptidyl-prolyl cis-trans isomerase family protein
AT1G56150.1	0.506725	0.628397	0.394719	3.88481	2.16649	2.502	0.296339	2.45368	4.02379e-05	SAUR-like auxin-responsive protein family
AT4G25380.1	0.168908	0.377038	0.131573	1.49416	1.14026	1.3761	0.128301	2.45184	0.000896958	stress-associated protein 10
AT5G48530.1	3.71598	3.39334	3.68405	25.0023	14.7093	19.2654	2.8857	2.45158	4.06817e-21	unknown protein
AT4G18422.1	4.22271	5.27853	7.36809	27.2933	35.234	30.2742	2.87593	2.44874	3.27302e-10	unknown protein
AT2G23770.1	2.19581	0.628397	1.05258	4.98053	7.06961	8.5068	1.75332	2.44811	1.004e-07	protein kinase family protein / peptidoglycan-binding LysM domain-containing protein
AT5G44568.1	2.36472	1.38247	2.36832	11.9533	9.46415	11.6343	3.35416	2.44252	1.53076e-12	unknown protein
AT5G45340.2	10.1345	10.9341	11.1837	77.3975	36.6023	61.4241	3.86998	2.4409	2.50742e-12	cytochrome P450, family 707, subfamily A, polypeptide 3
AT5G46470.1	9.79668	11.0598	8.55225	70.3251	41.2774	48.1635	3.7422	2.44054	1.45703e-24	disease resistance protein (TIR-NBS-LRR class) family
AT3G19010.2	21.1135	27.6495	14.8678	144.435	73.8888	127.352	5.48675	2.43983	5.54781e-26	2-oxoglutarate (2OG) and Fe(II)-dependent oxygenase superfamily protein
AT3G19010.1	21.4513	27.5238	15.2625	144.635	74.801	127.977	5.50094	2.43358	2.73346e-26	2-oxoglutarate (2OG) and Fe(II)-dependent oxygenase superfamily protein
AT1G63750.3	0.168908	1.50815	0.657865	4.98053	3.64883	5.004	1.18594	2.43252	2.2771e-09	Disease resistance protein (TIR-NBS-LRR class) family
AT3G19010.3	21.2824	27.5238	15.2625	144.336	74.687	127.102	5.49765	2.4319	4.56983e-26	2-oxoglutarate (2OG) and Fe(II)-dependent oxygenase superfamily protein
AT1G16130.1	1.18236	1.25679	0.789438	5.87703	6.95558	4.6287	0.770933	2.43077	2.40878e-13	wall associated kinase-like 2
AT1G78820.1	1.52017	1.50815	1.71045	10.3595	6.84155	8.5068	1.9106	2.42924	2.06431e-11	D-mannose binding lectin protein with Apple-like carbohydrate-binding domain
AT1G78830.1	34.1195	29.2833	28.0251	203.206	125.657	161.879	6.05604	2.42527	2.35133e-16	Curculin-like (mannose-binding) lectin family protein
AT3G56880.1	43.7472	66.3587	34.4721	353.02	216.649	207.541	6.23146	2.42509	2.04966e-20	VQ motif-containing protein
AT5G63790.1	69.0835	75.2819	39.4719	441.574	259.067	284.853	7.27251	2.4231	3.94779e-23	NAC domain containing protein 102
AT3G15540.1	4.89834	9.42595	5.26292	33.27	32.8395	40.4073	3.48093	2.42133	5.79782e-24	indole-3-acetic acid inducible 19
AT1G69900.1	4.72943	4.90149	4.8682	32.3735	23.3753	21.7674	3.06531	2.41806	2.11407e-30	Actin cross-linking protein
AT5G66070.1	30.9102	37.9552	23.6832	225.917	136.489	132.106	5.81632	2.41735	2.28513e-36	RING/U-box superfamily protein
AT4G14560.1	9.62777	15.8356	7.89438	51.3991	60.6618	67.3038	4.14442	2.41454	8.78204e-31	indole-3-acetic acid inducible
AT5G66070.2	31.0791	37.9552	23.6832	224.921	136.603	132.231	5.81594	2.41259	2.13724e-36	RING/U-box superfamily protein
AT2G22870.1	5.06725	3.39334	3.55247	36.4575	15.0514	11.6343	2.97431	2.41087	9.91778e-13	P-loop containing nucleoside triphosphate hydrolases superfamily protein
AT1G67810.1	15.5396	15.8356	13.552	94.9289	61.1179	82.9413	5.63958	2.41082	9.44558e-14	sulfur E2
AT5G44820.1	12.6681	14.4531	8.2891	71.3212	49.1452	67.4289	4.5635	2.40753	4.80653e-21	Nucleotide-diphospho-sugar transferase family protein
AT5G58430.1	29.7278	33.1793	24.6042	190.655	136.147	136.109	5.60504	2.40327	3.40207e-41	exocyst subunit exo70 family protein B1
AT1G51700.1	7.60087	5.90693	8.68382	62.5555	34.2078	19.8909	3.3623	2.39694	1.84547e-13	DOF zinc finger protein 1
AT4G19720.1	0.168908	0.125679	1.05258	2.68949	2.05247	2.7522	0.831267	2.39561	0.000439892	Glycosyl hydrolase family protein with chitinase insertion domain
AT1G61370.1	1.18236	1.63383	1.31573	9.76184	4.78909	7.506	1.52584	2.39408	6.61342e-11	S-locus lectin protein kinase family protein
AT1G17380.1	4.56052	4.2731	2.89461	38.2505	9.2361	13.8861	2.47594	2.39154	3.95581e-07	jasmonate-zim-domain protein 5
AT3G18250.1	6.75633	4.2731	1.05258	18.8264	19.4984	24.0192	6.47304	2.3914	3.23104e-10	Putative membrane lipoprotein
AT1G32928.1	25.3362	22.8736	23.2884	201.911	92.361	79.6887	5.42129	2.38792	3.76489e-14	unknown protein
AT1G18390.1	10.1345	13.0707	10.3943	65.743	57.5831	53.1675	4.46087	2.38648	7.50037e-34	Protein kinase superfamily protein
AT3G28340.1	20.1001	18.9776	19.8675	174.617	82.4407	50.5404	5.14053	2.38452	1.35624e-14	galacturonosyltransferase-like 10
AT1G63750.2	0.168908	1.50815	0.921011	5.17975	3.99091	5.3793	1.2882	2.37696	2.06026e-09	Disease resistance protein (TIR-NBS-LRR class) family
AT3G08720.1	9.96558	13.8247	11.5784	83.1749	57.5831	42.6591	4.02844	2.36815	1.77952e-27	serine/threonine protein kinase 2
AT3G57530.1	58.1044	73.0197	59.471	472.652	262.83	249.199	6.41705	2.36813	1.07069e-37	calcium-dependent protein kinase 32
AT4G17500.1	18.5799	24.5075	22.8937	191.75	64.5387	84.5676	6.16266	2.36706	6.56568e-12	ethylene responsive element binding factor 1
AT5G41740.2	1.35127	1.50815	1.31573	13.3478	4.33298	3.8781	1.68312	2.36454	1.39494e-06	Disease resistance protein (TIR-NBS-LRR class) family
AT1G59620.1	0.337816	0.251359	0.526292	2.68949	2.39454	0.7506	0.0630545	2.36024	0.000496287	Disease resistance protein (CC-NBS-LRR class) family
AT1G27770.1	17.2286	24.0048	13.0257	133.976	70.0119	74.0592	4.5683	2.35525	2.35945e-22	autoinhibited Ca2+-ATPase 1
AT1G27770.2	17.2286	24.0048	13.0257	133.877	70.0119	74.0592	4.56781	2.35474	2.51722e-22	autoinhibited Ca2+-ATPase 1
AT1G17750.1	0.844541	3.6447	1.05258	13.7463	6.04337	9.5076	1.58427	2.35289	3.54275e-08	PEP1 receptor 2
AT3G25882.1	11.1479	13.699	13.0257	57.8738	55.6446	80.4393	5.42195	2.35227	5.43029e-11	NIM1-interacting 2
AT1G29510.1	0.168908	0.502717	0.921011	3.38676	2.39454	2.8773	-0.432085	2.35136	7.73828e-06	SAUR-like auxin-responsive protein family
AT2G31880.1	11.6547	14.4531	11.5784	78.792	64.3106	49.6647	4.58077	2.35092	7.94948e-34	Leucine-rich repeat protein kinase family protein
AT3G08720.2	9.96558	14.0761	11.71	83.1749	57.5831	42.4089	4.03071	2.35033	5.1435e-27	serine/threonine protein kinase 2
AT1G68840.2	26.5186	60.9545	56.3133	325.926	200.8	201.036	6.80281	2.33612	1.56125e-14	related to ABI3/VP1 2
AT5G60270.1	3.71598	3.6447	2.89461	19.9221	16.1917	15.5124	2.98751	2.33536	2.41988e-19	Concanavalin A-like lectin protein kinase family protein
AT5G22690.1	2.19581	2.89062	2.23674	18.926	10.7184	7.506	1.6523	2.33482	2.0431e-10	Disease resistance protein (TIR-NBS-LRR class) family
AT2G01300.1	2.53362	4.02174	2.76303	15.7385	15.3935	16.3881	2.67996	2.33107	4.14756e-11	unknown protein
AT4G08850.1	47.9699	39.212	36.3142	198.325	149.944	269.59	6.48773	2.32415	4.79198e-22	Leucine-rich repeat receptor-like protein kinase family protein
AT5G61560.1	1.18236	1.88519	1.84202	10.4591	5.47324	9.1323	2.05406	2.31931	3.49693e-11	U-box domain-containing protein kinase family protein
AT2G30020.1	8.78323	8.04348	6.31551	75.4052	24.4015	14.7618	3.34167	2.31159	8.43612e-09	Protein phosphatase 2C family protein
AT1G68840.1	48.1388	81.5659	73.6809	489.287	268.759	252.201	7.23069	2.31041	3.36372e-19	related to ABI3/VP1 2
AT4G02200.2	2.87144	4.77582	3.28933	28.1898	11.4026	15.1371	2.43146	2.30771	8.82607e-16	Drought-responsive family protein
AT5G61560.2	1.18236	1.88519	1.84202	10.3595	5.47324	9.0072	2.04394	2.30613	1.60214e-11	U-box domain-containing protein kinase family protein
AT4G24340.1	9.28995	11.0598	7.36809	67.2372	27.8223	41.9085	4.15361	2.30435	1.73832e-20	Phosphorylase superfamily protein
AT5G38310.1	0.675633	0.879755	0.526292	3.58598	3.30675	3.6279	0.988591	2.30396	7.19271e-07	unknown protein
AT4G30210.1	41.5514	49.6433	33.8143	274.826	144.243	196.157	6.18104	2.29863	6.36613e-24	P450 reductase 2
AT4G30210.2	41.5514	49.6433	33.8143	274.826	144.243	196.157	6.18104	2.29863	6.36613e-24	P450 reductase 2
AT1G67856.1	0.168908	0.628397	0.789438	3.98443	1.25428	3.0024	-0.382313	2.29077	0.000125031	RING/U-box superfamily protein
AT5G55090.1	1.68908	2.51359	2.36832	6.97274	8.09584	17.7642	2.44219	2.29033	2.32296e-08	mitogen-activated protein kinase kinase kinase 15
AT4G16860.1	0.337816	0.754076	0.921011	3.68559	3.99091	2.6271	0.278877	2.28826	3.03855e-06	Disease resistance protein (TIR-NBS-LRR class) family
AT3G50950.2	4.39161	6.53533	3.4209	29.9828	20.1826	20.3913	3.45048	2.28813	7.8413e-27	HOPZ-ACTIVATED RESISTANCE 1
AT1G61140.2	0.168908	0.377038	0.394719	1.69338	1.82441	1.3761	0.296902	2.28049	0.00108264	SNF2 domain-containing protein / helicase domain-containing protein / zinc finger protein-related
AT2G23320.1	23.985	36.6984	21.578	160.174	117.447	122.973	5.6646	2.27992	1.51935e-26	WRKY DNA-binding protein 15
AT1G64610.2	5.40506	7.03804	5.52607	45.6217	22.6912	19.1403	3.50307	2.27883	5.10734e-16	Transducin/WD40 repeat-like superfamily protein
AT1G64610.1	5.40506	7.03804	5.52607	45.4224	22.6912	19.1403	3.50085	2.27553	5.22185e-16	Transducin/WD40 repeat-like superfamily protein
AT4G27280.1	58.4422	180.476	80.128	1071.41	301.941	171.887	7.08447	2.27537	9.10935e-05	Calcium-binding EF-hand family protein
AT5G15130.1	24.8295	23.6277	21.4464	121.923	102.737	113.466	5.73528	2.2749	2.357e-23	WRKY DNA-binding protein 72
AT5G13220.1	7.09415	8.29484	2.10517	48.1119	9.92025	26.3961	3.03722	2.27181	5.25117e-05	jasmonate-zim-domain protein 10
AT2G44490.1	91.7172	80.0577	71.4442	434.203	314.141	424.339	7.24524	2.27101	1.06742e-44	Glycosyl hydrolase superfamily protein
AT2G35658.2	1.52017	2.76495	1.71045	14.0451	8.09584	7.1307	1.55864	2.26531	1.07003e-08	unknown protein
AT2G23320.2	23.985	36.1957	21.4464	156.787	115.508	121.097	5.63452	2.26497	5.52382e-27	WRKY DNA-binding protein 15
AT5G13220.4	7.26305	8.42052	2.36832	50.1041	9.92025	26.5212	3.05476	2.26226	4.99441e-05	jasmonate-zim-domain protein 10
AT1G20510.1	9.79668	14.0761	11.9731	89.4503	32.7254	50.4153	4.13939	2.26168	1.20881e-17	OPC-8:0 CoA ligase1
AT3G53600.1	1.18236	1.00543	1.57888	5.5782	5.47324	7.2558	1.37811	2.25981	1.01194e-09	C2H2-type zinc finger family protein
AT1G20510.2	9.79668	14.4531	11.9731	91.4426	32.4974	50.1651	4.15074	2.25907	3.60399e-17	OPC-8:0 CoA ligase1
AT4G30280.1	38.0043	56.1787	38.5509	294.449	130.674	210.668	6.20493	2.25786	2.26225e-22	xyloglucan endotransglucosylase/hydrolase 18
AT1G71400.1	9.28995	13.4477	7.89438	65.0457	36.6023	45.4113	4.48379	2.25774	1.56631e-19	receptor like protein 12
AT4G26200.1	3.20926	4.39878	2.23674	18.1291	16.8758	12.2598	2.93091	2.25575	1.69192e-11	1-amino-cyclopropane-1-carboxylate synthase 7
AT4G38550.1	39.8623	35.5673	34.6037	206.393	140.48	173.138	6.12504	2.24248	1.37063e-34	Arabidopsis phospholipase-like protein (PEARLI 4) family
AT1G76640.1	1.52017	2.01087	1.57888	14.3439	5.47324	4.5036	0.921649	2.24113	2.54499e-05	Calcium-binding EF-hand family protein
AT3G01175.1	0.337816	0.125679	0.394719	1.39455	1.59636	1.1259	-0.239152	2.23864	0.00253392	Protein of unknown function (DUF1666)
AT2G35990.2	3.37816	1.88519	1.71045	5.17975	11.9727	15.3873	2.04532	2.23677	3.15286e-08	Putative lysine decarboxylase family protein
AT2G35990.1	3.37816	1.88519	1.71045	5.08014	11.9727	15.3873	2.0374	2.23194	4.09986e-08	Putative lysine decarboxylase family protein
AT2G35990.3	3.37816	1.88519	1.71045	5.08014	11.9727	15.3873	2.0354	2.23179	5.28121e-08	Putative lysine decarboxylase family protein
AT3G56790.1	0.844541	1.13111	0.394719	5.08014	1.82441	4.3785	0.0697128	2.23092	0.000548794	RNA splicing factor-related
AT2G29430.1	0.168908	0.502717	0.526292	1.49416	2.05247	2.6271	0.591043	2.22901	9.4702e-06	Family of unknown function (DUF572)
AT5G06740.1	0.844541	0.754076	0.789438	3.98443	3.19272	4.1283	1.60803	2.22808	1.04685e-07	Concanavalin A-like lectin protein kinase family protein
AT3G16530.1	12.837	10.18	8.94697	51.9967	40.2511	57.4209	6.49193	2.22766	0.00013482	Legume lectin family protein
AT5G06320.1	81.9205	122.412	59.6026	503.532	343.902	388.936	7.46949	2.2271	3.11512e-18	NDR1/HIN1-like 3
AT3G57760.1	0.844541	1.50815	0.657865	6.47469	3.76285	4.1283	1.29862	2.22485	2.90359e-07	Protein kinase superfamily protein
AT1G75020.2	6.2496	6.66101	4.8682	36.059	25.6558	21.0168	3.38938	2.22313	4.14828e-25	lysophosphatidyl acyltransferase 4
AT4G17250.1	1.18236	0.879755	0.789438	6.77352	3.99091	2.3769	0.533562	2.22234	1.23118e-05	unknown protein
AT4G13180.1	41.7203	39.3376	26.183	157.484	150.742	191.528	7.27207	2.2215	7.46778e-18	NAD(P)-binding Rossmann-fold superfamily protein
AT3G17700.1	1.18236	2.63927	1.84202	11.5548	6.27142	9.2574	1.79192	2.22009	4.01112e-09	cyclic nucleotide-binding transporter 1
AT5G47960.1	16.0463	28.9062	20.3938	118.039	99.0885	89.3214	4.97244	2.2189	4.70364e-35	RAB GTPase homolog A4C
AT3G50950.1	8.10759	13.5734	6.71023	55.0847	36.3743	41.283	4.3859	2.21483	4.90954e-23	HOPZ-ACTIVATED RESISTANCE 1
AT2G38830.1	0.337816	0.628397	0.394719	3.08793	2.05247	1.3761	0.91342	2.21395	0.000181095	Ubiquitin-conjugating enzyme/RWD-like protein
AT3G57760.3	0.844541	1.50815	0.657865	6.47469	3.76285	4.0032	1.31176	2.21297	2.65257e-07	Protein kinase superfamily protein
AT3G57760.2	0.844541	1.50815	0.657865	6.47469	3.76285	4.0032	1.29148	2.21285	4.30857e-07	Protein kinase superfamily protein
AT3G25760.1	0.337816	0.879755	0.263146	4.28326	1.93844	0.8757	-0.119687	2.21159	0.00252326	allene oxide cyclase 1
AT1G53440.1	5.74288	10.9341	6.57865	42.9322	34.4358	31.5252	3.82695	2.21002	9.37455e-22	Leucine-rich repeat transmembrane protein kinase
AT3G25610.1	0.337816	1.63383	1.71045	7.4708	4.78909	5.6295	1.28556	2.20895	8.92626e-08	ATPase E1-E2 type family protein / haloacid dehalogenase-like hydrolase family protein
AT4G11850.1	34.7951	40.0917	36.051	209.182	123.148	179.769	6.17055	2.2051	1.00291e-31	phospholipase D gamma 1
AT5G08780.1	1.01345	2.13655	2.36832	10.7579	6.84155	8.6319	2.10512	2.20155	3.05835e-15	winged-helix DNA-binding transcription factor family protein
AT2G32140.1	4.0538	10.6827	4.99978	60.364	13.5691	17.0136	3.41955	2.19472	1.33771e-05	transmembrane receptors
AT1G25083.1	9.45886	12.945	11.1837	64.9461	40.1371	49.0392	5.23424	2.19283	3.26176e-12	Glutamine amidotransferase type 1 family protein
AT4G23280.1	0.675633	1.13111	0.263146	3.7852	2.05247	3.8781	0.864112	2.192	3.72775e-06	cysteine-rich RLK (RECEPTOR-like protein kinase) 20
AT1G61890.1	28.5455	29.2833	21.9727	242.153	58.4953	63.1755	5.27554	2.18977	6.55434e-10	MATE efflux family protein
AT4G23130.1	0.506725	0.251359	0.394719	1.59377	1.48234	2.2518	0.268085	2.18971	0.000175935	cysteine-rich RLK (RECEPTOR-like protein kinase) 5
AT1G29690.1	25.5051	28.7806	24.6042	159.676	89.1682	109.963	5.51116	2.18453	2.78934e-31	MAC/Perforin domain-containing protein
AT1G33610.1	1.01345	3.14198	1.9736	9.76184	9.57817	9.7578	2.36127	2.17937	1.20588e-18	Leucine-rich repeat (LRR) family protein
AT3G49530.1	29.0522	35.8186	24.6042	206.991	108.895	89.4465	5.52767	2.17928	2.45653e-21	NAC domain containing protein 62
AT5G13220.3	6.0807	7.66644	1.71045	41.5376	8.32389	19.8909	2.81328	2.17456	9.24754e-05	jasmonate-zim-domain protein 10
AT1G23830.1	4.89834	3.14198	4.34191	20.221	16.8758	18.1395	2.96893	2.17308	2.26224e-20	unknown protein
AT1G57630.1	0.337816	0.502717	0	1.29494	1.02623	1.6263	1.94585	2.16644	0.00327932	Toll-Interleukin-Resistance (TIR) domain family protein
AT2G16900.1	13.5127	18.0978	11.1837	101.702	40.9353	49.6647	4.90195	2.16626	1.79555e-12	Arabidopsis phospholipase-like protein (PEARLI 4) family
AT3G57450.1	508.076	578.502	511.03	3258.16	2036.39	1873.87	9.64693	2.16569	3.12354e-22	unknown protein
AT1G16110.1	1.52017	1.75951	0.921011	8.76574	5.13117	4.8789	1.34153	2.16017	3.11111e-07	wall associated kinase-like 6
AT1G55920.1	50.3346	51.4029	40.5245	258.988	173.205	203.037	7.09817	2.15924	7.39166e-23	serine acetyltransferase 2;1
AT2G26975.1	2.0269	3.51902	2.10517	14.0451	9.92025	10.6335	1.58146	2.1574	8.74332e-08	Ctr copper transporter family
AT3G21630.1	20.269	18.9776	10.6574	105.488	49.2592	66.9285	5.37276	2.15703	1.58547e-19	chitin elicitor receptor kinase 1
AT3G23550.1	1.85799	2.38791	2.10517	10.6583	4.67506	13.2606	3.25915	2.15099	3.8969e-08	MATE efflux family protein
AT2G43620.1	1.35127	1.63383	1.05258	6.37508	3.64883	8.1315	2.75603	2.1508	7.44502e-06	Chitinase family protein
AT2G28400.1	18.9177	48.1352	19.2097	164.258	106.5	113.341	5.98355	2.14823	3.71944e-16	Protein of unknown function, DUF584
AT1G53450.1	6.2496	9.92867	7.63124	42.4341	29.9888	34.0272	3.91543	2.14739	1.64787e-19	unknown protein
AT1G62300.1	14.0194	15.8356	10.2627	53.989	54.5044	68.9301	4.58381	2.14313	3.40747e-26	WRKY family transcription factor
AT1G25400.1	26.5186	27.3981	21.1833	156.688	91.7908	82.9413	5.52631	2.14267	3.85168e-15	unknown protein
AT1G25400.2	26.5186	27.3981	21.1833	156.488	91.6768	82.9413	5.5251	2.14131	3.72291e-15	unknown protein
AT3G07195.1	15.0328	16.841	14.0783	80.7842	52.3379	69.5556	5.00061	2.13934	1.04111e-22	RPM1-interacting protein 4 (RIN4) family protein
AT5G67340.1	1.68908	1.88519	1.9736	10.3595	6.38545	7.8813	2.91064	2.13838	9.84622e-08	ARM repeat superfamily protein
AT1G18300.1	6.41851	5.15285	8.2891	51.9967	17.3319	18.1395	3.7573	2.13799	0.000279793	nudix hydrolase homolog 4
AT1G61560.4	13.0059	12.8193	10.789	70.6239	36.3743	54.0432	4.63297	2.13784	5.07128e-13	Seven transmembrane MLO family protein
AT1G68690.1	2.36472	4.77582	1.9736	20.3206	8.43792	11.8845	2.77412	2.13779	1.2163e-09	Protein kinase superfamily protein
AT4G15120.1	7.76978	9.67731	5.26292	40.94	29.0766	30.024	4.32492	2.13777	1.83869e-17	VQ motif-containing protein
AT1G61560.2	13.0059	12.1909	10.789	69.0302	35.6901	53.4177	4.61412	2.13721	3.88008e-13	Seven transmembrane MLO family protein
AT1G61560.3	13.0059	12.1909	10.789	69.0302	35.6901	53.4177	4.61412	2.13721	3.88008e-13	Seven transmembrane MLO family protein
AT5G10695.2	16.2152	22.1196	14.7362	99.013	62.8283	71.9325	4.82086	2.1355	1.06522e-22	unknown protein
AT3G59700.1	7.09415	3.39334	3.4209	21.6155	19.9545	18.1395	3.74356	2.13303	2.69958e-13	lectin-receptor kinase
AT1G72450.1	7.93869	9.92867	8.15753	44.9244	29.1906	40.4073	4.18929	2.13188	2.12836e-16	jasmonate-zim-domain protein 6
AT1G24909.1	12.4992	15.7099	13.9467	78.9912	47.8909	58.0464	5.46934	2.12986	1.58619e-12	Glutamine amidotransferase type 1 family protein
AT1G25155.1	12.4992	15.7099	13.9467	78.9912	47.8909	58.0464	5.46934	2.12986	1.58619e-12	Glutamine amidotransferase type 1 family protein
AT5G06090.1	0.168908	0.754076	0.263146	1.59377	2.05247	2.0016	1.30045	2.12347	0.000297766	glycerol-3-phosphate acyltransferase 7
AT5G42650.1	16.553	27.5238	14.7362	131.386	63.0563	62.1747	4.88565	2.12122	1.16243e-18	allene oxide synthase
AT4G20860.1	13.3437	19.1033	14.0783	73.1142	62.6002	67.4289	5.65825	2.11914	4.03311e-25	FAD-binding Berberine family protein
AT5G13220.2	4.0538	6.15829	1.71045	32.4731	6.27142	13.1355	2.41274	2.11851	5.8683e-05	jasmonate-zim-domain protein 10
AT5G10695.1	18.9177	28.1522	17.8939	123.418	76.8535	81.0648	5.08474	2.11073	1.63385e-20	unknown protein
AT5G02290.1	18.7488	21.2398	14.8678	104.99	53.5922	77.9373	4.86663	2.10832	1.79825e-21	Protein kinase superfamily protein
AT3G47380.1	5.23615	3.39334	3.55247	14.0451	18.1301	19.8909	4.16887	2.1079	1.15583e-12	Plant invertase/pectin methylesterase inhibitor superfamily protein
AT4G17230.1	14.3572	19.3546	11.3153	92.6379	52.908	48.789	4.60521	2.1079	3.64414e-20	SCARECROW-like 13
AT1G18390.2	10.6412	12.4423	10.5258	54.9851	44.3561	45.9117	4.34162	2.10785	4.43926e-27	Protein kinase superfamily protein
AT5G61210.1	17.0597	15.7099	15.9203	93.5344	49.4872	66.303	5.26212	2.10735	6.68363e-30	soluble N-ethylmaleimide-sensitive factor adaptor protein 33
AT5G02290.2	18.7488	21.2398	14.8678	104.79	53.5922	77.9373	4.86499	2.1071	1.81088e-21	Protein kinase superfamily protein
AT4G24110.1	6.41851	11.8139	13.0257	57.5749	47.5488	30.024	4.97675	2.10593	1.84341e-05	unknown protein
AT3G13100.1	1.52017	3.89606	2.76303	13.6467	8.66597	14.1363	2.99444	2.10491	8.04672e-17	multidrug resistance-associated protein 7
AT5G52050.1	1.01345	0.754076	0.263146	5.47858	2.05247	1.0008	0.926856	2.10302	0.00443488	MATE efflux family protein
AT5G11210.1	0.168908	1.50815	0.394719	2.39066	2.85065	4.3785	1.98108	2.10093	0.000190148	glutamate receptor 2.5
AT2G27660.1	16.2152	12.5679	13.1573	53.2917	52.4519	73.6839	5.32747	2.10009	2.09659e-17	Cysteine/Histidine-rich C1 domain family protein
AT5G24600.2	0	0.251359	1.05258	2.29104	1.36831	2.3769	0.508214	2.09894	0.0077359	Protein of unknown function, DUF599
AT2G39400.1	2.70253	1.63383	2.10517	12.6506	3.5348	11.259	4.56369	2.09614	0.000568223	alpha/beta-Hydrolases superfamily protein
AT3G54520.1	0.506725	0.502717	0.526292	2.29104	2.05247	2.3769	-0.076997	2.09517	0.000390706	unknown protein
AT4G23130.2	0.506725	0.251359	0.394719	1.59377	1.25428	2.1267	0.107265	2.09487	0.000549937	cysteine-rich RLK (RECEPTOR-like protein kinase) 5
AT2G16900.2	11.1479	15.2072	8.55225	82.6768	31.2431	34.5276	4.51909	2.08699	4.00046e-10	Arabidopsis phospholipase-like protein (PEARLI 4) family
AT2G16900.3	11.1479	15.3329	8.55225	82.9757	31.2431	34.5276	4.52582	2.08462	4.28276e-10	Arabidopsis phospholipase-like protein (PEARLI 4) family
AT4G08040.1	0.337816	0.502717	0.394719	2.29104	1.36831	1.7514	-0.0934481	2.08246	0.000371087	1-aminocyclopropane-1-carboxylate synthase 11
AT1G61560.1	12.837	12.5679	11.1837	66.0418	35.4621	53.2926	4.58707	2.08146	1.62944e-12	Seven transmembrane MLO family protein
AT5G65300.1	14.8639	25.5129	14.9993	100.109	67.1613	67.554	4.70987	2.07974	1.27427e-11	unknown protein
AT1G24807.1	6.92524	8.16916	7.10495	44.526	24.6296	24.6447	4.37833	2.07639	4.19176e-09	Glutamine amidotransferase type 1 family protein
AT1G25220.1	26.6875	30.6658	31.7091	151.109	107.07	117.094	6.46989	2.0735	2.42471e-13	anthranilate synthase beta subunit 1
AT5G44582.1	1.52017	5.90693	2.10517	16.9338	10.4904	14.1363	2.83989	2.07296	4.26413e-14	unknown protein
AT1G35140.1	4.89834	6.03261	3.4209	38.1509	13.4551	8.5068	2.33706	2.06612	8.36782e-05	Phosphate-responsive 1 family protein
AT3G26910.1	4.72943	3.89606	3.94719	18.6272	16.1917	17.514	3.19609	2.06573	3.18405e-19	hydroxyproline-rich glycoprotein family protein
AT1G75020.1	6.2496	6.03261	4.47348	28.7875	21.4369	19.2654	3.25661	2.06373	2.16273e-25	lysophosphatidyl acyltransferase 4
AT2G46440.1	0.337816	0.628397	0.921011	2.88871	2.16649	3.2526	0.869458	2.06244	1.54672e-05	cyclic nucleotide-gated channels
AT3G57640.1	1.01345	2.01087	1.05258	8.66612	5.01714	3.6279	1.04547	2.06068	4.39743e-05	Protein kinase superfamily protein
AT5G54860.1	9.12104	9.80299	9.60483	39.7446	39.3389	40.2822	4.17063	2.06023	6.10573e-28	Major facilitator superfamily protein
AT3G44190.1	64.6918	104.565	69.7337	409.2	211.746	374.424	7.13672	2.05643	1.68713e-20	FAD/NAD(P)-binding oxidoreductase family protein
AT3G28210.1	1.85799	3.39334	3.68405	12.3517	11.0605	14.3865	3.77103	2.05104	1.28679e-08	zinc finger (AN1-like) family protein
AT4G02200.3	5.40506	9.92867	7.23652	44.7252	21.7789	28.0224	3.37755	2.04998	8.87526e-20	Drought-responsive family protein
AT4G02200.1	5.40506	9.92867	7.23652	44.7252	21.7789	28.0224	3.37832	2.04997	8.6396e-20	Drought-responsive family protein
AT5G64450.1	0.168908	0.502717	0.131573	0.796885	1.36831	1.5012	-0.634002	2.04572	0.00790876	unknown protein
AT1G16670.1	8.2765	10.6827	8.42068	50.901	29.8748	32.1507	4.08818	2.03978	2.23803e-17	Protein kinase superfamily protein
AT3G11580.2	0	0.628397	0.526292	2.88871	1.36831	0.8757	0.497941	2.03973	0.00516946	AP2/B3-like transcriptional factor family protein
AT1G49000.1	0.337816	1.25679	1.18416	3.7852	4.44701	3.753	1.21122	2.03697	0.000123264	unknown protein
AT3G28180.1	16.553	19.7317	14.473	120.628	50.3994	36.9045	4.50808	2.03455	3.26339e-10	Cellulose-synthase-like C4
AT5G26038.1	2.19581	1.75951	0.789438	9.96106	4.21896	4.8789	1.12771	2.03435	2.45491e-06	MIR860a; miRNA
AT3G23170.1	6.92524	6.15829	7.76281	52.3952	20.7527	11.8845	3.55019	2.03005	6.34137e-07	unknown protein
AT2G32190.1	13.0059	21.1141	10.1311	80.6846	43.6719	56.6703	4.81738	2.02722	5.59124e-16	unknown protein
AT4G36550.1	1.01345	1.25679	1.05258	6.77352	4.21896	2.6271	0.764557	2.02419	0.000124955	ARM repeat superfamily protein
AT5G59550.1	13.1748	13.5734	13.9467	94.9289	40.1371	30.024	4.22701	2.02142	1.78525e-12	zinc finger (C3HC4-type RING finger) family protein
AT1G73500.1	12.1614	18.2235	12.8942	112.66	38.9969	24.2694	4.81056	2.02128	1.65642e-07	MAP kinase kinase 9
AT1G80380.3	66.212	62.8397	35.9194	384.696	128.279	156.25	6.53061	2.02108	1.48902e-07	P-loop containing nucleoside triphosphate hydrolases superfamily protein
AT1G80380.2	66.212	62.8397	35.9194	384.696	128.279	156.25	6.5304	2.02108	1.49611e-07	P-loop containing nucleoside triphosphate hydrolases superfamily protein
AT1G80380.1	66.212	62.337	35.7879	383.401	127.025	155.875	6.52413	2.02034	1.57239e-07	P-loop containing nucleoside triphosphate hydrolases superfamily protein
AT1G59870.1	253.362	248.342	205.386	952.776	629.537	1286.03	8.92931	2.02025	1.15138e-14	ABC-2 and Plant PDR ABC-type transporter family protein
AT5G06310.1	44.254	55.4246	32.1038	225.22	144.243	165.007	6.34382	2.01955	1.28749e-15	Nucleic acid-binding, OB-fold-like protein
AT3G26980.1	17.0597	21.6168	18.5518	91.2433	69.6698	71.1819	4.69549	2.01494	2.4312e-34	membrane-anchored ubiquitin-fold protein 4 precursor
AT4G02410.1	8.2765	7.54076	7.10495	38.9478	30.4449	22.7682	3.6146	2.01402	4.58534e-19	Concanavalin A-like lectin protein kinase family protein
AT5G61600.1	21.4513	22.3709	20.657	198.524	41.6195	19.7658	4.85109	2.01118	0.00104027	ethylene response factor 104
AT3G15760.1	6.92524	6.40965	4.07876	38.5493	15.9636	15.2622	3.80081	2.01023	2.27481e-08	unknown protein
AT2G21120.1	45.2674	47.3811	37.893	255.302	131.586	138.486	5.98662	2.01002	3.41322e-26	Protein of unknown function (DUF803)
AT1G02360.1	24.9984	42.1026	27.7619	113.257	108.211	162.004	6.66397	2.00883	3.01239e-22	Chitinase family protein
AT5G59490.1	3.88489	5.52989	4.07876	22.9104	9.6922	22.0176	2.54346	2.00637	2.04522e-08	Haloacid dehalogenase-like hydrolase (HAD) superfamily protein
AT2G41730.1	1.18236	2.76495	0.789438	5.08014	7.75376	6.6303	2.67389	2.00451	0.000187686	unknown protein
AT2G41010.1	17.5665	18.3492	13.552	94.132	51.3117	52.6671	4.35912	2.00312	1.11225e-12	calmodulin (CAM)-binding protein of 25 kDa
AT4G19920.1	5.74288	7.16372	5.65764	39.8443	18.1301	16.5132	3.65401	2.00279	1.55676e-11	Toll-Interleukin-Resistance (TIR) domain family protein
AT1G25220.2	28.8833	32.551	33.4196	153.201	108.667	118.47	6.50753	2.00219	2.44948e-13	anthranilate synthase beta subunit 1
AT1G24150.1	9.79668	13.4477	9.99955	42.6334	48.9171	42.2838	4.3918	1.99956	3.45942e-26	formin homologue 4
AT3G13080.4	6.0807	10.4314	9.34169	58.5711	19.9545	25.2702	4.05231	1.99686	5.33347e-10	multidrug resistance-associated protein 3
AT5G59820.1	38.0043	49.1406	39.3403	274.826	116.648	112.715	6.61337	1.99444	4.00942e-06	C2H2-type zinc finger family protein
AT2G32190.2	13.3437	22.3709	10.5258	81.6807	44.242	58.9221	4.85681	1.99397	1.1783e-13	unknown protein
AT5G41100.2	3.71598	4.02174	2.89461	19.8225	11.4026	10.8837	2.55171	1.99134	3.61918e-13	unknown protein
AT3G54420.1	1.85799	1.63383	1.31573	4.38287	6.95558	7.8813	2.96683	1.99066	2.43352e-08	homolog of carrot EP3-3 chitinase
AT5G25180.1	0.337816	0.251359	1.05258	3.08793	1.25428	2.3769	0.186828	1.98853	0.000817804	cytochrome P450, family 71, subfamily B, polypeptide 14
AT1G17990.1	4.0538	5.15285	2.36832	22.512	8.20986	15.012	3.50202	1.9802	5.63782e-06	FMN-linked oxidoreductases superfamily protein
AT1G17990.2	4.0538	5.15285	2.36832	22.512	8.20986	15.012	3.50065	1.98018	6.11937e-06	FMN-linked oxidoreductases superfamily protein
AT4G32300.1	4.72943	4.77582	3.81562	18.3284	16.3057	17.514	2.75737	1.96849	7.48303e-11	S-domain-2 5
AT4G34131.1	12.3303	21.8682	12.2363	58.1726	55.0745	69.5556	5.14876	1.96691	8.63072e-18	UDP-glucosyl transferase 73B3
AT5G02230.2	47.4632	89.1067	53.8134	253.808	187.231	300.615	6.82581	1.95817	2.0838e-21	Haloacid dehalogenase-like hydrolase (HAD) superfamily protein
AT5G41100.1	4.0538	4.65014	4.60506	25.9984	14.7093	11.0088	2.67827	1.95701	7.32567e-12	unknown protein
AT4G28400.1	9.96558	13.9504	14.2099	65.0457	45.9524	37.9053	4.35583	1.95697	1.70774e-23	Protein phosphatase 2C family protein
AT1G63245.1	0.337816	1.50815	1.31573	4.08404	4.44701	4.3785	1.26387	1.9537	5.29128e-05	CLAVATA3/ESR-RELATED 14
AT5G02230.1	48.4767	89.7351	54.2081	254.605	188.029	302.116	6.83875	1.9489	1.55366e-21	Haloacid dehalogenase-like hydrolase (HAD) superfamily protein
AT2G31890.1	12.3303	17.5951	13.1573	72.8154	47.5488	46.5372	4.54305	1.94714	1.86984e-28	RAP
AT1G27020.1	78.5423	81.6916	84.9962	317.061	268.189	359.537	7.52024	1.94534	3.45427e-16	unknown protein
AT3G14840.1	2.0269	2.26223	2.36832	10.8576	8.77999	6.1299	1.85365	1.94492	2.31193e-06	Leucine-rich repeat transmembrane protein kinase
AT2G26480.1	3.54707	3.77038	1.71045	16.9338	9.2361	8.2566	2.22907	1.94386	1.07526e-09	UDP-glucosyl transferase 76D1
AT5G66675.1	14.8639	23.2507	16.7098	102.798	61.46	47.1627	4.65468	1.94241	8.1756e-18	Protein of unknown function (DUF677)
AT1G18020.1	3.37816	4.77582	1.84202	19.3245	7.18363	12.0096	3.32462	1.94189	1.55352e-05	FMN-linked oxidoreductases superfamily protein
AT4G26400.1	6.0807	5.40421	5.26292	33.1703	19.6125	11.1339	3.00983	1.94163	9.74926e-12	RING/U-box superfamily protein
AT1G72900.1	19.5934	13.0707	11.1837	84.171	36.9444	46.5372	5.89307	1.93891	8.28861e-06	Toll-Interleukin-Resistance (TIR) domain-containing protein
AT2G46600.1	63.8473	108.838	75.7861	308.195	382.785	260.583	7.06466	1.93477	4.794e-22	Calcium-binding EF-hand family protein
AT5G24600.1	1.01345	1.63383	1.84202	7.37119	3.87688	6.255	2.01133	1.93286	0.000107026	Protein of unknown function, DUF599
AT1G53430.2	6.58742	12.6936	12.2363	48.3112	30.5589	42.7842	4.19281	1.93239	3.7568e-15	Leucine-rich repeat transmembrane protein kinase
AT4G26400.2	5.91179	5.02717	5.13135	31.8754	18.4722	10.5084	2.97262	1.93168	3.00351e-11	RING/U-box superfamily protein
AT1G53430.1	6.58742	12.6936	12.2363	48.2115	30.4449	42.7842	4.19089	1.92996	5.91971e-15	Leucine-rich repeat transmembrane protein kinase
AT3G26910.2	3.88489	3.89606	3.55247	15.34	12.999	14.8869	2.94639	1.92936	3.14002e-14	hydroxyproline-rich glycoprotein family protein
AT2G05940.1	10.3034	8.42052	6.8418	40.2427	25.0857	31.5252	3.90862	1.92921	3.81129e-12	Protein kinase superfamily protein
AT1G76700.1	15.5396	14.2018	9.47326	56.0808	40.9353	51.291	4.68178	1.92691	4.14837e-24	DNAJ heat shock N-terminal domain-containing protein
AT4G25390.2	6.2496	9.92867	8.68382	31.6762	38.1987	25.2702	4.29116	1.92685	1.86697e-08	Protein kinase superfamily protein
AT2G35658.1	1.35127	2.89062	2.49989	9.56262	8.43792	8.2566	1.7547	1.9265	3.7123e-07	unknown protein
AT5G49480.1	70.2658	61.4572	47.8926	175.414	225.201	280.474	7.66688	1.92367	3.28237e-15	Ca2+-binding protein 1
AT4G01360.1	0.675633	1.38247	0.394719	4.98053	2.50857	2.0016	0.851408	1.92364	0.00326062	unknown protein
AT3G28850.1	9.79668	6.91236	8.2891	39.9439	28.7345	25.3953	3.9771	1.92337	4.78395e-16	Glutaredoxin family protein
AT3G07600.1	9.62777	10.4314	9.60483	29.684	37.6285	45.6615	4.41587	1.92327	1.16509e-17	Heavy metal transport/detoxification superfamily protein
AT3G09280.1	1.68908	6.40965	3.94719	13.7463	17.3319	15.6375	2.06998	1.92298	1.37517e-06	unknown protein
AT4G25390.1	7.09415	11.0598	8.94697	34.6645	41.0493	27.3969	4.39848	1.91972	1.3073e-08	Protein kinase superfamily protein
AT4G28703.1	9.45886	16.2126	6.44708	65.1454	29.3047	27.2718	3.65541	1.91863	4.6456e-07	RmlC-like cupins superfamily protein
AT3G03020.1	7.60087	7.66644	4.8682	32.2738	16.1917	27.3969	3.33497	1.91793	1.38765e-12	unknown protein
AT3G22370.1	10.1345	14.9558	8.42068	44.7252	35.5761	47.0376	4.7329	1.9172	2.28158e-20	alternative oxidase 1A
AT3G23030.1	70.4347	80.4348	69.4706	251.417	248.234	332.641	6.99272	1.91609	8.58653e-29	indole-3-acetic acid inducible 2
AT2G46495.1	0.506725	0.628397	0.263146	0.498053	2.05247	3.0024	2.09185	1.91479	0.00505313	RING/U-box superfamily protein
AT4G17615.2	42.2271	40.0917	34.8669	199.321	103.764	137.985	5.80828	1.91323	1.28872e-14	calcineurin B-like protein 1
AT4G17615.1	42.2271	40.2174	34.9984	199.52	103.764	138.611	5.81005	1.91273	1.31135e-14	calcineurin B-like protein 1
AT2G22300.1	20.1001	31.7969	27.7619	133.478	78.4498	89.3214	5.32941	1.91244	1.63264e-24	signal responsive 1
AT4G35210.1	0	2.13655	1.31573	4.08404	5.58727	4.2534	0.744367	1.91164	4.82912e-05	Arabidopsis protein of unknown function (DUF241)
AT5G64300.1	65.8742	64.0965	56.1817	323.237	176.854	199.534	6.83567	1.91097	9.05703e-20	GTP cyclohydrolase II
AT2G34650.1	1.68908	3.0163	1.05258	8.96496	6.72753	6.255	1.48975	1.91013	2.05899e-08	Protein kinase superfamily protein
AT4G16960.1	1.01345	1.38247	0.657865	5.08014	3.99091	2.502	0.553363	1.91013	0.000839761	Disease resistance protein (TIR-NBS-LRR class) family
AT2G22300.2	20.1001	31.7969	27.7619	133.179	78.4498	89.0712	5.32703	1.90985	2.84607e-24	signal responsive 1
AT1G74590.1	5.91179	9.04891	5.13135	25.3011	19.9545	30.5244	4.39587	1.90356	9.41855e-12	glutathione S-transferase TAU 10
AT3G13600.1	3.37816	3.0163	3.28933	11.9533	13.341	10.8837	2.52937	1.90311	4.37562e-15	calmodulin-binding family protein
AT3G52520.1	1.18236	0.628397	0.789438	4.48248	1.93844	3.1275	0.91262	1.90257	0.000669024	unknown protein
AT1G80380.4	20.1001	23.8791	11.71	125.509	39.9091	42.1587	4.89695	1.89873	3.06477e-05	P-loop containing nucleoside triphosphate hydrolases superfamily protein
AT3G50900.1	11.3169	14.4531	14.6046	40.2427	51.4257	59.5476	4.96797	1.89493	6.24647e-20	unknown protein
AT3G13080.2	5.91179	9.30027	8.68382	46.3189	18.9283	24.1443	3.92742	1.89447	1.17612e-10	multidrug resistance-associated protein 3
AT3G13080.1	5.91179	9.30027	8.8154	46.5182	19.0423	24.1443	3.93127	1.89154	1.13615e-10	multidrug resistance-associated protein 3
AT4G28405.1	1.35127	2.89062	2.76303	10.9572	6.38545	9.3825	1.99981	1.89103	2.83367e-10	Expressed protein
AT1G21100.1	132.593	108.084	86.0488	570.769	246.638	390.187	7.41179	1.88647	8.70526e-08	O-methyltransferase family protein
AT1G11310.1	37.6665	43.3594	31.446	177.805	100.115	137.235	5.72086	1.88385	8.91983e-18	Seven transmembrane MLO family protein
AT3G51920.1	69.7591	73.6481	62.7604	283.392	226.683	250.2	7.11759	1.88287	6.55101e-47	calmodulin 9
AT3G26500.1	6.0807	8.79755	4.8682	27.5921	20.2966	25.2702	3.65359	1.87909	1.80419e-19	plant intracellular ras group-related LRR 2
AT2G29720.1	1.52017	2.76495	1.05258	8.56651	4.56104	6.7554	1.5973	1.87492	7.40829e-06	FAD/NAD(P)-binding oxidoreductase family protein
AT1G11310.2	37.1598	43.4851	31.8407	178.104	98.8604	135.608	5.70982	1.87449	2.87006e-17	Seven transmembrane MLO family protein
AT3G03020.2	7.43196	7.41508	4.8682	30.6801	14.8234	26.5212	3.26736	1.87331	1.70285e-11	unknown protein
AT1G59910.1	8.44541	8.92323	6.71023	45.5221	24.1735	18.2646	3.41208	1.87262	3.16375e-10	Actin-binding FH2 (formin homology 2) family protein
AT5G57190.1	2.19581	3.39334	2.49989	9.3634	8.77999	12.0096	2.19016	1.87142	1.75191e-09	phosphatidylserine decarboxylase 2
AT5G53130.1	2.36472	2.89062	1.31573	10.2599	6.6135	7.0056	1.76118	1.86471	1.25132e-09	cyclic nucleotide gated channel 1
AT3G50260.1	14.1883	20.4857	11.3153	65.743	48.9171	53.1675	4.87043	1.86385	3.9267e-13	cooperatively regulated by ethylene and jasmonate 1
AT2G13790.1	12.837	16.7154	17.1045	69.2294	38.8828	62.4249	4.70031	1.8621	1.27555e-22	somatic embryogenesis receptor-like kinase 4
AT4G31550.1	63.6784	60.7031	59.2079	245.241	182.441	239.441	6.27182	1.86159	6.76693e-15	WRKY DNA-binding protein 11
AT4G31550.2	62.1582	59.3207	57.8921	238.667	179.705	233.186	6.23736	1.86106	5.19692e-15	WRKY DNA-binding protein 11
AT1G61460.1	1.18236	1.75951	1.71045	7.37119	4.78909	5.004	1.19513	1.85984	4.1787e-07	S-locus protein kinase, putative
AT5G13080.1	7.09415	9.30027	8.02596	38.7485	23.8314	26.271	4.31468	1.85854	1.63215e-07	WRKY DNA-binding protein 75
AT2G23810.1	199.143	214.535	157.756	986.245	548.579	529.798	8.31656	1.85342	1.57799e-16	tetraspanin8
AT5G45280.2	18.2421	31.5455	21.0517	97.3196	62.9423	96.7023	5.43129	1.85022	2.98942e-22	Pectinacetylesterase family protein
AT5G15870.1	7.60087	10.5571	7.89438	31.5766	33.4096	29.6487	3.78461	1.84765	9.26459e-29	glycosyl hydrolase family 81 protein
AT4G22530.1	7.60087	8.16916	8.15753	13.3478	22.235	50.9157	5.41299	1.84654	4.84552e-07	S-adenosyl-L-methionine-dependent methyltransferases superfamily protein
AT5G45280.1	18.0732	31.0428	20.9201	96.4231	61.9161	94.7007	5.41476	1.84449	3.27134e-22	Pectinacetylesterase family protein
AT1G07000.1	39.0178	40.3431	26.9725	165.752	96.3519	119.345	5.84445	1.84407	3.46092e-14	exocyst subunit exo70 family protein B2
AT2G13800.1	10.8101	14.4531	16.3151	63.0535	34.3218	52.6671	4.4904	1.84206	4.99082e-21	somatic embryogenesis receptor-like kinase 5
AT1G10340.2	2.87144	3.39334	2.36832	16.1369	6.49948	8.2566	2.51112	1.83979	6.23738e-07	Ankyrin repeat family protein
AT1G10340.1	2.87144	3.39334	2.36832	16.1369	6.49948	8.2566	2.51112	1.83979	6.23738e-07	Ankyrin repeat family protein
AT5G19230.1	182.928	162.126	179.334	688.708	542.649	633.381	8.37763	1.83044	7.21605e-19	Glycoprotein membrane precursor GPI-anchored
AT2G30040.1	4.56052	5.15285	4.21034	17.7307	14.0252	17.8893	3.05808	1.82806	9.50927e-15	mitogen-activated protein kinase kinase kinase 14
AT2G17220.2	2.53362	4.52446	3.81562	16.0373	11.1745	12.0096	3.13727	1.82609	8.75602e-12	Protein kinase superfamily protein
AT5G10830.1	43.9161	69.5007	52.1029	223.427	142.076	222.553	6.30302	1.82513	1.1355e-23	S-adenosyl-L-methionine-dependent methyltransferases superfamily protein
AT1G03740.2	6.2496	8.5462	6.05236	33.3696	20.9808	19.7658	3.7118	1.82474	3.28845e-13	Protein kinase superfamily protein
AT2G17220.1	2.53362	4.65014	3.94719	16.4358	11.4026	12.2598	3.16731	1.82395	3.24886e-11	Protein kinase superfamily protein
AT2G47140.1	33.6127	41.8512	27.8935	112.759	111.061	142.239	5.87817	1.82223	8.50244e-21	NAD(P)-binding Rossmann-fold superfamily protein
AT4G06746.1	11.1479	5.78125	7.10495	37.0552	24.1735	23.2686	4.65057	1.82169	6.79083e-05	related to AP2 9
AT5G45240.1	0.675633	1.88519	1.18416	4.38287	3.87688	5.6295	1.24514	1.81829	4.48609e-07	Disease resistance protein (TIR-NBS-LRR class)
AT1G03740.1	6.2496	8.16916	5.92079	31.5766	20.6387	19.3905	3.68584	1.81171	3.47897e-13	Protein kinase superfamily protein
AT4G28350.1	0.844541	2.51359	2.23674	8.96496	6.38545	4.8789	2.64584	1.81116	4.01553e-06	Concanavalin A-like lectin protein kinase family protein
AT5G49520.1	5.06725	5.90693	5.65764	29.2855	17.2179	11.8845	3.43446	1.81032	9.76722e-09	WRKY DNA-binding protein 48
AT1G15330.1	0.844541	0.754076	0.789438	3.48637	2.16649	2.7522	0.587954	1.80875	0.00137323	Cystathionine beta-synthase (CBS) protein
AT2G31230.1	10.8101	11.4368	12.7626	44.2271	51.1976	27.1467	4.26104	1.80587	1.10071e-07	ethylene-responsive element binding factor 15
AT3G51450.1	3.88489	3.6447	2.76303	17.133	6.84155	11.6343	2.68933	1.80112	2.39218e-09	Calcium-dependent phosphotriesterase superfamily protein
AT5G03210.1	5.57397	12.3166	6.57865	38.8481	25.1997	21.3921	2.84617	1.79819	0.00621442	unknown protein
AT1G27100.1	25.843	30.5401	23.1569	142.443	66.135	67.1787	5.11057	1.79385	2.71279e-13	Actin cross-linking protein
AT2G47060.4	16.8908	22.9993	13.2889	96.6223	38.0846	49.6647	4.5112	1.79274	1.33472e-10	Protein kinase superfamily protein
AT5G14930.2	10.3034	13.4477	15.6572	48.1119	45.7244	43.0344	4.47074	1.78747	1.34818e-15	senescence-associated gene 101
AT1G14870.1	441.188	557.011	326.696	1618.37	1047.9	1898.89	10.6053	1.78468	6.33329e-14	PLANT CADMIUM RESISTANCE 2
AT4G38940.1	11.1479	13.1963	12.3679	54.3874	42.5317	29.3985	4.3139	1.78078	2.00212e-20	Galactose oxidase/kelch repeat superfamily protein
AT4G21903.1	1.52017	1.00543	0.526292	3.38676	2.50857	4.3785	0.627333	1.77735	5.08652e-05	MATE efflux family protein
AT2G20950.2	40.0312	32.928	35.7879	144.435	103.193	124.099	5.6929	1.77453	5.25686e-12	Arabidopsis phospholipase-like protein (PEARLI 4) family
AT2G20950.4	40.0312	32.928	35.9194	144.535	103.421	124.224	5.69265	1.77452	5.04714e-12	Arabidopsis phospholipase-like protein (PEARLI 4) family
AT2G20950.3	40.0312	32.928	35.7879	144.435	103.193	124.099	5.69289	1.77452	5.44932e-12	Arabidopsis phospholipase-like protein (PEARLI 4) family
AT3G26840.1	2.0269	2.63927	2.49989	11.7541	6.38545	6.5052	1.66868	1.77412	2.05899e-08	Esterase/lipase/thioesterase family protein
AT2G20950.1	40.0312	33.0537	35.9194	144.435	103.307	124.224	5.69527	1.77201	5.24192e-12	Arabidopsis phospholipase-like protein (PEARLI 4) family
AT2G42060.1	7.76978	5.65557	4.47348	18.5276	17.1039	24.5196	4.52612	1.76484	8.49014e-17	Cysteine/Histidine-rich C1 domain family protein
AT2G47060.2	17.5665	23.6277	13.552	97.22	38.9969	49.4145	4.50549	1.76095	1.86884e-10	Protein kinase superfamily protein
AT2G47060.1	17.5665	23.6277	13.552	97.22	38.9969	49.4145	4.50567	1.76095	1.87285e-10	Protein kinase superfamily protein
AT2G47060.3	17.5665	23.6277	13.552	97.22	38.9969	49.4145	4.50536	1.76095	1.89808e-10	Protein kinase superfamily protein
AT5G44350.1	7.26305	6.78668	8.55225	53.989	11.6306	10.7586	3.18325	1.75784	0.000682092	ethylene-responsive nuclear protein -related
AT5G11650.1	22.127	26.5183	16.4466	106.384	51.7678	61.7994	5.1696	1.75745	1.48137e-15	alpha/beta-Hydrolases superfamily protein
AT5G49850.1	3.37816	1.25679	2.36832	5.87703	8.66597	8.757	2.65163	1.75554	5.18229e-05	Mannose-binding lectin superfamily protein
AT5G39020.1	1.01345	1.38247	1.84202	6.27547	3.64883	4.6287	1.16744	1.75431	0.000194701	Malectin/receptor-like protein kinase family protein
AT2G15760.1	9.45886	6.28397	7.76281	29.9828	21.3228	27.6471	4.56445	1.75339	1.01755e-06	Protein of unknown function (DUF1645)
AT1G19050.1	3.04035	3.89606	3.94719	15.4396	9.12207	12.3849	2.19999	1.7525	3.52408e-06	response regulator 7
AT5G19220.1	3.20926	5.27853	4.07876	16.8342	10.8325	15.2622	2.59443	1.752	1.26537e-10	ADP glucose pyrophosphorylase large subunit 1
AT2G46430.1	6.58742	7.66644	6.71023	22.4124	21.2088	27.2718	3.5543	1.74841	2.04353e-16	cyclic nucleotide gated channel 3
AT4G24310.1	22.127	24.0048	21.9727	56.8777	77.7657	94.2003	5.4304	1.74428	8.22403e-24	Protein of unknown function (DUF679)
AT3G01513.1	3.20926	7.03804	1.9736	13.2482	14.8234	13.5108	2.56544	1.74422	1.08632e-07	unknown protein
AT3G46600.3	11.9925	12.8193	8.55225	52.8932	33.0675	25.1451	3.91291	1.74017	8.26303e-13	GRAS family transcription factor
AT1G72416.5	10.979	15.7099	13.4205	34.8637	43.1018	57.1707	4.81945	1.73974	3.50836e-17	Chaperone DnaJ-domain superfamily protein
AT5G13200.1	10.8101	17.8465	7.49966	47.8131	32.0413	41.283	4.17478	1.73713	1.36844e-13	GRAM domain family protein
AT2G46430.2	6.92524	8.04348	6.8418	22.7112	22.235	28.1475	3.59016	1.73603	4.15155e-16	cyclic nucleotide gated channel 3
AT1G14370.1	3.54707	6.15829	5.3945	17.133	14.3673	19.6407	3.65417	1.73497	3.22713e-11	protein kinase 2A
AT5G14930.3	9.96558	12.6936	14.7362	43.6295	42.8737	38.6559	4.35535	1.73443	1.65944e-14	senescence-associated gene 101
AT1G17180.1	49.9968	51.1515	30.2618	108.476	114.71	213.921	7.3205	1.73399	8.61203e-14	glutathione S-transferase TAU 25
AT5G57123.1	0.675633	1.13111	1.18416	1.79299	3.76285	4.8789	2.62324	1.73016	0.000118563	unknown protein
AT2G38870.1	31.4169	32.0482	25.5252	73.5126	90.8786	130.855	7.27167	1.72938	1.68753e-11	Serine protease inhibitor, potato inhibitor I-type family protein
AT1G67970.1	1.35127	1.63383	0.921011	4.38287	5.13117	3.5028	1.43312	1.72789	1.23842e-05	heat shock transcription factor A8
AT4G36150.1	3.04035	2.76495	3.15775	12.5509	6.49948	10.5084	2.46982	1.72138	8.99949e-07	Disease resistance protein (TIR-NBS-LRR class) family
AT3G46600.1	12.4992	12.8193	8.55225	52.8932	33.0675	25.2702	3.91979	1.72118	1.84476e-12	GRAS family transcription factor
AT5G45070.1	8.10759	13.8247	10.9206	34.6645	30.901	43.5348	4.46693	1.72037	2.46069e-09	phloem protein 2-A8
AT5G62280.1	16.0463	25.0102	22.6306	72.7158	65.7929	72.0576	5.02523	1.71894	9.30423e-12	Protein of unknown function (DUF1442)
AT3G47570.1	8.61432	8.42052	7.49966	34.3657	20.4106	25.7706	3.30799	1.71879	4.10649e-14	Leucine-rich repeat protein kinase family protein
AT3G46600.2	12.1614	12.3166	8.2891	51.1003	31.3571	24.8949	3.85251	1.71863	3.85068e-13	GRAS family transcription factor
AT3G46620.1	54.8952	64.4735	49.603	316.065	131.244	107.211	6.39516	1.7147	2.19058e-09	zinc finger (C3HC4-type RING finger) family protein
AT2G01180.1	28.0388	30.4144	20.9201	122.72	75.4851	61.7994	4.91797	1.71382	6.16177e-15	phosphatidic acid phosphatase 1
AT4G28110.1	2.36472	2.38791	2.89461	10.5587	7.86779	6.7554	2.17922	1.71364	0.0012721	myb domain protein 41
AT5G07870.1	7.26305	6.40965	5.26292	23.3089	16.0777	22.3929	3.44549	1.71257	1.62843e-11	HXXXD-type acyl-transferase family protein
AT5G40170.1	8.78323	7.16372	4.8682	25.0023	16.1917	26.5212	3.6135	1.71215	1.56249e-10	receptor like protein 54
AT2G01180.2	28.0388	30.5401	20.9201	122.72	75.4851	61.7994	4.91828	1.71149	7.14746e-15	phosphatidic acid phosphatase 1
AT1G73080.1	5.74288	9.42595	7.23652	33.1703	15.0514	25.7706	3.24009	1.71081	1.56596e-11	PEP1 receptor 1
AT3G25780.1	54.0506	73.5224	59.2079	262.175	144.585	204.914	6.24751	1.71017	1.79555e-12	allene oxide cyclase 3
AT1G72416.3	10.979	15.4586	13.0257	33.5688	40.8213	55.5444	4.75339	1.70722	6.9537e-16	Chaperone DnaJ-domain superfamily protein
AT2G15390.1	18.411	18.2235	16.1835	60.8621	50.9696	60.048	5.03894	1.70372	1.34272e-28	fucosyltransferase 4
AT3G08760.1	29.2211	30.2887	19.736	112.162	75.7132	69.5556	5.6613	1.70123	9.52406e-10	Protein kinase superfamily protein
AT2G31945.1	5.91179	6.15829	4.34191	27.1937	17.1039	8.8821	3.42243	1.70025	1.79452e-05	unknown protein
AT1G72280.1	3.20926	3.39334	3.68405	14.3439	9.35012	9.7578	2.43207	1.69839	4.10544e-08	endoplasmic reticulum oxidoreductins 1
AT1G09070.1	106.243	152.449	121.442	436.195	365.567	432.596	7.39539	1.69806	5.1201e-16	soybean gene regulated by cold-2
AT2G15390.2	18.411	18.2235	16.9729	61.3601	51.6537	60.5484	5.05206	1.69574	5.38897e-29	fucosyltransferase 4
AT5G14930.1	4.72943	6.66101	7.36809	14.1447	25.6558	21.3921	3.31094	1.69118	2.76911e-07	senescence-associated gene 101
AT1G13530.1	6.41851	10.5571	5.65764	30.4809	18.5862	24.5196	3.92807	1.69113	3.11773e-10	Protein of unknown function (DUF1262)
AT1G72950.1	3.20926	2.76495	2.10517	14.5432	6.6135	4.6287	1.75572	1.68611	0.000531045	Disease resistance protein (TIR-NBS class)
AT1G70170.1	16.3841	23.8791	13.2889	67.6356	51.3117	53.793	5.28769	1.68561	1.8718e-14	matrix metalloproteinase
AT3G09405.1	2.70253	1.25679	1.05258	6.97274	3.76285	4.8789	2.85633	1.68458	0.000356828	Pectinacetylesterase family protein
AT4G11370.1	0.675633	2.13655	1.57888	4.38287	5.92935	4.3785	2.28807	1.68228	5.63149e-05	RING-H2 finger A1A
AT4G11330.1	6.2496	7.03804	7.23652	25.7992	17.674	22.6431	3.42936	1.68152	3.13729e-17	MAP kinase 5
AT3G48450.1	7.93869	7.2894	5.3945	27.9906	17.446	20.2662	4.30386	1.6799	1.72092e-10	RPM1-interacting protein 4 (RIN4) family protein
AT5G63130.1	6.92524	9.17459	8.2891	34.1664	22.007	22.0176	3.33677	1.67465	7.56932e-11	Octicosapeptide/Phox/Bem1p family protein
AT5G51630.3	6.41851	11.3111	8.94697	37.9517	18.8143	29.0232	3.54506	1.67274	3.0412e-10	Disease resistance protein (TIR-NBS-LRR class) family
AT1G70740.2	6.75633	7.03804	6.31551	34.0668	12.8849	17.0136	3.12207	1.67226	7.06895e-08	Protein kinase superfamily protein
AT5G59570.1	9.79668	11.4368	9.47326	38.7485	26.226	33.0264	3.8803	1.67114	5.50838e-19	Homeodomain-like superfamily protein
AT4G15236.1	4.39161	5.52989	4.99978	14.6428	12.4288	20.8917	2.72497	1.67111	3.66052e-08	ABC-2 and Plant PDR ABC-type transporter family protein
AT1G70740.1	6.75633	7.03804	6.31551	33.768	12.8849	17.0136	3.12037	1.66552	7.04644e-08	Protein kinase superfamily protein
AT1G43910.1	3.71598	12.0652	4.60506	23.2093	16.3057	26.1459	3.25915	1.66444	8.53901e-07	P-loop containing nucleoside triphosphate hydrolases superfamily protein
AT2G19710.1	8.44541	8.67187	4.99978	31.1781	18.4722	19.8909	3.48124	1.66357	1.8291e-14	Regulator of Vps4 activity in the MVB pathway protein
AT3G46110.1	1.35127	1.88519	1.71045	5.67781	4.33298	5.8797	1.98902	1.66241	0.00265502	Domain of unknown function (DUF966)
AT4G15233.2	1.85799	2.38791	1.71045	6.37508	5.58727	7.1307	1.26839	1.6599	2.04747e-08	ABC-2 and Plant PDR ABC-type transporter family protein
AT4G02210.2	6.0807	9.55163	7.49966	34.5649	17.56	21.3921	3.31406	1.65807	1.84476e-12	unknown protein
AT4G02210.1	6.0807	9.55163	7.49966	34.5649	17.56	21.3921	3.31448	1.65805	1.62808e-12	unknown protein
AT4G15233.1	7.93869	9.42595	7.36809	24.9027	20.9808	32.4009	3.46215	1.65523	3.34251e-12	ABC-2 and Plant PDR ABC-type transporter family protein
AT5G07860.1	3.88489	4.39878	3.4209	12.4513	10.2623	14.2614	3.00456	1.65075	5.38984e-12	HXXXD-type acyl-transferase family protein
AT1G72416.4	10.6412	13.9504	12.4994	30.4809	37.6285	49.0392	4.67681	1.64784	3.49319e-15	Chaperone DnaJ-domain superfamily protein
AT2G31980.1	0.844541	0.377038	0.789438	2.39066	1.48234	2.3769	0.068443	1.64679	0.00965164	PHYTOCYSTATIN 2
AT4G37900.1	2.87144	3.14198	1.71045	8.36729	7.41168	8.3817	3.34253	1.6445	9.12495e-06	Protein of unknown function (duplicated DUF1399)
AT2G20562.1	39.0178	53.5394	50.9188	156.189	138.541	154.373	6.32483	1.6421	1.91914e-22	unknown protein
AT3G10815.1	1.52017	2.63927	0.789438	7.86924	3.64883	4.0032	1.6001	1.63844	0.0002964	RING/U-box superfamily protein
AT5G03380.1	290.015	271.467	306.171	1073.9	874.237	746.972	8.60533	1.63525	4.75584e-18	Heavy metal transport/detoxification superfamily protein
AT5G03380.2	286.637	269.834	302.486	1065.14	862.15	739.716	8.59101	1.63465	4.5395e-18	Heavy metal transport/detoxification superfamily protein
AT1G72416.1	10.6412	14.2018	12.4994	30.6801	37.6285	48.5388	4.68137	1.6342	6.31059e-15	Chaperone DnaJ-domain superfamily protein
AT4G04700.1	1.35127	1.88519	1.9736	2.39066	4.33298	9.8829	2.19829	1.63259	0.000797587	calcium-dependent protein kinase 27
AT5G62020.1	8.61432	10.9341	8.94697	38.7485	23.7174	26.0208	3.4642	1.63101	6.21464e-13	heat shock transcription factor B2A
AT3G58490.1	7.76978	10.4314	13.8152	36.5571	27.9363	35.4033	4.05185	1.63098	3.13036e-10	Phosphatidic acid phosphatase (PAP2) family protein
AT3G25510.1	0.337816	1.00543	0.263146	1.8926	1.59636	1.7514	0.557356	1.62669	0.00913256	disease resistance protein (TIR-NBS-LRR class), putative
AT1G72416.2	9.62777	13.4477	12.1047	29.684	34.2078	45.6615	4.59014	1.62557	2.57832e-14	Chaperone DnaJ-domain superfamily protein
AT2G20900.4	5.91179	7.66644	6.97337	26.8949	14.8234	21.8925	3.44934	1.6225	3.01443e-09	diacylglycerol kinase 5
AT2G20900.1	6.0807	7.66644	6.97337	27.0941	14.9374	22.0176	3.45261	1.62159	3.59925e-09	diacylglycerol kinase 5
AT4G18340.1	14.0194	14.4531	12.1047	61.2605	28.3924	35.028	4.29284	1.62144	6.53381e-09	Glycosyl hydrolase superfamily protein
AT3G25600.1	28.0388	37.7038	29.3408	109.671	95.2116	88.4457	5.5804	1.62105	6.72165e-26	Calcium-binding EF-hand family protein
AT3G58490.2	7.76978	10.5571	14.0783	36.8559	27.9363	35.5284	4.06698	1.61957	4.8848e-10	Phosphatidic acid phosphatase (PAP2) family protein
AT1G14880.1	2.0269	3.14198	1.4473	8.06846	5.13117	7.3809	2.84797	1.61925	3.10528e-08	PLANT CADMIUM RESISTANCE 1
AT3G10720.1	12.1614	14.5788	14.473	40.3423	32.1553	54.6687	5.18375	1.61754	8.96457e-15	Plant invertase/pectin methylesterase inhibitor superfamily
AT2G41835.1	1.35127	2.26223	2.36832	7.86924	6.04337	4.7538	1.91177	1.61656	1.53376e-07	zinc finger (C2H2 type, AN1-like) family protein
AT2G41180.1	4.72943	5.02717	5.26292	22.9104	14.4813	8.6319	2.41667	1.61635	7.95696e-06	VQ motif-containing protein
AT5G24590.2	46.9565	56.1787	38.6825	227.71	97.6062	109.087	5.87171	1.61543	3.05574e-12	TCV-interacting protein
AT4G39890.1	11.4858	7.2894	8.42068	36.9555	21.7789	23.6439	3.71287	1.61366	2.81555e-10	RAB GTPase homolog H1C
AT5G47070.1	8.95214	8.5462	7.49966	34.8637	24.0595	17.1387	3.93536	1.61297	1.33407e-11	Protein kinase superfamily protein
AT1G60010.1	14.695	20.4857	21.7096	47.7135	56.8989	70.5564	4.75015	1.60994	7.62635e-20	unknown protein
AT3G62260.1	21.9581	31.4198	19.3412	109.472	48.575	63.9261	5.07607	1.60823	3.11955e-11	Protein phosphatase 2C family protein
AT1G67060.1	70.4347	87.2215	54.3397	265.363	152.111	228.808	6.59055	1.60771	5.66548e-21	unknown protein
AT3G62260.2	21.9581	31.4198	19.3412	109.372	48.575	63.9261	5.07509	1.60758	3.20248e-11	Protein phosphatase 2C family protein
AT5G08240.1	95.0953	108.084	75.9177	457.711	207.071	184.272	7.05259	1.60547	7.39055e-10	unknown protein
AT5G01640.1	3.37816	5.52989	1.71045	10.7579	10.8325	11.0088	2.44547	1.60291	2.31226e-08	prenylated RAB acceptor 1.B5
AT3G10720.2	11.9925	14.7045	14.2099	38.8481	32.6114	53.5428	5.13514	1.60272	4.0316e-15	Plant invertase/pectin methylesterase inhibitor superfamily
AT2G17705.1	22.127	22.748	18.8149	68.1337	61.0039	64.1763	5.60184	1.60245	6.15382e-18	unknown protein
AT5G51630.2	1.35127	1.75951	1.71045	7.07235	3.64883	4.0032	1.07449	1.60093	9.66538e-05	Disease resistance protein (TIR-NBS-LRR class) family
AT3G44630.3	0.675633	1.50815	0.789438	3.88481	2.73662	2.6271	0.0995365	1.59862	0.00686064	Disease resistance protein (TIR-NBS-LRR class) family
AT2G36690.1	2.70253	1.25679	1.71045	4.88092	5.81532	6.1299	1.54591	1.59821	2.12052e-05	2-oxoglutarate (2OG) and Fe(II)-dependent oxygenase superfamily protein
AT2G47060.5	2.19581	3.6447	1.71045	11.9533	4.90311	6.1299	1.52582	1.59687	0.0001208	Protein kinase superfamily protein
AT4G23570.1	19.0866	20.9885	17.2361	68.0341	44.8122	60.4233	4.90524	1.59551	5.60083e-14	phosphatase-related
AT1G51890.1	6.58742	7.41508	6.8418	17.3322	15.9636	30.024	4.94153	1.59412	4.37358e-08	Leucine-rich repeat protein kinase family protein
AT4G23570.2	19.0866	21.3655	17.2361	68.0341	45.2683	60.7986	4.91033	1.59267	7.26986e-14	phosphatase-related
AT4G23570.3	19.0866	21.3655	17.2361	68.0341	45.2683	60.7986	4.91002	1.59267	7.3811e-14	phosphatase-related
AT1G70920.1	3.54707	2.89062	2.10517	9.86145	7.41168	8.1315	2.81326	1.59133	9.50155e-08	homeobox-leucine zipper protein 18
AT1G51890.2	6.58742	7.41508	6.8418	17.3322	15.9636	29.8989	4.93942	1.59128	4.4673e-08	Leucine-rich repeat protein kinase family protein
AT1G22890.1	4.56052	4.2731	3.68405	15.7385	11.6306	10.1331	4.22579	1.58962	4.83419e-07	unknown protein
AT3G13650.1	123.979	117.385	116.837	245.939	315.738	516.037	7.39413	1.58874	4.889e-15	Disease resistance-responsive (dirigent-like protein) family protein
AT4G14610.1	1.35127	0.628397	0.789438	1.99221	2.96467	3.2526	1.2336	1.58807	0.00122374	pseudogene
AT5G06860.1	17.2286	25.1359	14.2099	68.1337	35.6901	66.1779	6.7766	1.58517	0.000156241	polygalacturonase inhibiting protein 1
AT4G11360.1	78.8801	91.3689	69.4706	331.006	203.08	184.773	7.00911	1.58454	1.37502e-15	RING-H2 finger A1B
AT1G17170.1	81.7516	76.413	44.8664	152.105	164.083	292.233	8.40567	1.58364	1.56597e-06	glutathione S-transferase TAU 24
AT4G23810.1	20.269	24.0048	26.8409	108.476	58.9514	45.7866	4.96914	1.58289	2.98712e-12	WRKY family transcription factor
AT2G22190.1	8.44541	10.4314	7.63124	40.7407	20.5247	18.1395	3.17535	1.58254	3.53961e-06	Haloacid dehalogenase-like hydrolase (HAD) superfamily protein
AT1G70420.1	18.0732	21.1141	17.8939	78.9912	51.1976	40.6575	5.21714	1.58154	5.82889e-12	Protein of unknown function (DUF1645)
AT2G35658.3	0.675633	2.26223	1.57888	5.27936	4.67506	4.0032	0.903954	1.58051	0.00254622	unknown protein
AT3G21070.2	25.5051	34.1848	27.7619	91.9406	73.2046	97.0776	5.29628	1.5799	2.49064e-16	NAD kinase 1
AT3G21070.1	25.5051	34.1848	27.7619	91.9406	73.2046	97.0776	5.29619	1.5799	2.47284e-16	NAD kinase 1
AT1G53450.2	3.71598	7.03804	4.21034	17.4319	14.3673	13.6359	2.80958	1.57964	9.9652e-12	unknown protein
AT5G51630.1	6.41851	11.1855	8.55225	34.5649	16.1917	28.0224	3.49106	1.57829	3.22497e-09	Disease resistance protein (TIR-NBS-LRR class) family
AT5G22270.1	7.09415	7.41508	6.05236	19.2249	18.9283	23.2686	6.21847	1.57649	0.000163282	unknown protein
AT1G72060.1	6.92524	5.27853	4.60506	14.3439	15.1654	20.1411	3.779	1.57063	4.39191e-09	serine-type endopeptidase inhibitors
AT1G42990.1	73.9818	82.4456	69.4706	241.954	216.193	212.795	6.78039	1.57006	1.4679e-27	basic region/leucine zipper motif 60
AT3G09940.1	107.932	129.827	114.863	438.386	224.973	384.057	7.29791	1.57002	2.17194e-16	monodehydroascorbate reductase
AT3G46110.2	1.35127	1.88519	1.71045	5.27936	3.99091	5.6295	1.89292	1.56967	0.00627181	Domain of unknown function (DUF966)
AT3G09940.2	107.932	129.701	114.863	437.988	224.631	383.556	7.29644	1.56883	2.36605e-16	monodehydroascorbate reductase
AT5G02780.2	1.68908	7.66644	6.8418	18.5276	12.7709	17.6391	4.17806	1.56839	0.000139976	glutathione transferase lambda 1
AT5G44910.1	5.40506	5.78125	8.42068	17.3322	22.4631	18.6399	3.31607	1.56654	1.08832e-06	Toll-Interleukin-Resistance (TIR) domain family protein
AT1G56140.1	8.61432	12.6936	11.1837	36.7563	23.3753	36.7794	4.18072	1.56627	8.93936e-11	Leucine-rich repeat transmembrane protein kinase
AT3G13950.1	4.56052	7.79212	6.44708	27.0941	10.3764	18.3897	3.26638	1.56163	0.000108577	unknown protein
AT5G02780.1	1.68908	7.79212	6.8418	18.5276	12.7709	17.6391	4.18197	1.55738	0.000166984	glutathione transferase lambda 1
AT5G25440.1	10.8101	12.5679	9.60483	33.1703	23.3753	40.7826	4.95218	1.55726	1.55895e-09	Protein kinase superfamily protein
AT1G65490.1	2.36472	2.63927	1.4473	7.4708	5.47324	6.0048	0.872607	1.55709	1.69101e-05	unknown protein
AT2G29480.1	3.71598	5.02717	2.89461	16.5354	6.04337	11.7594	3.74896	1.55686	8.23087e-06	glutathione S-transferase tau 2
AT3G09020.1	9.96558	9.80299	10.3943	34.1664	30.3309	24.1443	3.88979	1.55599	3.22723e-11	alpha 1,4-glycosyltransferase family protein
AT2G31865.2	7.26305	10.0543	6.44708	24.803	15.1654	30.2742	4.04762	1.55525	4.70237e-08	poly(ADP-ribose) glycohydrolase 2
AT2G41890.1	2.53362	4.39878	3.28933	13.3478	10.6044	6.3801	2.20936	1.55438	5.79553e-06	curculin-like (mannose-binding) lectin family protein / PAN domain-containing protein
AT2G32210.1	13.3437	16.9667	13.6836	52.3952	30.2169	46.6623	4.77213	1.55065	1.74695e-13	unknown protein
AT3G18560.1	24.6606	22.6223	15.2625	56.0808	50.6275	76.0608	5.50199	1.55037	8.26569e-16	unknown protein
AT5G47440.1	0.675633	0.879755	1.84202	4.08404	2.50857	3.6279	0.733098	1.5489	0.000570961	Plant protein of unknown function (DUF828) with plant pleckstrin homology-like region
AT2G31865.1	7.26305	10.18	6.44708	24.803	15.1654	30.2742	4.04789	1.54744	5.94373e-08	poly(ADP-ribose) glycohydrolase 2
AT5G12890.1	1.35127	4.02174	3.15775	9.76184	6.6135	9.2574	2.57569	1.54683	2.49704e-05	UDP-Glycosyltransferase superfamily protein
AT1G73130.1	4.0538	5.52989	5.3945	19.5237	10.1483	14.3865	2.59032	1.54566	4.37037e-09	unknown protein
AT1G13540.1	2.0269	2.89062	2.36832	6.5743	6.38545	8.757	2.25434	1.54482	1.60892e-07	Protein of unknown function (DUF1262)
AT2G46750.1	9.62777	11.4368	8.94697	42.5337	20.8667	24.1443	5.7162	1.54377	2.35296e-05	D-arabinono-1,4-lactone oxidase family protein
AT1G49030.1	0.168908	0.879755	0.526292	1.29494	1.59636	2.1267	1.64311	1.5416	0.00862508	PLAC8 family protein
AT2G48010.1	2.19581	6.15829	3.28933	16.8342	11.2886	6.255	2.63168	1.53995	3.21362e-05	receptor-like kinase in in flowers 3
AT3G58190.1	3.37816	4.02174	3.4209	10.2599	7.29766	14.0112	1.82767	1.53609	0.00356517	lateral organ boundaries-domain 29
AT5G04870.1	23.3093	24.5075	22.8937	75.4052	54.9605	74.8098	5.06254	1.53573	1.38828e-24	calcium dependent protein kinase 1
AT2G27080.1	33.2749	42.731	25.262	131.088	84.8353	77.4369	5.42336	1.5344	1.75588e-13	Late embryogenesis abundant (LEA) hydroxyproline-rich glycoprotein family
AT4G01700.1	7.60087	10.0543	9.21011	15.9377	25.8839	36.6543	4.76838	1.53423	1.02234e-07	Chitinase family protein
AT4G40080.1	40.3691	32.2996	29.0776	119.334	90.6506	83.817	5.45254	1.53364	3.85724e-12	ENTH/ANTH/VHS superfamily protein
AT4G21903.2	3.71598	1.63383	1.84202	8.76574	3.19272	8.3817	1.72522	1.53306	0.000588245	MATE efflux family protein
AT3G21650.1	0.844541	2.89062	1.57888	7.07235	4.90311	3.8781	1.31961	1.52959	3.23114e-05	Protein phosphatase 2A regulatory B subunit family protein
AT5G12880.1	64.354	71.5115	49.9978	185.077	176.398	174.389	6.6186	1.52775	1.55284e-21	proline-rich family protein
AT1G66500.1	6.58742	10.4314	8.94697	37.7524	18.7002	18.6399	3.55794	1.52708	0.00054442	Pre-mRNA cleavage complex II
AT1G75000.1	2.70253	3.26766	1.84202	9.06457	7.18363	6.255	2.01661	1.52625	1.16939e-05	GNS1/SUR4 membrane protein family
AT5G48410.1	1.01345	1.25679	0.657865	2.88871	2.16649	3.5028	1.65095	1.52441	0.000748487	glutamate receptor 1.3
AT2G47550.1	7.60087	9.92867	8.68382	25.1019	17.9021	32.6511	4.38277	1.51988	3.84565e-08	Plant invertase/pectin methylesterase inhibitor superfamily
AT2G27080.2	33.106	42.3539	24.2094	127.502	82.4407	75.6855	5.39272	1.51899	4.16292e-13	Late embryogenesis abundant (LEA) hydroxyproline-rich glycoprotein family
AT4G15760.1	23.1404	24.7588	14.7362	77.3975	45.7244	56.0448	5.68755	1.51803	2.44748e-08	monooxygenase 1
AT4G18950.1	11.4858	10.5571	10.6574	43.231	20.7527	29.5236	5.08779	1.51702	6.96395e-05	Integrin-linked protein kinase family
AT4G15760.2	22.9715	24.6332	14.7362	77.0986	45.2683	55.5444	5.67688	1.51466	2.5555e-08	monooxygenase 1
AT2G29420.1	33.106	37.7038	26.9725	89.8488	72.9766	116.718	6.42315	1.51437	2.67226e-09	glutathione S-transferase tau 7
AT4G15130.1	5.74288	7.79212	6.44708	22.3128	16.0777	19.1403	3.53346	1.51432	3.15721e-14	phosphorylcholine cytidylyltransferase2
AT3G19580.2	8.2765	10.5571	5.3945	34.4653	17.9021	16.7634	3.56202	1.51416	1.93136e-06	zinc-finger protein 2
AT4G30530.1	96.6155	129.827	129.731	382.206	259.523	374.049	7.66942	1.51051	1.5068e-15	Class I glutamine amidotransferase-like superfamily protein
AT5G27760.1	52.3615	54.4192	50.5241	159.078	109.693	179.518	6.95742	1.51029	2.29465e-15	Hypoxia-responsive family protein
AT4G35200.1	1.68908	4.02174	3.4209	5.87703	11.5166	9.1323	1.71586	1.50832	0.00145415	Arabidopsis protein of unknown function (DUF241)
AT3G53810.1	7.76978	7.66644	7.49966	27.5921	20.1826	17.0136	3.2492	1.50523	9.04785e-15	Concanavalin A-like lectin protein kinase family protein
AT2G03530.1	11.3169	15.9613	11.8416	53.3913	22.8052	34.7778	3.89896	1.50097	7.22336e-07	ureide permease 2
AT2G03530.2	11.1479	15.7099	11.8416	52.9929	22.5771	34.1523	3.88388	1.50013	6.97786e-07	ureide permease 2
AT1G52200.1	60.9759	53.0367	56.708	133.478	141.164	207.541	7.07223	1.498	9.39763e-15	PLAC8 family protein
AT3G57330.1	74.1507	64.7249	60.392	173.92	165.452	222.428	6.72555	1.49601	8.21105e-13	autoinhibited Ca2+-ATPase 11
AT1G77890.1	1.85799	7.79212	3.81562	17.0334	10.6044	11.0088	2.68017	1.49369	0.00026026	DNA-directed RNA polymerase II protein
AT1G77890.2	1.85799	7.79212	3.81562	17.0334	10.6044	11.0088	2.67948	1.49363	0.000252743	DNA-directed RNA polymerase II protein
AT5G66130.1	1.01345	1.00543	1.71045	5.47858	1.93844	3.1275	1.06405	1.4919	0.00264919	RADIATION SENSITIVE 17
AT5G46520.1	4.56052	6.66101	5.92079	16.9338	15.3935	16.5132	2.91443	1.4896	1.8125e-14	Disease resistance protein (TIR-NBS-LRR class) family
AT3G22160.1	16.8908	19.1033	18.2887	71.3212	36.6023	44.4105	5.2845	1.48798	4.39706e-08	VQ motif-containing protein
AT3G55720.1	3.37816	3.14198	4.07876	9.16418	10.2623	10.5084	2.48709	1.48746	4.94643e-11	Protein of unknown function (DUF620)
AT1G68450.1	7.76978	8.04348	6.57865	18.926	22.121	21.7674	4.33054	1.48636	2.6145e-05	VQ motif-containing protein
AT4G33920.1	19.7623	25.1359	21.1833	95.427	41.1633	47.9133	4.91768	1.48049	1.47855e-10	Protein phosphatase 2C family protein
AT4G34390.1	32.4304	32.2996	23.5516	99.6106	51.4257	94.8258	5.30521	1.47891	5.59882e-10	extra-large GTP-binding protein 2
AT1G79245.1	299.643	413.988	246.699	1039.84	576.629	1057.34	8.52484	1.47708	1.72482e-09	pseudogene
AT2G29440.1	34.7951	40.5944	38.0246	103.993	74.1168	137.86	5.86952	1.47557	7.66516e-13	glutathione S-transferase tau 6
AT1G67310.1	2.0269	3.6447	4.73663	13.4474	7.86779	8.0064	2.02255	1.47431	0.000189976	Calmodulin-binding transcription activator protein with CG-1 and Ankyrin domains
AT3G17410.1	23.1404	26.1413	25.9199	71.3212	64.4246	72.4329	5.55595	1.46558	1.38874e-17	Protein kinase superfamily protein
AT1G22280.3	23.6472	22.4966	18.1571	63.6512	55.0745	57.9213	5.08812	1.46065	3.63295e-13	phytochrome-associated protein phosphatase type 2C
AT1G05450.2	1.35127	1.38247	1.31573	3.18754	4.90311	3.1275	2.49858	1.45865	0.00761906	Bifunctional inhibitor/lipid-transfer protein/seed storage 2S albumin superfamily protein
AT1G63720.1	17.0597	15.8356	14.2099	55.5827	34.5498	38.6559	4.69562	1.45529	5.4784e-11	unknown protein
AT4G39830.1	3.54707	2.76495	1.05258	6.97274	5.01714	7.8813	3.21716	1.45453	0.00016487	Cupredoxin superfamily protein
AT1G33560.1	3.88489	5.27853	6.8418	18.2287	13.341	12.6351	3.04043	1.44991	2.78453e-12	Disease resistance protein (CC-NBS-LRR class) family
AT1G22280.2	29.8968	25.5129	23.8147	77.3975	65.6789	72.6831	5.35678	1.44869	3.29231e-13	phytochrome-associated protein phosphatase type 2C
AT3G13430.1	2.87144	4.2731	4.21034	13.3478	8.43792	9.5076	2.56767	1.44796	1.08894e-05	RING/U-box superfamily protein
AT2G18670.1	14.3572	11.9395	13.4205	42.1353	28.8486	36.4041	4.52289	1.44155	2.58913e-16	RING/U-box superfamily protein
AT4G39230.1	2.36472	2.38791	1.31573	7.27158	4.21896	4.7538	1.82058	1.44043	2.12151e-05	NmrA-like negative transcriptional regulator family protein
AT1G22280.1	29.8968	25.7643	23.6832	77.1982	65.5649	71.6823	5.34951	1.43762	7.43177e-13	phytochrome-associated protein phosphatase type 2C
AT5G66790.1	1.85799	1.75951	0.657865	4.48248	3.76285	3.1275	1.78864	1.43513	0.000775142	Protein kinase superfamily protein
AT3G19580.1	12.4992	16.3383	7.49966	47.7135	23.4893	26.8965	3.99917	1.43393	4.08634e-07	zinc-finger protein 2
AT3G47540.1	6.75633	13.1963	11.1837	29.4847	31.8132	23.769	4.40157	1.43337	1.63297e-09	Chitinase family protein
AT5G40590.1	63.1717	26.1413	39.4719	74.2099	135.691	137.485	8.72273	1.43285	0.0066127	Cysteine/Histidine-rich C1 domain family protein
AT4G01090.1	28.2077	29.0319	27.7619	97.8176	60.8898	70.5564	5.1172	1.43196	2.94063e-11	Protein of unknown function (DUF3133)
AT1G05450.1	1.35127	1.38247	1.31573	3.18754	4.67506	3.1275	2.47557	1.4292	0.00830145	Bifunctional inhibitor/lipid-transfer protein/seed storage 2S albumin superfamily protein
AT5G66580.1	19.2555	43.3594	22.499	86.3624	79.134	64.3014	4.65972	1.42782	1.45074e-06	unknown protein
AT5G66650.1	9.45886	16.464	6.05236	56.4792	17.446	12.0096	3.25429	1.42531	0.00425693	Protein of unknown function (DUF607)
AT2G47730.1	876.634	969.993	901.67	2432.69	2088.16	2856.66	10.6695	1.42449	2.37363e-20	glutathione S-transferase phi 8
AT5G26930.1	2.36472	3.26766	1.71045	5.47858	6.6135	7.8813	1.59872	1.42391	7.79918e-05	GATA transcription factor 23
AT1G07620.1	2.70253	2.89062	2.89461	7.76963	7.18363	7.8813	2.95591	1.41947	0.000102454	GTP-binding protein Obg/CgtA
AT4G19880.1	33.7816	38.8349	28.2882	110.369	66.4771	92.6991	6.13647	1.41741	1.00094e-13	Glutathione S-transferase family protein
AT5G59450.1	14.0194	14.4531	12.2363	47.1158	36.8304	24.1443	3.90648	1.41357	5.93972e-12	GRAS family transcription factor
AT4G23270.1	13.5127	19.1033	12.631	48.2115	37.2865	35.2782	4.24633	1.41295	1.26757e-07	cysteine-rich RLK (RECEPTOR-like protein kinase) 19
AT4G19880.2	33.7816	38.7092	28.2882	110.369	65.7929	91.9485	6.12994	1.41157	1.68888e-13	Glutathione S-transferase family protein
AT1G51660.1	18.2421	22.748	18.5518	74.2099	41.5054	42.6591	4.49594	1.41057	5.27194e-13	mitogen-activated protein kinase kinase 4
AT3G03030.1	2.0269	2.63927	1.31573	8.86535	3.19272	3.753	1.45054	1.40887	0.00129973	F-box/RNI-like superfamily protein
AT1G65484.2	1.35127	1.75951	2.10517	3.68559	4.33298	6.1299	1.45245	1.40842	0.0032305	unknown protein
AT4G19880.3	33.6127	38.7092	28.2882	109.472	65.7929	91.8234	6.12842	1.40838	1.49094e-13	Glutathione S-transferase family protein
AT2G02860.2	29.5589	33.305	28.9461	105.886	64.4246	73.3086	5.12839	1.40796	5.10734e-16	sucrose transporter 2
AT2G02860.1	29.5589	33.305	28.9461	105.886	64.4246	73.3086	5.12839	1.40796	5.10734e-16	sucrose transporter 2
AT3G02770.1	22.8026	31.2942	27.3672	85.2667	51.3117	80.3142	5.26242	1.40736	5.97969e-15	Ribonuclease E inhibitor RraA/Dimethylmenaquinone methyltransferase
AT2G46160.1	1.01345	2.01087	1.57888	4.78131	3.5348	4.2534	1.32394	1.4069	7.2715e-05	RING/U-box superfamily protein
AT3G09010.1	1.68908	2.13655	2.23674	5.5782	4.10493	6.6303	2.11014	1.40661	0.00111827	Protein kinase superfamily protein
AT4G09570.1	16.3841	24.1304	15.7888	60.8621	41.0493	47.7882	4.5374	1.40513	1.50111e-14	calcium-dependent protein kinase 4
AT4G35480.1	2.53362	4.02174	2.49989	8.56651	8.32389	7.3809	2.63147	1.40069	7.47737e-09	RING-H2 finger A3B
AT5G42050.1	89.0146	100.669	60.1289	302.119	160.662	194.155	6.90572	1.39543	4.42462e-09	DCD (Development and Cell Death) domain protein
AT5G58940.1	6.2496	8.42052	4.34191	18.7268	14.4813	16.6383	3.21078	1.38543	1.88452e-12	calmodulin-binding receptor-like cytoplasmic kinase 1
AT1G03770.3	1.85799	3.89606	3.4209	11.7541	6.6135	5.8797	1.86735	1.3819	0.000675208	RING 1B
AT4G03510.1	28.7144	28.1522	27.8935	68.8309	76.0553	76.0608	5.86396	1.38173	2.04509e-19	RING membrane-anchor 1
AT5G42930.1	8.44541	7.66644	4.99978	26.1976	5.35922	23.2686	3.36881	1.38159	0.00052417	alpha/beta-Hydrolases superfamily protein
AT3G53150.1	3.20926	5.78125	2.49989	8.96496	10.4904	10.8837	3.75602	1.38024	5.86741e-05	UDP-glucosyl transferase 73D1
AT3G54200.1	26.8564	34.6875	24.7357	81.0831	65.6789	78.3126	5.1123	1.38013	2.00661e-15	Late embryogenesis abundant (LEA) hydroxyproline-rich glycoprotein family
AT3G16860.1	1.68908	2.76495	3.4209	7.86924	6.27142	6.7554	2.07011	1.37885	4.28739e-05	COBRA-like protein 8 precursor
AT1G30420.1	1.35127	2.51359	0.921011	4.18365	2.28052	6.255	1.59824	1.37462	0.00421133	multidrug resistance-associated protein 12
AT5G48380.1	25.1673	24.6332	18.0255	77.9951	48.1189	49.0392	4.90453	1.37287	1.34485e-10	BAK1-interacting receptor-like kinase 1
AT1G59590.1	44.254	39.589	36.1826	177.407	75.2571	57.1707	5.11613	1.36954	0.00025458	ZCF37
AT4G03510.2	28.0388	27.6495	27.4988	67.4364	74.1168	73.4337	5.80556	1.3692	3.73176e-18	RING membrane-anchor 1
AT1G03770.2	1.85799	4.02174	3.4209	11.7541	6.72753	5.8797	1.86969	1.36877	0.000907599	RING 1B
AT1G03770.1	1.85799	4.02174	3.4209	11.8537	6.6135	5.8797	1.88326	1.36825	0.00106457	RING 1B
AT1G25390.1	5.57397	6.78668	5.26292	18.926	11.5166	15.1371	3.34018	1.36751	1.01735e-07	Protein kinase superfamily protein
AT5G57890.1	11.3169	11.6882	13.2889	40.0435	28.9626	24.5196	4.55347	1.36545	1.05826e-07	Glutamine amidotransferase type 1 family protein
AT5G44060.1	10.8101	9.80299	11.0521	37.1548	25.5418	18.5148	3.42562	1.36455	9.37194e-09	unknown protein
AT3G47540.2	2.53362	5.52989	4.73663	11.0568	15.2795	7.1307	2.96404	1.36323	0.000102637	Chitinase family protein
AT4G13340.1	62.6649	68.1182	59.471	175.713	160.434	152.122	6.25587	1.3595	1.10639e-18	Leucine-rich repeat (LRR) family protein
AT4G15300.1	1.35127	1.25679	0.921011	2.19143	3.42078	3.5028	0.95757	1.3567	0.0070604	cytochrome P450, family 702, subfamily A, polypeptide 2
AT5G43160.1	2.0269	3.89606	4.21034	11.5548	6.6135	8.1315	2.26162	1.35522	0.00145415	Family of unknown function (DUF566)
AT2G41430.2	625.974	742.514	704.442	2049.79	1630.8	1616.67	9.807	1.35343	2.26324e-18	dehydration-induced protein (ERD15)
AT1G61820.3	26.8564	18.8519	16.3151	73.3134	33.9797	50.6655	5.67684	1.35341	6.6056e-05	beta glucosidase 46
AT2G41430.1	625.974	742.514	704.442	2049.59	1630.46	1616.29	9.80695	1.35318	2.29893e-18	dehydration-induced protein (ERD15)
AT2G41430.5	625.974	742.514	704.442	2049.59	1630.46	1616.29	9.80698	1.35318	2.29817e-18	dehydration-induced protein (ERD15)
AT2G41430.4	626.143	742.514	704.968	2049.79	1630.46	1616.92	9.80745	1.35292	2.27876e-18	dehydration-induced protein (ERD15)
AT3G55150.1	41.5514	35.4416	35.2616	84.0714	84.6072	117.844	5.56447	1.35242	5.6694e-08	exocyst subunit exo70 family protein H1
AT1G11330.2	2.36472	1.88519	1.71045	5.27936	3.99091	5.8797	2.43471	1.35229	0.00161969	S-locus lectin protein kinase family protein
AT1G65500.1	1.68908	2.01087	2.23674	4.6817	3.19272	7.506	2.76823	1.35025	0.00575311	unknown protein
AT1G29340.1	37.6665	35.1902	28.4198	112.361	71.2662	73.6839	5.27831	1.3501	1.76027e-16	plant U-box 17
AT4G25810.1	5.23615	13.1963	4.73663	31.477	16.1917	11.7594	2.59433	1.34981	0.000669878	xyloglucan endotransglycosylase 6
AT1G61820.1	26.8564	19.4803	16.4466	73.6123	34.5498	51.1659	5.68959	1.34791	8.06324e-05	beta glucosidase 46
AT1G56300.1	13.5127	16.087	13.0257	36.6567	33.6376	38.4057	4.69191	1.34483	4.44332e-17	Chaperone DnaJ-domain superfamily protein
AT1G63830.3	45.0985	56.053	52.8924	171.33	92.361	127.852	5.80287	1.34405	3.18047e-16	PLAC8 family protein
AT1G01720.1	14.3572	28.5292	9.86798	48.3112	33.7517	52.1667	4.75926	1.34066	4.85518e-06	NAC (No Apical Meristem) domain transcriptional regulator superfamily protein
AT3G17330.2	12.4992	12.8193	6.8418	35.0629	24.5156	21.5172	3.80228	1.33908	3.44801e-05	evolutionarily conserved C-terminal region 6
AT3G17330.1	12.4992	12.8193	6.8418	35.0629	24.5156	21.5172	3.80228	1.33908	3.44801e-05	evolutionarily conserved C-terminal region 6
AT1G63830.2	45.0985	55.9273	52.8924	170.235	91.9049	127.727	5.80053	1.33904	3.98563e-16	PLAC8 family protein
AT3G50470.1	1.35127	1.50815	3.15775	3.08793	6.49948	6.1299	1.98182	1.33875	0.00015382	homolog of RPW8 3
AT4G18430.1	76.8532	71.2602	69.339	151.607	163.171	235.188	7.02693	1.33845	3.22713e-11	RAB GTPase homolog A1E
AT1G63830.1	45.0985	56.053	52.8924	170.035	91.5628	127.102	5.79993	1.33354	5.41036e-16	PLAC8 family protein
AT1G30810.1	3.20926	2.38791	2.89461	10.8576	6.49948	3.753	2.12406	1.33284	0.00104306	Transcription factor jumonji (jmj) family protein / zinc finger (C5HC2 type) family protein
AT3G13430.3	7.60087	8.42052	7.36809	24.7034	15.1654	19.0152	3.5417	1.33144	3.85652e-07	RING/U-box superfamily protein
AT5G18490.1	9.96558	14.4531	13.6836	40.3423	25.0857	30.8997	4.31874	1.33069	6.32273e-08	Plant protein of unknown function (DUF946)
AT2G41430.3	624.792	734.47	704.968	2021.9	1586.67	1578.89	9.78472	1.32929	4.80221e-18	dehydration-induced protein (ERD15)
AT1G76360.1	7.60087	9.42595	7.49966	30.3812	14.9374	16.263	3.05137	1.3281	2.39811e-06	Protein kinase superfamily protein
AT3G44720.1	9.62777	9.30027	10.9206	32.6723	22.3491	19.6407	4.63845	1.32503	3.29809e-08	arogenate dehydratase 4
AT3G12740.1	72.9684	70.7575	65.5234	217.151	135.235	171.012	6.58903	1.32395	4.48523e-18	ALA-interacting subunit 1
AT1G53990.1	1.85799	3.6447	2.23674	4.48248	4.67506	10.6335	2.74021	1.32367	0.00952003	GDSL-motif lipase 3
AT5G62150.1	3.71598	3.89606	3.68405	6.37508	9.6922	12.3849	3.61985	1.32362	0.00551922	peptidoglycan-binding LysM domain-containing protein
AT1G51800.1	11.4858	8.04348	7.63124	18.0295	16.8758	32.9013	4.48157	1.32342	0.000336919	Leucine-rich repeat protein kinase family protein
AT5G40920.1	3.88489	6.28397	3.15775	14.2443	7.86779	11.5092	2.33755	1.32277	4.15449e-07	pseudogene
AT4G08500.1	40.0312	45.1189	31.9723	127.701	69.6698	95.076	5.69948	1.321	6.57941e-13	MAPK/ERK kinase kinase 1
AT1G60730.3	7.93869	9.17459	4.73663	16.7346	11.6306	26.271	5.82645	1.31956	0.00213727	NAD(P)-linked oxidoreductase superfamily protein
AT1G30810.2	3.20926	2.38791	2.76303	10.6583	6.38545	3.5028	2.08007	1.318	0.00144723	Transcription factor jumonji (jmj) family protein / zinc finger (C5HC2 type) family protein
AT1G18740.1	51.3481	69.6264	44.6033	185.077	109.351	118.345	5.74908	1.31719	1.38225e-09	Protein of unknown function (DUF793)
AT1G13340.1	10.6412	11.6882	8.15753	42.0357	19.4984	13.761	3.51467	1.3098	2.49704e-05	Regulator of Vps4 activity in the MVB pathway protein
AT2G36650.1	23.1404	32.0482	30.7881	93.634	56.5568	63.3006	4.92331	1.30943	3.22477e-07	unknown protein
AT4G33300.2	29.2211	34.5618	27.6303	103.197	59.9776	63.1755	5.52429	1.30834	2.79545e-12	ADR1-like 1
AT5G43170.1	2.87144	6.66101	5.52607	16.5354	9.80623	11.3841	2.81185	1.30494	0.000327045	zinc-finger protein 3
AT4G33300.1	33.2749	39.0863	30.7881	115.349	67.7314	71.5572	5.70497	1.3041	7.80693e-13	ADR1-like 1
AT1G03905.1	3.88489	4.52446	4.21034	12.1525	9.46415	9.6327	2.78388	1.30388	3.01838e-08	P-loop containing nucleoside triphosphate hydrolases superfamily protein
AT5G67350.1	7.60087	9.55163	7.36809	18.3284	21.3228	21.267	3.88288	1.30371	8.18368e-09	unknown protein
AT1G22510.2	13.1748	18.8519	18.1571	47.7135	34.4358	42.2838	4.54864	1.30093	6.20561e-12	RING/U-box protein with domain of unknown function (DUF 1232)
AT1G22510.1	13.1748	18.8519	18.1571	47.7135	34.4358	42.2838	4.5476	1.30089	5.25047e-12	RING/U-box protein with domain of unknown function (DUF 1232)
AT1G08050.1	12.4992	12.945	11.71	30.3812	20.8667	40.4073	5.40988	1.30046	3.32945e-05	Zinc finger (C3HC4-type RING finger) family protein
AT3G13435.1	83.2718	126.81	105.127	258.39	224.403	294.485	6.80949	1.29997	3.34251e-12	unknown protein
AT1G74430.1	3.04035	5.65557	2.63146	13.3478	8.09584	6.6303	1.91045	1.299	0.000431648	myb domain protein 95
AT3G62100.1	4.39161	3.26766	2.89461	10.3595	4.90311	10.5084	2.53846	1.29857	0.00152564	indole-3-acetic acid inducible 30
AT4G25900.1	28.0388	41.5999	45.2611	91.4426	90.9927	100.58	6.36359	1.29477	7.26959e-11	Galactose mutarotase-like superfamily protein
AT5G38200.1	32.2615	46.627	24.2094	94.7297	57.5831	100.08	5.87402	1.29038	0.000714865	Class I glutamine amidotransferase-like superfamily protein
AT1G77890.3	1.85799	5.40421	3.28933	11.7541	6.84155	7.6311	2.29584	1.28574	0.000927867	DNA-directed RNA polymerase II protein
AT1G60730.2	14.695	14.9558	9.86798	31.477	21.0948	43.785	6.72733	1.28552	0.00150826	NAD(P)-linked oxidoreductase superfamily protein
AT1G60730.1	14.695	14.9558	9.86798	31.477	21.0948	43.785	6.72753	1.28552	0.0015205	NAD(P)-linked oxidoreductase superfamily protein
AT1G13510.1	4.89834	6.15829	6.57865	10.6583	15.2795	17.6391	3.19885	1.28513	4.91568e-07	Protein of unknown function (DUF1262)
AT3G13430.2	8.44541	8.92323	7.63124	26.3968	15.2795	19.1403	3.63382	1.28457	1.10464e-06	RING/U-box superfamily protein
AT1G12200.1	26.6875	36.5727	26.183	71.9189	58.6093	87.8202	6.62504	1.28456	7.84907e-07	Flavin-binding monooxygenase family protein
AT3G11170.1	4.39161	7.03804	5.52607	19.5237	10.1483	11.8845	3.10438	1.28273	1.01882e-07	fatty acid desaturase 7
AT1G78100.1	22.6337	36.447	28.4198	50.8014	79.7041	83.817	5.01054	1.28228	6.21464e-13	F-box family protein
AT3G26470.1	58.949	98.5326	58.8132	232.192	123.034	171.512	6.81273	1.28216	5.62342e-10	Powdery mildew resistance protein, RPW8 domain
AT1G20823.1	14.5261	18.2235	21.9727	71.0224	37.8566	24.2694	4.10674	1.28156	0.000304232	RING/U-box superfamily protein
AT2G17480.1	5.57397	5.52989	3.02618	17.2326	7.98181	8.757	2.27233	1.2781	0.000371087	Seven transmembrane MLO family protein
AT3G60550.1	3.20926	6.40965	8.94697	20.719	10.1483	14.6367	3.09304	1.27709	0.000789363	cyclin p3;2
AT3G52800.1	81.0759	101.675	83.5489	282.994	166.478	196.157	6.64292	1.27699	5.06644e-15	A20/AN1-like zinc finger family protein
AT4G11350.2	1.52017	4.77582	2.49989	5.77742	6.49948	9.7578	2.27906	1.27562	0.000637393	Protein of unknown function (DUF604)
AT1G56345.1	2.0269	4.2731	2.36832	8.86535	7.29766	5.1291	1.74575	1.27292	4.23345e-05	Pseudouridine synthase family protein
AT1G28390.2	11.4858	12.3166	11.71	38.2505	19.4984	28.0224	4.09549	1.27273	3.70504e-08	Protein kinase superfamily protein
AT5G35580.1	3.37816	5.52989	3.55247	10.0607	7.29766	13.2606	2.54976	1.27228	8.42685e-06	Protein kinase superfamily protein
AT2G37940.1	40.8758	46.25	36.972	117.839	85.5194	96.2019	5.82598	1.2714	4.58389e-22	Arabidopsis Inositol phosphorylceramide synthase 2
AT1G65690.1	17.0597	19.8573	17.1045	50.1041	30.1028	50.2902	5.76674	1.27043	1.95815e-05	Late embryogenesis abundant (LEA) hydroxyproline-rich glycoprotein family
AT1G11330.1	3.54707	2.26223	2.63146	6.47469	5.81532	7.8813	2.78543	1.26921	0.00109521	S-locus lectin protein kinase family protein
AT4G19510.2	1.35127	1.13111	1.31573	3.38676	2.6226	3.1275	0.828368	1.26911	0.00337402	Disease resistance protein (TIR-NBS-LRR class)
AT2G38790.1	17.5665	29.0319	21.9727	76.501	48.6891	40.2822	4.22197	1.2679	6.41058e-05	unknown protein
AT5G13210.1	3.54707	4.39878	2.76303	8.96496	6.72753	10.2582	2.47656	1.26725	1.63218e-05	Uncharacterised conserved protein UCP015417, vWA
AT2G02220.1	12.3303	12.5679	9.60483	26.8949	27.1382	28.773	4.23391	1.26449	1.4496e-14	phytosulfokin receptor 1
AT1G21590.1	26.1808	24.0048	19.2097	68.0341	42.4176	55.2942	5.32986	1.26051	2.83731e-10	Protein kinase protein with adenine nucleotide alpha hydrolases-like domain
AT3G55950.1	9.28995	10.6827	9.07854	26.4964	20.4106	22.6431	3.6081	1.25718	4.27459e-06	CRINKLY4 related 3
AT4G37260.1	38.68	56.5557	46.4453	152.305	113.342	73.3086	5.87376	1.25684	1.21002e-08	myb domain protein 73
AT2G39660.1	14.1883	13.0707	11.1837	40.2427	26.1119	25.02	4.40797	1.25676	9.24129e-09	botrytis-induced kinase1
AT4G39570.1	14.8639	12.8193	11.4469	43.6295	25.0857	24.0192	4.00377	1.2549	1.55173e-08	Galactose oxidase/kelch repeat superfamily protein
AT5G49760.1	28.5455	28.7806	26.5778	69.329	54.6184	75.6855	5.47409	1.25018	6.50729e-16	Leucine-rich repeat protein kinase family protein
AT5G04720.1	11.4858	17.4694	18.9465	56.0808	31.1291	27.1467	4.40367	1.24992	2.65288e-07	ADR1-like 2
AT1G65484.1	2.53362	4.14742	4.21034	6.37508	10.1483	9.8829	2.28362	1.24965	0.000530469	unknown protein
AT4G38420.1	1.85799	3.14198	1.18416	5.27936	5.01714	4.6287	1.78111	1.24887	1.32311e-05	SKU5 similar 9
AT2G30250.1	45.4363	53.0367	38.1562	89.2511	88.5981	147.118	6.17463	1.24775	1.35889e-11	WRKY DNA-binding protein 25
AT2G46620.1	37.3287	34.4361	32.8933	115.748	78.2218	53.5428	5.36527	1.24552	2.76759e-10	P-loop containing nucleoside triphosphate hydrolases superfamily protein
AT5G16170.1	3.71598	5.90693	6.05236	9.96106	11.9727	15.7626	2.98713	1.24505	0.000349913	Core-2/I-branching beta-1,6-N-acetylglucosaminyltransferase family protein
AT3G48090.2	9.28995	12.945	14.6046	34.9633	22.235	30.7746	4.39306	1.24457	1.03645e-09	alpha/beta-Hydrolases superfamily protein
AT5G10410.1	12.6681	17.5951	15.2625	24.9027	37.7426	46.0368	4.53358	1.24446	6.84651e-08	ENTH/ANTH/VHS superfamily protein
AT2G43320.2	6.2496	8.5462	5.3945	20.5198	12.5428	14.8869	3.15512	1.24398	1.97842e-06	S-adenosyl-L-methionine-dependent methyltransferases superfamily protein
AT4G11350.1	1.52017	5.15285	2.49989	5.97664	6.84155	9.6327	2.30753	1.24197	0.000796447	Protein of unknown function (DUF604)
AT3G48090.1	9.28995	13.0707	14.6046	35.0629	22.235	30.7746	4.39599	1.24114	1.11451e-09	alpha/beta-Hydrolases superfamily protein
AT5G66900.1	12.837	13.322	9.73641	37.2544	20.4106	26.8965	3.77222	1.24047	1.19072e-07	Disease resistance protein (CC-NBS-LRR class) family
AT1G53110.1	7.60087	9.17459	6.97337	19.6233	19.8405	16.7634	3.18101	1.23981	4.89847e-07	unknown protein
AT3G19200.1	10.4723	13.0707	9.60483	28.6879	18.9283	30.7746	3.83689	1.23672	1.9285e-07	unknown protein
AT5G05190.1	3.88489	5.90693	3.28933	12.3517	9.57817	9.0072	2.48049	1.23254	4.13415e-07	Protein of unknown function (DUF3133)
AT2G20900.3	14.8639	15.8356	14.8678	44.3267	25.5418	37.1547	4.37539	1.23173	2.13825e-09	diacylglycerol kinase 5
AT2G20900.2	14.695	15.8356	14.8678	44.1275	25.4278	37.0296	4.37365	1.23083	2.20932e-09	diacylglycerol kinase 5
AT2G23450.2	7.26305	8.5462	8.8154	20.4202	16.9899	20.6415	3.75229	1.22593	4.88925e-13	Protein kinase superfamily protein
AT4G23010.2	45.7741	52.7853	54.2081	119.533	124.972	113.341	6.20239	1.22581	9.43879e-14	UDP-galactose transporter 2
AT3G47820.1	17.0597	13.322	14.7362	52.196	25.8839	26.8965	4.43527	1.2252	6.64213e-06	PLANT U-BOX 39
AT2G40270.2	9.79668	13.4477	8.42068	35.9594	15.6215	22.3929	3.72258	1.22261	7.08843e-05	Protein kinase family protein
AT2G40270.1	9.79668	13.4477	8.42068	35.9594	15.6215	22.3929	3.72357	1.22261	7.2715e-05	Protein kinase family protein
AT1G37130.1	58.7801	71.7629	39.4719	142.045	114.71	139.987	6.69979	1.2223	5.79532e-09	nitrate reductase 2
AT4G23010.1	46.1119	53.1624	54.4712	120.13	125.314	113.466	6.20912	1.22093	1.22287e-13	UDP-galactose transporter 2
AT3G59350.3	30.7413	29.6603	21.7096	83.7725	44.4701	62.4249	4.99549	1.21948	5.62342e-10	Protein kinase superfamily protein
AT3G57750.1	10.1345	10.18	9.47326	24.4046	23.6034	21.267	4.06779	1.21861	3.65688e-08	Protein kinase superfamily protein
AT1G11670.1	121.107	114.117	111.706	313.973	183.126	309.247	7.03056	1.21702	1.31593e-09	MATE efflux family protein
AT4G00850.1	2.70253	3.39334	3.28933	8.86535	5.81532	7.2558	2.22091	1.21528	1.59211e-06	GRF1-interacting factor 3
AT3G48080.1	1.85799	2.01087	2.36832	4.38287	4.44701	5.8797	2.11994	1.21434	0.000559604	alpha/beta-Hydrolases superfamily protein
AT4G00080.1	28.2077	56.3043	37.7615	76.0029	104.676	103.833	5.73916	1.21425	4.76665e-05	Plant invertase/pectin methylesterase inhibitor superfamily protein
AT1G31130.1	186.137	252.49	200.123	561.107	380.846	541.057	8.1496	1.21421	1.38604e-17	unknown protein
AT2G44790.1	548.614	447.921	394.324	1246.63	811.978	1164.68	10.3739	1.21275	1.75328e-06	uclacyanin 2
AT1G02880.3	19.2555	23.6277	14.6046	51.0006	34.8919	47.4129	4.72923	1.21226	2.26316e-09	thiamin pyrophosphokinase1
AT3G50190.1	6.0807	6.91236	5.13135	16.4358	10.8325	14.7618	2.44997	1.21201	0.000112411	Plant protein of unknown function (DUF247)
AT1G02880.1	19.2555	23.6277	14.7362	51.1003	34.8919	47.538	4.73109	1.21133	2.21511e-09	thiamin pyrophosphokinase1
AT1G02880.2	19.2555	23.6277	14.6046	50.901	34.7779	47.4129	4.72874	1.20993	2.48459e-09	thiamin pyrophosphokinase1
AT1G02880.4	19.2555	23.7534	14.6046	51.0006	34.8919	47.4129	4.72908	1.20902	2.58293e-09	thiamin pyrophosphokinase1
AT5G46710.1	6.58742	7.16372	4.34191	20.3206	12.7709	8.3817	3.20834	1.20766	4.28267e-05	PLATZ transcription factor family protein
AT4G23010.3	45.7741	51.7799	53.6818	116.843	122.578	110.338	6.17333	1.2076	3.64904e-13	UDP-galactose transporter 2
AT5G41180.1	12.4992	14.4531	10.1311	32.9711	24.5156	28.1475	4.14348	1.20743	2.24737e-09	leucine-rich repeat transmembrane protein kinase family protein
AT4G30430.1	2.0269	2.76495	3.02618	7.76963	4.10493	6.3801	2.09842	1.20727	0.00130961	tetraspanin9
AT4G33420.1	39.8623	61.2058	62.8919	158.58	84.1511	136.234	6.65715	1.20709	0.000501969	Peroxidase superfamily protein
AT2G23450.1	7.26305	8.42052	8.68382	19.8225	16.4197	20.3913	3.7337	1.20579	1.60681e-12	Protein kinase superfamily protein
AT3G50800.1	3.88489	9.17459	5.65764	21.3167	10.9465	11.259	2.88907	1.20526	0.00416222	unknown protein
AT1G21010.1	7.26305	10.6827	7.63124	22.0139	18.2441	19.1403	3.44576	1.20478	1.85404e-08	unknown protein
AT5G46080.1	13.5127	11.6882	11.0521	32.2738	30.3309	20.5164	3.90816	1.20477	1.35896e-07	Protein kinase superfamily protein
AT2G14960.1	8.61432	16.7154	9.73641	41.5376	19.8405	19.7658	3.14755	1.2042	9.66538e-05	Auxin-responsive GH3 family protein
AT5G43420.1	20.1001	19.4803	20.5254	48.8092	47.3207	42.0336	4.29993	1.20166	5.27248e-12	RING/U-box superfamily protein
AT5G60800.2	18.9177	28.0265	23.5516	54.2878	62.6002	45.5364	4.71709	1.20065	0.000115116	Heavy metal transport/detoxification superfamily protein
AT5G65140.1	2.70253	2.51359	2.23674	4.6817	5.35922	7.1307	2.11479	1.19754	0.00374035	Haloacid dehalogenase-like hydrolase (HAD) superfamily protein
AT3G22260.2	11.8236	11.4368	9.60483	30.6801	16.8758	27.6471	3.6963	1.19664	1.91841e-05	Cysteine proteinases superfamily protein
AT3G45730.1	28.5455	30.9171	20.1307	104.99	34.6639	42.4089	4.88544	1.1951	0.00421832	unknown protein
AT3G22260.3	11.8236	11.4368	9.60483	30.6801	16.8758	27.522	3.69441	1.19427	2.04661e-05	Cysteine proteinases superfamily protein
AT1G67920.1	35.1329	36.6984	32.7617	72.915	73.7748	92.8242	5.67958	1.19409	1.29633e-09	unknown protein
AT2G43320.1	9.62777	10.18	7.23652	26.8949	15.8496	18.8901	3.49925	1.19373	8.171e-07	S-adenosyl-L-methionine-dependent methyltransferases superfamily protein
AT3G55040.1	2.87144	4.39878	2.49989	11.3556	6.1574	4.8789	1.76918	1.19324	0.00903722	glutathione transferase lambda 2
AT1G35350.1	9.96558	10.0543	11.1837	30.182	19.9545	21.1419	3.25457	1.19196	2.98775e-05	EXS (ERD1/XPR1/SYG1) family protein
AT4G23060.1	4.89834	3.6447	3.68405	9.26379	9.80623	8.5068	2.25088	1.19138	2.34285e-06	IQ-domain 22
AT3G59350.1	60.6381	63.3424	47.4979	171.131	87.3438	132.731	6.07103	1.1911	1.58869e-10	Protein kinase superfamily protein
AT3G59350.2	60.807	63.3424	47.4979	171.131	87.5719	132.856	6.07145	1.19101	1.50848e-10	Protein kinase superfamily protein
AT4G12790.1	21.6203	36.824	28.9461	80.6846	48.461	71.1819	5.17078	1.18849	8.43695e-12	P-loop containing nucleoside triphosphate hydrolases superfamily protein
AT1G01340.2	10.3034	12.1909	11.3153	24.1058	20.5247	32.7762	4.70687	1.1884	1.23118e-05	cyclic nucleotide gated channel 10
AT4G12790.5	21.6203	36.6984	28.9461	80.585	48.347	71.0568	5.16937	1.18817	8.34378e-12	P-loop containing nucleoside triphosphate hydrolases superfamily protein
AT4G12790.4	21.6203	36.6984	28.9461	80.585	48.347	71.0568	5.16937	1.18816	8.34378e-12	P-loop containing nucleoside triphosphate hydrolases superfamily protein
AT4G12790.3	21.6203	36.6984	28.9461	80.585	48.347	71.0568	5.16937	1.18816	8.34165e-12	P-loop containing nucleoside triphosphate hydrolases superfamily protein
AT4G12790.2	21.6203	36.6984	28.9461	80.585	48.347	71.0568	5.16948	1.18816	8.18215e-12	P-loop containing nucleoside triphosphate hydrolases superfamily protein
AT2G33480.1	74.4885	75.0306	74.8651	121.724	155.075	234.562	6.91865	1.18733	1.05826e-07	NAC domain containing protein 41
AT3G05200.1	16.0463	21.2398	16.5782	55.0847	37.4005	30.1491	4.72568	1.18557	6.50249e-07	RING/U-box superfamily protein
AT2G33480.2	72.7994	73.2711	73.1546	117.939	152.111	228.558	6.88348	1.1844	9.31539e-08	NAC domain containing protein 41
AT3G51680.1	1.52017	1.88519	2.76303	4.38287	5.47324	4.3785	1.30424	1.18277	0.00870124	NAD(P)-binding Rossmann-fold superfamily protein
AT2G30720.1	3.37816	3.89606	3.55247	10.1603	7.41168	7.0056	2.41276	1.18272	1.92006e-05	Thioesterase/thiol ester dehydrase-isomerase superfamily protein
AT5G57035.1	4.0538	5.02717	5.52607	11.7541	10.8325	10.8837	3.03033	1.18239	1.93299e-06	U-box domain-containing protein kinase family protein
AT1G69520.1	4.72943	10.6827	4.07876	15.34	13.4551	16.0128	3.1511	1.18224	0.000256634	S-adenosyl-L-methionine-dependent methyltransferases superfamily protein
AT5G18400.1	17.7354	14.2018	14.0783	44.8248	25.4278	33.4017	4.21006	1.18166	1.10505e-09	Cytokine-induced anti-apoptosis inhibitor 1, Fe-S biogenesis
AT5G42010.1	6.92524	7.66644	8.15753	14.4435	14.3673	23.1435	3.77089	1.1812	3.35396e-05	Transducin/WD40 repeat-like superfamily protein
AT1G74440.1	9.45886	15.2072	10.9206	34.2661	23.0332	23.769	3.70097	1.17952	1.52724e-07	Protein of unknown function (DUF962)
AT1G01340.1	10.4723	12.5679	11.5784	24.4046	21.2088	33.1515	4.73664	1.17918	1.17533e-05	cyclic nucleotide gated channel 10
AT5G12050.1	18.5799	22.4966	17.4992	38.3501	45.3823	49.2894	4.4853	1.17838	2.08576e-09	unknown protein
AT5G18400.2	17.7354	14.3274	14.0783	44.8248	25.4278	33.4017	4.21234	1.17768	9.14449e-10	Cytokine-induced anti-apoptosis inhibitor 1, Fe-S biogenesis
AT5G18400.3	17.7354	14.3274	14.0783	44.8248	25.4278	33.4017	4.21171	1.17767	9.29692e-10	Cytokine-induced anti-apoptosis inhibitor 1, Fe-S biogenesis
AT5G36001.2	1.68908	4.77582	1.84202	6.67391	7.63973	4.8789	1.62031	1.17722	0.00662666	RING/U-box superfamily protein
AT4G19510.1	2.53362	1.88519	1.9736	5.27936	3.76285	5.2542	1.36979	1.1772	0.000597524	Disease resistance protein (TIR-NBS-LRR class)
AT2G18193.1	7.76978	8.42052	7.89438	17.7307	10.7184	26.1459	4.2031	1.17522	0.000806655	P-loop containing nucleoside triphosphate hydrolases superfamily protein
AT1G55850.1	17.5665	14.8302	12.4994	42.733	23.9454	34.2774	4.92208	1.17357	0.000111524	cellulose synthase like E1
AT3G25900.2	56.0775	52.534	48.5505	86.6612	109.123	158.752	6.53773	1.17302	2.0038e-09	Homocysteine S-methyltransferase family protein
AT3G25900.1	56.0775	52.6596	48.5505	86.6612	109.237	158.752	6.53936	1.17231	1.93675e-09	Homocysteine S-methyltransferase family protein
AT3G25730.1	23.3093	23.3764	24.8673	48.3112	48.9171	64.1763	5.88066	1.17153	5.84376e-07	ethylene response DNA binding factor 3
AT4G00770.1	2.87144	7.03804	4.07876	13.4474	10.8325	7.6311	1.97031	1.17096	0.00233251	unknown protein
AT1G31540.2	9.12104	11.5625	9.73641	27.7914	18.5862	22.2678	3.72045	1.16926	1.99937e-09	Disease resistance protein (TIR-NBS-LRR class) family
AT4G01750.1	27.3631	30.7914	32.2354	51.9967	64.7667	87.0696	5.41483	1.16784	2.94834e-10	rhamnogalacturonan xylosyltransferase 2
AT3G26680.1	11.9925	18.9776	13.552	33.0707	25.5418	42.0336	4.47407	1.16726	3.58347e-06	DNA repair metallo-beta-lactamase family protein
AT3G22260.1	10.979	11.0598	8.94697	28.8871	15.3935	25.1451	3.61018	1.1662	1.63611e-05	Cysteine proteinases superfamily protein
AT5G62570.2	24.9984	33.305	18.9465	85.3663	37.7426	50.04	4.90306	1.16433	0.000363212	Calmodulin binding protein-like
AT1G53163.1	3.20926	4.39878	3.02618	10.4591	5.58727	7.8813	1.72444	1.1637	0.00886133	unknown protein
AT5G62570.1	24.9984	33.8077	19.0781	85.5655	38.4267	50.4153	4.91582	1.16285	0.000351421	Calmodulin binding protein-like
AT3G08710.1	64.6918	84.2052	81.8384	160.174	148.234	208.917	6.66331	1.16207	3.68181e-11	thioredoxin H-type 9
AT1G35230.1	4.72943	3.0163	4.60506	11.5548	8.20986	7.506	2.69252	1.16159	0.000156519	arabinogalactan protein 5
AT1G78850.1	137.829	173.312	132.626	328.615	277.995	385.683	8.36697	1.16046	3.42912e-06	D-mannose binding lectin protein with Apple-like carbohydrate-binding domain
AT3G25900.3	55.9086	51.7799	48.1557	85.2667	107.07	156.125	6.51905	1.16031	3.10354e-09	Homocysteine S-methyltransferase family protein
AT5G36001.1	1.68908	4.77582	1.84202	6.67391	7.41168	4.8789	1.59393	1.16025	0.00808064	RING/U-box superfamily protein
AT3G28450.1	7.60087	9.17459	6.8418	20.4202	14.8234	17.514	3.58838	1.15704	1.69115e-09	Leucine-rich repeat protein kinase family protein
AT3G50760.1	3.20926	3.6447	3.81562	8.4669	10.3764	5.004	2.33952	1.15657	0.000788341	galacturonosyltransferase-like 2
AT2G03240.1	7.60087	9.67731	9.60483	27.5921	14.0252	18.2646	3.59126	1.15144	5.00788e-06	EXS (ERD1/XPR1/SYG1) family protein
AT3G26680.2	12.837	20.1087	14.3415	34.8637	27.1382	43.6599	4.5442	1.15067	1.64347e-06	DNA repair metallo-beta-lactamase family protein
AT2G42430.1	11.3169	11.4368	14.3415	19.3245	30.1028	33.1515	4.23693	1.14919	0.000274154	lateral organ boundaries-domain 16
AT1G03730.1	93.913	104.062	90.917	270.343	200.001	170.011	6.84942	1.14855	1.42543e-09	unknown protein
AT1G07150.2	2.53362	1.63383	2.36832	6.17586	3.0787	5.004	2.17941	1.14823	0.00166166	mitogen-activated protein kinase kinase kinase 13
AT1G07150.1	2.53362	1.63383	2.36832	6.17586	3.0787	5.004	2.17941	1.14823	0.00166166	mitogen-activated protein kinase kinase kinase 13
AT3G52870.1	23.6472	36.3213	25.7883	82.1788	50.1714	58.1715	5.47881	1.14823	2.97278e-07	IQ calmodulin-binding motif family protein
AT1G15385.1	5.57397	5.90693	5.65764	7.76963	12.5428	18.0144	2.94025	1.14805	0.000214022	unknown protein
AT5G05410.1	4.39161	7.79212	4.99978	10.8576	16.0777	11.5092	3.11771	1.14753	0.00305042	DRE-binding protein 2A
AT5G44585.1	74.6574	70.3804	69.9969	170.832	126.569	178.518	6.82037	1.14639	1.75074e-08	unknown protein
AT1G68620.1	3.54707	5.78125	1.84202	11.3556	4.33298	9.1323	3.55272	1.1448	0.00236583	alpha/beta-Hydrolases superfamily protein
AT4G05010.1	6.0807	8.5462	8.42068	19.0256	14.2532	18.0144	3.33932	1.14233	1.96651e-05	F-box family protein
AT1G71697.1	68.4078	76.1617	80.3911	138.658	145.041	212.67	6.90166	1.14031	6.72763e-07	choline kinase 1
AT3G11580.1	1.85799	9.55163	4.21034	16.0373	9.00805	10.008	3.00167	1.13968	0.00787899	AP2/B3-like transcriptional factor family protein
AT4G16950.2	4.0538	6.15829	4.73663	17.133	9.35012	6.5052	2.53443	1.13965	0.000336276	Disease resistance protein (TIR-NBS-LRR class) family
AT3G57750.2	7.93869	8.5462	6.97337	17.6311	17.674	16.3881	3.74599	1.13908	3.85716e-06	Protein kinase superfamily protein
AT2G14820.1	8.44541	11.4368	8.8154	15.34	22.6912	25.7706	3.4671	1.13783	5.49167e-07	Phototropic-responsive NPH3 family protein
AT3G08710.2	64.5229	83.4511	80.9174	156.488	142.532	205.414	6.63843	1.13737	3.20705e-10	thioredoxin H-type 9
AT3G21700.3	3.37816	4.14742	1.9736	6.07625	6.38545	8.5068	2.32793	1.13312	0.00201964	Ras-related small GTP-binding family protein
AT3G15770.1	19.4244	27.1467	20.657	65.1454	35.9182	46.6623	4.7091	1.13254	2.12373e-08	unknown protein
AT3G15770.2	19.4244	27.1467	20.657	65.1454	35.9182	46.6623	4.70991	1.13252	1.81968e-08	unknown protein
AT5G60800.1	43.0716	57.4355	43.0244	102.4	110.149	102.457	5.65591	1.13221	1.72006e-06	Heavy metal transport/detoxification superfamily protein
AT3G26680.3	4.89834	4.02174	2.76303	8.56651	5.81532	11.0088	2.61489	1.12856	0.00157669	DNA repair metallo-beta-lactamase family protein
AT1G58410.1	4.72943	5.27853	5.3945	12.7502	7.06961	14.0112	2.92038	1.12817	0.00136762	Disease resistance protein (CC-NBS-LRR class) family
AT3G21700.2	4.22271	3.89606	2.49989	6.47469	6.95558	9.7578	2.38397	1.12789	0.001188	Ras-related small GTP-binding family protein
AT4G22592.1	32.7682	40.8458	33.6827	85.0675	57.6971	91.6983	5.70014	1.12551	6.27266e-07	conserved peptide upstream open reading frame 27
AT4G22590.1	32.7682	40.8458	33.6827	85.0675	57.6971	91.6983	5.70014	1.12551	6.27266e-07	Haloacid dehalogenase-like hydrolase (HAD) superfamily protein
AT3G21700.1	3.37816	4.14742	1.9736	6.07625	6.27142	8.5068	2.31621	1.12527	0.0022972	Ras-related small GTP-binding family protein
AT1G63090.1	13.6816	15.4586	15.7888	34.3657	23.8314	40.032	5.04108	1.12407	7.87509e-06	phloem protein 2-A11
AT2G41410.1	91.8861	120.149	85.9172	280.902	187.459	179.769	7.29661	1.1209	8.97495e-07	Calcium-binding EF-hand family protein
AT1G77500.1	7.43196	8.5462	8.42068	19.0256	15.1654	19.1403	3.59904	1.11973	8.65686e-10	Protein of unknown function (DUF630 and DUF632)
AT2G11520.1	6.2496	9.30027	11.1837	21.7151	16.8758	19.8909	3.78928	1.11574	3.06702e-05	calmodulin-binding receptor-like cytoplasmic kinase 3
AT2G47130.1	21.2824	21.6168	22.2358	52.7936	40.0231	48.2886	4.86714	1.11502	6.41481e-13	NAD(P)-binding Rossmann-fold superfamily protein
AT3G44326.1	13.0059	10.0543	8.15753	31.5766	14.1392	21.3921	3.60587	1.11411	0.000435106	F-box family protein
AT2G15220.1	31.0791	32.4253	33.9458	56.9773	62.9423	90.9477	7.10725	1.11213	0.00181579	Plant basic secretory protein (BSP) family protein
AT5G05410.2	4.39161	7.9178	5.13135	10.5587	15.9636	11.5092	3.1151	1.11001	0.00426361	DRE-binding protein 2A
AT2G21500.1	6.75633	4.2731	3.15775	13.8459	6.27142	10.008	2.60958	1.10889	0.00567412	RING/U-box superfamily protein
AT5G54810.1	86.6499	83.1997	77.4965	218.147	120.981	193.279	7.80455	1.10615	0.00173318	tryptophan synthase beta-subunit 1
AT5G64120.1	27.0253	17.7208	19.3412	52.0964	35.12	50.2902	7.50548	1.10569	0.000583269	Peroxidase superfamily protein
AT2G28830.1	4.56052	3.14198	3.28933	7.76963	8.32389	7.2558	2.17259	1.10306	0.00124463	PLANT U-BOX 12
AT1G02810.1	32.2615	35.0645	21.1833	97.8176	39.453	52.4169	4.45057	1.10234	3.88564e-05	Plant invertase/pectin methylesterase inhibitor superfamily
AT5G01950.1	11.8236	15.4586	12.631	36.8559	24.2875	24.6447	4.21479	1.10116	4.88647e-07	Leucine-rich repeat protein kinase family protein
AT1G65510.1	48.8145	51.0258	40.6561	105.488	84.8353	110.463	5.59948	1.0983	5.35069e-08	unknown protein
AT1G07520.1	16.3841	19.606	13.8152	38.9478	39.1109	28.2726	4.13029	1.09409	3.90583e-08	GRAS family transcription factor
AT5G23130.1	0.675633	2.63927	2.10517	5.08014	3.42078	3.5028	1.2978	1.09363	0.00762502	Peptidoglycan-binding LysM domain-containing protein
AT3G28940.1	248.971	263.424	275.382	627.547	468.19	579.338	8.76176	1.08818	2.80843e-11	AIG2-like (avirulence induced gene) family protein
AT5G53830.1	4.39161	4.77582	4.73663	9.46301	10.4904	9.7578	2.55787	1.08786	4.97338e-05	VQ motif-containing protein
AT3G22800.1	30.9102	21.7425	21.7096	46.4186	43.3298	67.4289	6.08467	1.08337	1.17087e-05	Leucine-rich repeat (LRR) family protein
AT1G03370.1	17.5665	19.7317	17.1045	40.2427	29.8748	45.4113	4.59323	1.08317	1.49278e-08	C2 calcium/lipid-binding and GRAM domain containing protein
AT1G68330.1	5.06725	5.90693	6.18393	13.3478	13.227	9.8829	2.92966	1.08227	6.83523e-07	unknown protein
AT1G57560.1	4.56052	7.79212	6.18393	9.66223	13.4551	16.6383	2.8605	1.08224	0.00316114	myb domain protein 50
AT4G01540.2	2.36472	3.51902	3.81562	9.16418	6.38545	5.1291	2.46417	1.08048	0.00619108	NAC with transmembrane motif1
AT3G15356.1	28.3766	20.6114	18.8149	59.2683	35.234	48.5388	5.62854	1.08039	0.00353709	Legume lectin family protein
AT3G15990.1	5.74288	9.30027	6.18393	22.0139	9.80623	13.2606	3.30875	1.08022	0.000337832	sulfate transporter 3;4
AT2G41800.1	24.8295	21.4912	23.5516	50.901	49.7153	46.5372	4.65986	1.07665	4.35636e-07	Protein of unknown function, DUF642
AT4G30290.1	27.8699	43.4851	33.9458	78.294	75.8272	68.1795	5.1261	1.07616	0.00946967	xyloglucan endotransglucosylase/hydrolase 19
AT4G01540.1	2.36472	3.77038	4.07876	9.3634	6.84155	5.5044	2.53422	1.07329	0.00627181	NAC with transmembrane motif1
AT3G15530.1	33.2749	32.928	28.0251	90.9445	53.8202	52.7922	5.10252	1.07189	1.18813e-08	S-adenosyl-L-methionine-dependent methyltransferases superfamily protein
AT3G15530.2	33.2749	32.928	28.0251	90.9445	53.8202	52.7922	5.1027	1.07188	1.27043e-08	S-adenosyl-L-methionine-dependent methyltransferases superfamily protein
AT3G05580.1	49.659	41.0971	51.3135	94.0324	114.71	89.1963	5.82566	1.06996	5.1704e-12	Calcineurin-like metallo-phosphoesterase superfamily protein
AT3G47550.1	12.3303	13.699	15.2625	32.2738	20.4106	34.2774	4.24043	1.06969	6.76249e-06	RING/FYVE/PHD zinc finger superfamily protein
AT4G38540.1	26.8564	31.6712	31.7091	71.3212	53.8202	64.4265	5.92353	1.06855	4.50406e-07	FAD/NAD(P)-binding oxidoreductase family protein
AT1G03230.1	47.801	44.4905	46.9716	103.197	83.695	104.959	6.28652	1.06786	2.64937e-09	Eukaryotic aspartyl protease family protein
AT5G25170.1	22.9715	31.9226	25.5252	66.0418	42.8737	60.048	4.95099	1.06671	6.79212e-08	PPPDE putative thiol peptidase family protein
AT1G68340.1	13.1748	11.0598	11.8416	27.1937	24.1735	23.769	4.18205	1.06299	1.75805e-05	Protein of unknown function (DUF1639)
AT2G39110.1	5.40506	8.04348	5.26292	13.9455	13.6831	11.6343	3.26241	1.05774	8.59048e-06	Protein kinase superfamily protein
AT3G47550.3	11.9925	13.5734	15.2625	31.1781	20.2966	33.777	4.22453	1.05654	9.09228e-06	RING/FYVE/PHD zinc finger superfamily protein
AT3G47550.6	11.9925	13.5734	15.2625	31.1781	20.2966	33.777	4.2243	1.05654	8.98658e-06	RING/FYVE/PHD zinc finger superfamily protein
AT4G10390.1	17.0597	24.0048	16.3151	42.1353	36.1462	41.283	4.21088	1.05275	9.89108e-09	Protein kinase superfamily protein
AT2G29490.1	21.1135	17.5951	12.8942	37.7524	26.9101	42.1587	5.05884	1.05259	0.00290982	glutathione S-transferase TAU 1
AT5G14230.1	9.45886	9.92867	9.21011	19.1252	18.1301	22.1427	4.03016	1.05153	0.000230993	unknown protein
AT4G34120.1	11.4858	13.0707	11.4469	30.5805	16.9899	27.0216	4.4161	1.04934	6.53399e-09	Cystathionine beta-synthase (CBS) family protein
AT1G06870.1	14.1883	16.9667	13.1573	33.8676	25.9979	32.0256	4.10967	1.04897	2.06026e-09	Peptidase S24/S26A/S26B/S26C family protein
AT4G12710.1	3.37816	5.52989	2.36832	10.5587	5.01714	7.8813	2.38099	1.04843	0.00299483	ARM repeat superfamily protein
AT2G44180.1	52.6994	51.1515	49.4715	126.207	97.3781	92.8242	5.90669	1.04718	2.63625e-12	methionine aminopeptidase 2A
AT5G54730.1	21.6203	20.2344	15.1309	52.3952	30.787	34.1523	4.45739	1.04695	4.696e-05	homolog of yeast autophagy 18 (ATG18) F
AT3G10300.5	31.9237	42.8567	29.3408	73.413	53.2501	88.9461	5.49281	1.04638	4.49098e-08	Calcium-binding EF-hand family protein
AT5G40460.1	2.53362	2.13655	3.81562	9.06457	4.33298	4.0032	1.85798	1.04521	0.00905834	unknown protein
AT1G15430.1	5.06725	5.65557	5.13135	12.4513	10.7184	9.5076	2.93139	1.04422	1.95669e-06	Protein of unknown function (DUF1644)
AT3G47550.2	11.8236	13.4477	15.2625	30.2816	20.0686	33.5268	4.21132	1.04301	1.03303e-05	RING/FYVE/PHD zinc finger superfamily protein
AT4G11780.1	3.37816	5.90693	5.13135	9.46301	11.5166	9.2574	2.14077	1.04196	9.3342e-05	unknown protein
AT3G13432.1	3.71598	3.39334	3.28933	8.66612	5.01714	7.6311	2.1097	1.0406	0.0046756	unknown protein
AT3G55270.1	13.8505	20.2344	15.2625	43.4302	26.568	31.7754	4.45493	1.03887	1.444e-07	mitogen-activated protein kinase phosphatase 1
AT4G25030.1	122.965	112.734	100.127	304.31	159.294	225.93	7.30134	1.03844	0.000253152	unknown protein
AT4G25030.2	122.796	112.609	100.127	304.31	158.61	225.93	7.30039	1.03827	0.000257507	unknown protein
AT1G14260.1	0.844541	1.38247	2.63146	3.08793	3.42078	3.8781	1.64721	1.03635	0.00725804	RING/FYVE/PHD zinc finger superfamily protein
AT5G66630.1	5.74288	3.14198	2.10517	8.86535	5.81532	7.2558	2.25432	1.03452	0.00792402	DA1-related protein 5
AT1G03220.1	285.624	273.73	236.832	477.533	459.866	692.303	8.97858	1.03341	4.58175e-06	Eukaryotic aspartyl protease family protein
AT2G06530.1	45.6052	57.5611	51.7082	123.019	88.4841	105.209	5.96447	1.02937	3.72291e-13	SNF7 family protein
AT1G13110.1	15.8774	23.2507	26.3146	24.6038	44.128	65.6775	5.80185	1.02889	0.000198619	cytochrome P450, family 71 subfamily B, polypeptide 7
AT3G15060.1	26.6875	27.6495	26.3146	55.9812	51.8818	56.6703	5.42834	1.02777	1.07281e-08	RAB GTPase homolog A1G
AT5G39040.1	6.0807	5.65557	4.07876	11.8537	9.00805	11.1339	3.53023	1.02671	6.67055e-05	transporter associated with antigen processing protein 2
AT1G02660.1	4.0538	5.78125	3.55247	11.9533	8.66597	6.6303	2.25634	1.02395	0.000670161	alpha/beta-Hydrolases superfamily protein
AT4G36010.2	2.87144	4.52446	2.63146	7.4708	4.56104	8.6319	2.09718	1.02389	0.00484856	Pathogenesis-related thaumatin superfamily protein
AT2G39350.1	5.74288	6.91236	5.65764	9.66223	14.2532	13.5108	3.16297	1.0189	0.000143554	ABC-2 type transporter family protein
AT2G28080.1	61.3137	66.3587	68.2864	159.676	120.981	116.468	6.08357	1.01885	3.49061e-09	UDP-Glycosyltransferase superfamily protein
AT1G34270.1	3.88489	5.78125	4.34191	13.7463	7.06961	7.6311	2.40617	1.01814	0.000451364	Exostosin family protein
AT3G44400.2	40.0312	41.7255	33.1564	90.7453	60.2057	81.5652	5.57013	1.01778	3.58212e-08	Disease resistance protein (TIR-NBS-LRR class) family
AT3G62720.2	44.5918	50.1461	36.8405	138.26	68.6436	59.1723	5.32919	1.01729	0.000223241	xylosyltransferase 1
AT1G76690.1	14.0194	18.3492	10.5258	28.0902	27.0241	31.9005	4.61503	1.01647	3.83447e-05	12-oxophytodienoate reductase 2
AT3G62720.1	44.5918	50.1461	36.972	138.16	68.6436	59.1723	5.33077	1.01531	0.000220977	xylosyltransferase 1
AT4G00330.1	22.127	19.8573	18.8149	59.9656	25.7699	36.7794	4.48044	1.01489	0.000240495	calmodulin-binding receptor-like cytoplasmic kinase 2
AT5G47710.1	17.5665	17.2181	20.9201	51.5983	28.3924	32.2758	4.63415	1.01293	2.25421e-06	Calcium-dependent lipid-binding (CaLB domain) family protein
AT3G07700.3	7.43196	11.1855	9.86798	28.2894	14.3673	15.012	3.62053	1.01279	0.000210235	Protein kinase superfamily protein
AT2G27500.3	36.822	47.6325	35.5247	95.8254	62.1441	84.3174	5.73606	1.01258	3.1255e-05	Glycosyl hydrolase superfamily protein
AT1G80610.1	24.3228	23.2507	23.8147	63.1531	40.7072	39.6567	4.77652	1.01151	4.3003e-08	unknown protein
AT1G80240.1	26.5186	57.0584	35.13	81.5811	72.7485	85.6935	5.36234	1.01127	0.000546648	Protein of unknown function, DUF642
AT1G19970.1	8.78323	10.8084	8.42068	22.2132	15.8496	18.5148	3.36272	1.01121	2.77678e-05	ER lumen protein retaining receptor family protein
AT5G64250.2	33.7816	39.212	33.4196	63.5516	56.1007	95.076	6.84482	1.01061	0.00012452	Aldolase-type TIM barrel family protein
AT2G39380.1	9.28995	15.8356	12.631	25.9984	17.3319	33.4017	3.97217	1.01019	0.000155717	exocyst subunit exo70 family protein H2
AT1G70140.1	4.39161	5.90693	5.52607	6.97274	13.7971	11.5092	3.06564	1.0097	0.00168406	formin 8
AT1G80120.1	18.0732	28.4035	19.6044	52.9929	30.3309	50.1651	4.41495	1.00954	0.000122729	Protein of unknown function (DUF567)
AT4G34410.1	7.60087	11.1855	10.789	30.9789	13.5691	15.1371	3.43997	1.0092	0.000336919	redox responsive transcription factor 1
AT5G47710.2	17.3975	17.2181	20.9201	51.1999	28.2784	32.1507	4.6307	1.00885	2.62311e-06	Calcium-dependent lipid-binding (CaLB domain) family protein
AT5G64250.1	33.7816	39.212	33.4196	63.3524	55.8727	95.076	6.84362	1.00772	0.000129794	Aldolase-type TIM barrel family protein
AT4G36010.1	3.04035	4.77582	2.76303	7.96885	4.56104	9.0072	2.15738	1.00745	0.00444025	Pathogenesis-related thaumatin superfamily protein
AT3G20600.1	19.9312	15.0815	18.1571	42.1353	30.787	33.5268	4.39566	1.00507	0.00100307	Late embryogenesis abundant (LEA) hydroxyproline-rich glycoprotein family
AT3G07700.1	7.60087	11.1855	9.86798	28.2894	14.3673	15.012	3.62637	1.0049	0.000222896	Protein kinase superfamily protein
AT4G39030.1	17.7354	24.5075	20.5254	51.7975	32.9535	41.6583	4.22651	1.00469	1.87847e-08	MATE efflux family protein
AT2G29450.1	32.9371	38.9606	27.8935	54.6862	50.5135	95.2011	5.9084	1.004	0.00143701	glutathione S-transferase tau 5
AT1G67880.1	11.1479	16.087	11.5784	39.147	18.1301	20.5164	3.768	1.00162	0.00010648	beta-1,4-N-acetylglucosaminyltransferase family protein
AT2G01450.1	226.506	289.314	224.595	568.179	359.752	553.442	8.29428	1.00014	1.10504e-07	MAP kinase 17

## Sheet: Ce_0.5h Down
Genes downregulated 0.5 h after treatment with C. elegans extract compared to mock treatment in efr fls2 cerk1. After 30 minutes of C. elegans extract treatment, 480 transcripts (393 genes) were significantly down-regulated (logFC =< -1, adjusted p-value =< 0.01). PPM of three biological replicates are shown.
	Mock			C. elegans extract
AGI locus code	repeat 1	repeat 2	repeat 3	repeat 1	repeat 2	repeat 3	logconc	logFC	adj_pvalue	annotation
AT5G20630.1	0	92.6257	0.394719	0	0.798181	0.1251	1.67585	-6.59224	0.00321561	germin 3
AT2G23130.2	0.675633	0.879755	0.789438	0	0	0	-0.527024	-5.69188	0.00129009	arabinogalactan protein 17
AT3G58000.1	1.18236	0.879755	1.18416	0.0996106	0	0.1251	-0.236142	-3.59476	9.04947e-05	VQ motif-containing protein
AT3G48920.1	4.0538	4.65014	3.81562	0.398443	0.114026	0.6255	2.43689	-3.43099	6.49389e-13	myb domain protein 45
AT1G31173.1	0.506725	1.13111	0.789438	0.0996106	0	0.1251	-0.673442	-3.2311	0.00756257	MIR167D; miRNA
AT4G25850.1	1.18236	0.628397	1.31573	0.0996106	0.228052	0	0.210604	-3.03885	0.00135926	OSBP(oxysterol binding protein)-related protein 4B
AT2G23130.1	4.39161	4.14742	4.60506	0.896496	0.456104	0.1251	1.53749	-3.03729	1.60004e-13	arabinogalactan protein 17
AT3G04530.1	17.0597	16.7154	23.8147	3.18754	2.50857	1.6263	3.83805	-2.94602	2.84689e-34	phosphoenolpyruvate carboxylase kinase 2
AT5G65800.1	1.52017	1.63383	2.23674	0.199221	0.342078	0.1251	0.462128	-2.93359	2.87944e-06	ACC synthase 5
AT1G44608.1	10.1345	8.04348	11.71	1.69338	0.684155	1.5012	2.74237	-2.91883	5.63957e-19	unknown protein
AT1G71050.1	2.36472	2.26223	2.36832	0.0996106	0.798181	0	0.588129	-2.8991	1.68992e-05	Heavy metal transport/detoxification superfamily protein
AT5G38100.1	7.26305	6.28397	5.13135	1.19533	0.342078	1.0008	1.6429	-2.84185	5.73963e-08	S-adenosyl-L-methionine-dependent methyltransferases superfamily protein
AT4G25250.1	28.8833	16.9667	27.6303	3.48637	4.67506	2.2518	4.05863	-2.8071	5.73078e-11	Plant invertase/pectin methylesterase inhibitor superfamily protein
AT5G19970.1	11.9925	17.4694	13.6836	2.88871	1.14026	2.3769	3.36357	-2.73755	6.96362e-19	unknown protein
AT2G10940.2	0.844541	11.4368	3.02618	0.597664	1.02623	0.7506	0.458966	-2.68258	0.00223749	Bifunctional inhibitor/lipid-transfer protein/seed storage 2S albumin superfamily protein
AT2G23400.1	3.20926	5.02717	4.8682	0.498053	0.570129	1.0008	1.50933	-2.68103	3.1975e-09	Undecaprenyl pyrophosphate synthetase family protein
AT2G10940.1	0.844541	11.9395	3.15775	0.597664	1.14026	0.7506	0.498839	-2.67395	0.00182196	Bifunctional inhibitor/lipid-transfer protein/seed storage 2S albumin superfamily protein
AT4G09430.1	0.675633	0.628397	1.05258	0.199221	0	0.1251	-0.899927	-2.66285	0.00707034	Disease resistance protein (TIR-NBS-LRR class) family
AT4G35783.1	1.52017	3.39334	0.263146	0	0.570129	0.2502	1.12013	-2.6614	0.000336469	ROTUNDIFOLIA like 6
AT3G60140.1	1.35127	4.39878	1.4473	0.298832	0.342078	0.5004	4.68273	-2.65003	0.000532101	Glycosyl hydrolase superfamily protein
AT3G15115.1	7.09415	8.04348	9.60483	1.59377	1.36831	1.0008	2.28729	-2.61672	1.73092e-14	unknown protein
AT5G38430.1	0.675633	28.9062	2.10517	2.98832	0.684155	1.5012	1.09135	-2.60142	0.00837732	Ribulose bisphosphate carboxylase (small chain) family protein
AT4G28088.1	1.52017	2.38791	1.71045	0.298832	0	0.6255	0.601509	-2.60118	9.69597e-05	Low temperature and salt responsive protein family
AT2G42850.1	3.88489	3.0163	7.10495	0.697274	0.456104	1.251	2.23124	-2.54576	3.12678e-07	cytochrome P450, family 718
AT4G06536.1	1.35127	1.75951	0.789438	0.199221	0.456104	0	0.184079	-2.46229	0.000531662	SPla/RYanodine receptor (SPRY) domain-containing protein
AT5G38100.2	5.06725	4.39878	3.02618	0.996106	0.228052	1.0008	1.15998	-2.45412	3.54145e-05	S-adenosyl-L-methionine-dependent methyltransferases superfamily protein
AT5G20670.1	2.53362	1.38247	3.02618	0.498053	0.456104	0.2502	0.631629	-2.44884	0.000140254	Protein of unknown function (DUF1677)
AT2G20750.1	33.2749	28.5292	29.9987	5.97664	6.1574	4.8789	4.35773	-2.4246	5.19451e-15	expansin B1
AT5G65030.1	8.95214	4.90149	6.31551	1.39455	1.25428	1.1259	2.60975	-2.38481	6.53147e-08	unknown protein
AT1G70860.2	0.675633	1.13111	1.18416	0.199221	0.114026	0.2502	-0.21807	-2.35654	0.00517183	Polyketide cyclase/dehydrase and lipid transport superfamily protein
AT2G02950.1	3.54707	3.0163	3.68405	0.498053	0.912207	0.6255	1.39508	-2.31341	4.22752e-07	phytochrome kinase substrate 1
AT3G47710.1	5.74288	6.28397	6.18393	1.19533	1.36831	1.1259	2.28317	-2.28994	6.95903e-08	BANQUO 3
AT1G29180.1	0.675633	0.879755	1.31573	0	0.456104	0.1251	-0.0733071	-2.28792	0.00870511	Cysteine/Histidine-rich C1 domain family protein
AT5G20150.1	117.729	98.0299	189.728	22.2132	45.0402	16.263	6.63879	-2.27868	3.43218e-09	SPX domain gene 1
AT5G20790.1	81.4138	53.7908	110.258	14.7424	29.9888	6.255	5.96551	-2.2646	2.00585e-08	unknown protein
AT5G62140.1	3.04035	3.77038	4.07876	0.597664	0.570129	1.1259	1.57871	-2.26287	4.54336e-07	unknown protein
AT5G03230.1	71.6171	36.6984	55.6554	16.635	9.46415	7.8813	5.22357	-2.26084	1.3537e-11	Protein of unknown function, DUF584
AT5G55370.1	1.18236	1.13111	1.4473	0.298832	0.342078	0.1251	-0.0402475	-2.20412	0.00916936	MBOAT (membrane bound O-acyl transferase) family protein
AT3G46130.3	15.0328	12.4423	16.3151	2.7891	1.93844	4.8789	3.37742	-2.19456	1.77132e-09	myb domain protein 48
AT5G61430.1	12.1614	12.3166	9.86798	1.79299	1.93844	3.8781	2.62362	-2.18955	1.3537e-11	NAC domain containing protein 100
AT5G65320.1	6.2496	5.40421	6.44708	0.996106	1.71039	1.251	2.1926	-2.18816	2.08504e-11	basic helix-loop-helix (bHLH) DNA-binding superfamily protein
AT3G46130.4	14.8639	12.4423	16.4466	2.7891	2.16649	4.7538	3.38917	-2.17753	1.75638e-09	myb domain protein 48
AT3G12685.1	1.52017	2.26223	2.23674	0.796885	0	0.5004	0.101084	-2.15432	0.00406385	Acid phosphatase/vanadium-dependent haloperoxidase-related protein
AT2G31930.1	3.54707	2.63927	2.36832	0.796885	0.456104	0.6255	0.826276	-2.12497	8.05398e-06	unknown protein
AT4G13620.1	13.8505	17.2181	13.9467	2.68949	4.56104	3.2526	3.3851	-2.10531	5.48229e-16	Integrase-type DNA-binding superfamily protein
AT2G28110.1	30.5724	36.447	30.1302	9.96106	5.81532	6.7554	4.59167	-2.09855	1.58991e-17	Exostosin family protein
AT3G46130.1	16.8908	13.699	17.3676	3.68559	2.05247	5.6295	3.5396	-2.0792	1.01356e-08	myb domain protein 48
AT3G26510.2	60.3002	44.2391	54.4712	13.1486	11.5166	13.0104	5.37219	-2.07418	8.50917e-17	Octicosapeptide/Phox/Bem1p family protein
AT2G35585.1	11.3169	17.0924	14.0783	3.58598	3.30675	3.2526	3.517	-2.07017	1.14988e-21	unknown protein
AT3G31425.1	0.675633	1.75951	2.23674	0.199221	0.456104	0.5004	0.309321	-2.06597	0.00199994	pseudogene
AT3G46130.2	38.3422	35.3159	44.3401	8.06846	7.29766	12.8853	4.80967	-2.06531	4.28393e-10	myb domain protein 48
AT2G36090.1	39.6934	32.8023	56.5764	2.68949	11.1745	17.3889	5.22964	-2.05563	1.9406e-08	F-box family protein
AT1G73830.1	1.68908	0.879755	1.31573	0.597664	0.114026	0.1251	0.245207	-2.04992	0.00797364	BR enhanced expression 3
AT3G05936.1	5.23615	3.51902	3.94719	0.796885	1.36831	0.8757	1.95389	-2.03289	7.02074e-08	unknown protein
AT1G47620.1	1.85799	2.26223	2.36832	0.398443	0.342078	0.8757	0.536445	-2.02811	9.51939e-05	cytochrome P450, family 96, subfamily A, polypeptide 8
AT5G14340.1	7.93869	8.29484	10.3943	1.39455	3.19272	2.0016	2.98318	-2.02654	2.0787e-12	myb domain protein 40
AT3G25790.1	8.44541	12.6936	8.42068	1.79299	3.42078	2.1267	2.52435	-2.01753	9.9081e-11	myb-like transcription factor family protein
AT1G25440.1	2.19581	2.76495	2.10517	1.29494	0.228052	0.1251	0.646332	-1.99564	0.00255101	B-box type zinc finger protein with CCT domain
AT4G25780.1	2.19581	1.75951	1.84202	0.796885	0.456104	0.1251	0.540777	-1.96982	0.00463479	CAP (Cysteine-rich secretory proteins, Antigen 5, and Pathogenesis-related 1 protein) superfamily protein
AT5G59780.3	301.501	232.13	281.435	74.708	47.3207	87.9453	7.64582	-1.9566	1.15611e-21	myb domain protein 59
AT5G59780.2	300.15	232.255	281.829	75.0068	47.2067	87.57	7.64313	-1.95642	1.58976e-21	myb domain protein 59
AT5G59780.1	303.528	234.895	283.54	75.6045	48.0049	89.0712	7.65686	-1.95029	1.79413e-21	myb domain protein 59
AT5G24100.1	18.411	11.0598	16.4466	3.58598	5.24519	3.0024	3.3139	-1.9429	1.70285e-11	Leucine-rich repeat protein kinase family protein
AT1G08650.1	108.101	87.3471	109.206	26.9945	25.1997	27.522	6.13514	-1.93263	2.11278e-37	phosphoenolpyruvate carboxylase kinase 1
AT3G53200.1	4.22271	2.26223	6.31551	2.29104	0.570129	0.3753	2.37942	-1.92908	0.00688436	myb domain protein 27
AT1G23050.1	15.2017	12.945	14.0783	4.08404	3.87688	3.0024	3.50134	-1.92551	6.17042e-18	hydroxyproline-rich glycoprotein family protein
AT3G12977.1	8.78323	6.28397	7.89438	2.09182	2.28052	1.6263	2.52759	-1.9172	2.4657e-06	NAC (No Apical Meristem) domain transcriptional regulator superfamily protein
AT1G49470.1	12.6681	14.2018	17.1045	4.48248	2.73662	4.5036	3.79129	-1.9071	2.05377e-16	Family of unknown function (DUF716)
AT4G28720.1	8.10759	7.66644	10.5258	1.79299	2.16649	3.1275	3.04176	-1.90459	1.14452e-08	Flavin-binding monooxygenase family protein
AT1G08650.2	78.7112	69.6264	81.4437	21.9143	18.1301	21.3921	5.76482	-1.90088	3.07251e-33	phosphoenolpyruvate carboxylase kinase 1
AT3G26510.3	61.4826	45.3702	57.3659	17.0334	12.2008	14.6367	5.41489	-1.89957	3.10801e-15	Octicosapeptide/Phox/Bem1p family protein
AT1G09540.1	8.95214	9.42595	11.0521	3.38676	1.71039	2.7522	2.85265	-1.89352	2.6137e-10	myb domain protein 61
AT4G23070.1	1.52017	2.76495	1.9736	0.398443	0.570129	0.7506	0.78092	-1.89106	0.000918078	RHOMBOID-like protein 7
AT3G26510.4	66.8877	48.6379	61.4446	19.0256	12.8849	16.263	5.51667	-1.8729	9.85805e-14	Octicosapeptide/Phox/Bem1p family protein
AT3G58620.1	9.12104	9.30027	8.8154	3.08793	2.39454	1.8765	2.45542	-1.86115	1.33884e-12	tetratricopetide-repeat thioredoxin-like 4
AT1G14280.1	1.18236	2.51359	3.55247	0.796885	0.342078	0.8757	0.925272	-1.85281	0.00157945	phytochrome kinase substrate 2
AT1G05530.1	2.36472	1.88519	1.57888	0.498053	0.570129	0.5004	0.913949	-1.84717	0.00243295	UDP-glucosyl transferase 75B2
AT3G63210.1	157.254	118.641	112.232	53.5905	32.2693	22.0176	6.60346	-1.84172	7.69211e-14	Protein of unknown function (DUF581)
AT3G19680.1	38.1733	48.0095	37.3667	14.5432	9.6922	10.1331	4.74644	-1.83803	6.57539e-24	Protein of unknown function (DUF1005)
AT5G15830.1	19.0866	15.2072	17.2361	5.77742	5.35922	3.1275	4.00487	-1.83251	3.35239e-12	basic leucine-zipper 3
AT1G12900.4	2.19581	7.66644	1.05258	1.59377	0.798181	0.6255	0.684777	-1.83083	0.00546598	glyceraldehyde 3-phosphate dehydrogenase A subunit 2
AT3G02940.1	3.71598	3.39334	2.23674	0.996106	0.570129	1.0008	1.5698	-1.82872	3.58819e-05	myb domain protein 107
AT1G61840.1	1.68908	2.26223	2.49989	0.498053	0.228052	1.1259	0.58287	-1.82374	0.00431025	Cysteine/Histidine-rich C1 domain family protein
AT5G24660.1	91.2104	157.476	210.385	23.6077	40.3652	66.5532	7.10944	-1.81525	0.00175387	response to low sulfur 2
AT5G41050.1	5.23615	4.52446	3.68405	1.99221	0.798181	0.8757	1.40466	-1.80762	5.07094e-07	Pollen Ole e 1 allergen and extensin family protein
AT1G76620.1	0.675633	2.38791	1.57888	0.199221	0.798181	0.3753	0.204873	-1.79972	0.00799287	Protein of unknown function, DUF547
AT2G02630.1	3.88489	4.2731	3.68405	0.498053	1.71039	1.251	1.68236	-1.79712	6.13729e-06	Cysteine/Histidine-rich C1 domain family protein
AT5G25240.1	14.1883	11.6882	14.6046	5.27936	2.96467	3.2526	3.30296	-1.79648	7.53021e-09	unknown protein
AT5G24920.1	5.91179	4.39878	3.15775	2.19143	0.684155	0.8757	2.09838	-1.78758	0.000533882	glutamine dumper 5
AT4G25760.1	5.40506	3.77038	5.65764	0.896496	2.28052	1.1259	2.58463	-1.77766	2.39693e-05	glutamine dumper 2
AT3G26510.5	76.1776	53.1624	68.2864	24.305	14.3673	18.8901	5.64866	-1.77488	4.04729e-12	Octicosapeptide/Phox/Bem1p family protein
AT2G18560.1	8.44541	7.79212	6.71023	1.39455	2.28052	3.1275	2.63046	-1.77253	7.43136e-10	UDP-Glycosyltransferase superfamily protein
AT1G12900.2	2.70253	10.0543	1.57888	2.39066	0.798181	1.0008	1.14974	-1.756	0.009121	glyceraldehyde 3-phosphate dehydrogenase A subunit 2
AT1G12900.3	2.70253	10.0543	1.57888	2.39066	0.798181	1.0008	1.14974	-1.756	0.009121	glyceraldehyde 3-phosphate dehydrogenase A subunit 2
AT3G26510.1	76.6843	53.5394	68.6811	25.5003	14.4813	19.0152	5.66391	-1.74838	7.60562e-12	Octicosapeptide/Phox/Bem1p family protein
AT3G25717.1	84.7919	105.571	112.363	28.9867	29.8748	31.4001	6.38861	-1.74786	7.15022e-25	ROTUNDIFOLIA like 16
AT3G07425.1	15.7085	15.0815	12.631	4.08404	4.67506	4.1283	3.46779	-1.74637	2.78808e-13	unknown protein
AT4G01140.1	13.5127	11.5625	14.473	5.87703	3.99091	1.7514	3.36964	-1.73925	1.19307e-07	Protein of unknown function (DUF1191)
AT1G34044.1	1.85799	1.88519	1.9736	0.498053	0.342078	0.8757	0.825415	-1.73909	0.00185648	pseudogene
AT5G41410.1	3.04035	2.89062	2.76303	1.09572	0.798181	0.6255	1.12541	-1.7372	4.49572e-05	POX (plant homeobox) family protein
AT1G61050.1	5.74288	5.02717	7.89438	1.29494	2.6226	1.7514	2.33024	-1.72555	3.44696e-07	alpha 1,4-glycosyltransferase family protein
AT1G10530.1	29.7278	32.2996	25.3936	9.16418	9.35012	7.8813	4.40649	-1.723	7.31656e-16	unknown protein
AT4G03060.1	2.70253	2.26223	2.36832	1.19533	0.228052	0.7506	0.52017	-1.69668	0.00421823	AOP2 (ALKENYL HYDROXALKYL PRODUCING 2); oxidoreductase, acting on paired donors, with incorporation or reduction of molecular oxygen, 2-oxoglutarate as one donor, and incorporation of one atom each of oxygen into both donors
AT3G22970.2	56.0775	39.589	38.6825	12.9494	13.9112	14.5116	5.12384	-1.69645	6.84201e-11	Protein of unknown function (DUF506)
AT1G76890.2	27.3631	24.2561	27.3672	7.67002	8.55194	8.1315	4.25667	-1.69561	5.08441e-18	Duplicated homeodomain-like superfamily protein
AT3G22970.1	56.2464	39.8404	39.2088	12.9494	14.2532	14.5116	5.13935	-1.69477	5.73319e-11	Protein of unknown function (DUF506)
AT3G22968.1	56.2464	39.8404	39.2088	12.9494	14.2532	14.5116	5.13935	-1.69477	5.73319e-11	conserved peptide upstream open reading frame 59
AT5G09630.1	1.52017	1.25679	1.31573	0.597664	0.228052	0.3753	0.368239	-1.68459	0.00839042	LisH/CRA/RING-U-box domains-containing protein
AT5G57685.1	192.555	179.47	209.596	65.8426	71.7223	43.6599	7.4222	-1.68014	9.29155e-24	glutamine dumper 3
AT2G39980.1	11.9925	9.30027	11.71	3.88481	3.42078	2.8773	4.38337	-1.6801	7.44022e-08	HXXXD-type acyl-transferase family protein
AT2G42870.1	18.411	11.5625	15.7888	4.58209	4.67506	5.1291	3.48731	-1.66101	2.9753e-10	phy rapidly regulated 1
AT3G14280.1	28.3766	20.3601	34.7353	8.96496	8.20986	9.3825	4.46019	-1.64999	3.59873e-09	unknown protein
AT5G62100.3	7.76978	7.2894	5.26292	1.59377	1.93844	3.0024	1.96243	-1.6451	1.19863e-06	BCL-2-associated athanogene 2
AT5G24655.1	23.8161	17.0924	32.6301	6.5743	7.18363	9.8829	4.264	-1.6401	3.92435e-07	response to low sulfur 4
AT4G25560.1	4.56052	4.90149	2.89461	0.697274	1.59636	1.7514	1.83686	-1.63263	8.98658e-06	myb domain protein 18
AT5G62100.2	7.93869	7.2894	5.26292	1.59377	2.05247	3.0024	1.98928	-1.63119	1.38425e-06	BCL-2-associated athanogene 2
AT1G09155.1	14.8639	12.6936	13.4205	3.58598	4.21896	5.5044	3.32474	-1.6289	2.18709e-13	phloem protein 2-B15
AT1G18290.1	11.4858	8.04348	11.0521	2.88871	4.56104	2.3769	3.19714	-1.62125	1.22221e-10	unknown protein
AT1G69600.1	2.53362	2.63927	2.10517	0.697274	0.912207	0.7506	1.08882	-1.60785	0.00747498	zinc finger homeodomain 1
AT4G33330.2	3.54707	5.52989	5.13135	1.29494	1.93844	1.5012	2.10339	-1.60291	5.7701e-06	plant glycogenin-like starch initiation protein 3
AT5G67390.2	32.7682	25.2615	35.13	8.96496	11.2886	10.6335	4.46406	-1.59238	1.09459e-09	unknown protein
AT2G28200.1	5.91179	7.66644	4.8682	2.49027	2.05247	1.5012	2.40855	-1.5915	7.71056e-05	C2H2-type zinc finger family protein
AT5G62100.1	7.93869	7.03804	5.26292	1.69338	2.05247	3.0024	1.9728	-1.58917	1.89589e-06	BCL-2-associated athanogene 2
AT1G50290.1	11.1479	14.4531	9.86798	4.18365	4.33298	3.2526	3.00996	-1.58517	7.09557e-10	unknown protein
AT1G48690.1	10.4723	8.04348	11.0521	4.28326	4.10493	1.251	2.85421	-1.58398	3.52446e-07	Auxin-responsive GH3 family protein
AT5G56320.1	32.0926	26.0156	28.4198	7.4708	11.8587	9.7578	4.27351	-1.57321	1.79592e-10	expansin A14
AT2G40610.1	2.19581	1.63383	1.9736	0.697274	0.570129	0.6255	1.43593	-1.57321	0.00911301	expansin A8
AT2G40230.1	10.1345	9.42595	12.4994	3.68559	2.73662	4.3785	2.92632	-1.57039	7.32128e-07	HXXXD-type acyl-transferase family protein
AT5G07680.2	7.76978	8.67187	9.60483	3.68559	2.50857	2.502	2.64349	-1.56969	5.95354e-06	NAC domain containing protein 80
AT2G47810.1	2.87144	2.38791	3.81562	0.597664	1.59636	0.8757	1.18829	-1.56901	0.000180981	nuclear factor Y, subunit B5
AT5G25110.1	14.5261	17.3437	23.2884	6.67391	7.29766	4.6287	4.3897	-1.56487	1.59003e-10	CBL-interacting protein kinase 25
AT5G50010.1	15.5396	17.4694	22.499	7.96885	5.81532	4.8789	3.89031	-1.56294	4.28393e-10	sequence-specific DNA binding transcription factors;transcription regulators
AT5G50011.1	15.5396	17.4694	22.499	7.96885	5.81532	4.8789	3.89031	-1.56294	4.28393e-10	conserved peptide upstream open reading frame 37
AT5G50012.1	15.5396	17.4694	22.499	7.96885	5.81532	4.8789	3.89031	-1.56294	4.28393e-10	conserved peptide upstream open reading frame 36
AT5G07680.1	7.60087	8.67187	9.34169	3.48637	2.6226	2.502	2.62395	-1.56189	5.48698e-06	NAC domain containing protein 80
AT5G67390.1	33.2749	26.267	37.1036	9.56262	12.2008	11.1339	4.51813	-1.55462	6.4281e-10	unknown protein
AT5G19190.1	2.70253	3.14198	2.36832	1.19533	1.14026	0.3753	1.23866	-1.54877	0.000962082	unknown protein
AT3G02850.1	10.6412	9.67731	9.99955	4.58209	1.25428	4.5036	2.94658	-1.54463	0.0010894	STELAR K+ outward rectifier
AT3G50120.1	1.18236	1.88519	2.10517	0.697274	0.684155	0.3753	0.134055	-1.53946	0.00530948	Plant protein of unknown function (DUF247)
AT5G38970.3	2.70253	2.63927	3.15775	1.09572	0.912207	0.8757	0.880717	-1.53695	0.00211897	brassinosteroid-6-oxidase 1
AT5G38970.2	2.70253	2.63927	3.15775	1.09572	0.912207	0.8757	0.916877	-1.53691	0.00199881	brassinosteroid-6-oxidase 1
AT5G38970.1	2.70253	2.63927	3.15775	1.09572	0.912207	0.8757	0.916877	-1.53691	0.00199881	brassinosteroid-6-oxidase 1
AT5G62130.1	23.6472	23.125	16.1835	11.1564	5.35922	5.004	3.97156	-1.53154	5.61506e-07	Per1-like family protein
AT3G13840.1	6.2496	2.76495	7.10495	2.58988	1.48234	1.3761	1.41693	-1.52958	0.00114011	GRAS family transcription factor
AT3G23880.1	2.87144	6.15829	6.97337	3.18754	1.02623	1.251	2.43084	-1.52922	0.000716835	F-box and associated interaction domains-containing protein
AT4G37235.1	3.20926	6.03261	8.2891	3.08793	1.93844	1.0008	2.36442	-1.52292	0.00194141	Uncharacterised protein family (UPF0497)
AT5G61570.1	7.43196	8.67187	6.44708	2.49027	3.0787	2.2518	2.44543	-1.52249	2.18229e-07	Protein kinase superfamily protein
AT5G24910.1	9.12104	8.92323	7.76281	3.38676	2.73662	2.7522	2.81356	-1.52189	1.41472e-09	cytochrome P450, family 714, subfamily A, polypeptide 1
AT4G14622.1	11.4858	12.5679	10.5258	4.38287	4.67506	2.8773	3.30627	-1.51931	1.52112e-11	conserved peptide upstream open reading frame 60
AT4G14620.1	11.4858	12.5679	10.5258	4.38287	4.67506	2.8773	3.30627	-1.51931	1.52112e-11	Protein of unknown function (DUF506)
AT3G21680.1	11.4858	10.4314	15.5256	3.88481	5.24519	4.0032	3.22776	-1.51133	3.95854e-07	unknown protein
AT4G22758.1	3.71598	3.0163	3.94719	1.09572	1.14026	1.5012	1.69036	-1.51061	0.000955393	unknown protein
AT1G28620.1	16.3841	20.4857	20.9201	8.56651	4.21896	7.506	3.74796	-1.5074	7.93601e-07	pseudogene
AT5G62130.2	23.4782	22.8736	16.1835	11.1564	5.58727	5.004	3.96961	-1.50697	8.85616e-07	Per1-like family protein
AT1G50040.1	2.36472	2.51359	2.76303	1.29494	0.570129	0.7506	1.1725	-1.50664	0.00397316	Protein of unknown function (DUF1005)
AT3G49930.1	7.60087	9.30027	8.02596	3.38676	3.19272	2.1267	2.73759	-1.50604	8.01926e-05	C2H2 and C2HC zinc fingers superfamily protein
AT5G61590.1	29.2211	33.6821	24.4726	11.8537	12.2008	7.1307	5.19014	-1.4799	6.69143e-08	Integrase-type DNA-binding superfamily protein
AT2G03370.1	2.87144	2.63927	3.28933	1.19533	1.14026	0.7506	1.27455	-1.47895	0.000547947	Glycosyltransferase family 61 protein
AT1G21360.1	6.75633	8.5462	8.02596	2.68949	2.16649	3.6279	2.60651	-1.4748	1.00404e-07	glycolipid transfer protein 2
AT1G66470.1	6.58742	9.17459	11.4469	4.28326	3.30675	2.1267	2.82005	-1.47396	1.62701e-05	ROOT HAIR DEFECTIVE6
AT4G12450.1	9.28995	5.15285	9.60483	4.08404	2.28052	2.1267	2.5586	-1.47256	0.000168757	unknown protein
AT1G05000.1	60.1313	62.714	70.3916	31.0785	20.1826	18.1395	5.43932	-1.47143	7.28418e-14	Phosphotyrosine protein phosphatases superfamily protein
AT1G05000.2	60.1313	62.5883	70.3916	31.1781	20.0686	18.1395	5.43899	-1.47073	7.98567e-14	Phosphotyrosine protein phosphatases superfamily protein
AT1G48500.3	6.41851	5.65557	4.99978	2.68949	1.36831	2.0016	1.92992	-1.47072	0.000429473	jasmonate-zim-domain protein 4
AT4G38620.1	57.5977	61.7086	56.5764	8.96496	18.7002	36.279	5.63584	-1.46695	3.93652e-07	myb domain protein 4
AT5G55250.1	2.36472	3.6447	5.78921	1.99221	1.02623	1.251	1.48593	-1.45657	0.00235428	IAA carboxylmethyltransferase 1
AT5G55250.2	2.36472	3.6447	5.78921	1.99221	1.02623	1.251	1.48556	-1.45653	0.00247826	IAA carboxylmethyltransferase 1
AT1G52565.1	13.8505	11.0598	15.2625	7.37119	3.19272	3.8781	3.57374	-1.45239	3.13362e-07	unknown protein
AT5G44417.1	2.36472	3.51902	3.15775	1.29494	1.36831	0.6255	1.54829	-1.44205	0.000317226	pseudogene
AT1G48500.2	6.58742	5.90693	4.8682	2.68949	1.48234	2.1267	1.93986	-1.44171	0.000546648	jasmonate-zim-domain protein 4
AT3G27027.1	3.20926	2.51359	2.63146	0.796885	1.36831	0.8757	1.29625	-1.43773	0.002104	Protein of unknown function (DUF 3339)
AT1G13300.1	60.1313	50.0204	48.4189	28.1898	15.8496	14.1363	5.3578	-1.43744	1.03633e-09	myb-like transcription factor family protein
AT1G02340.1	4.22271	3.39334	4.07876	2.29104	0.798181	1.1259	1.54423	-1.43012	0.00479795	basic helix-loop-helix (bHLH) DNA-binding superfamily protein
AT2G47240.1	3.20926	4.02174	2.89461	1.99221	1.14026	0.5004	1.58544	-1.42817	0.00248676	AMP-dependent synthetase and ligase family protein
AT4G36240.1	4.22271	6.40965	5.78921	2.39066	1.71039	2.0016	2.11552	-1.42702	0.000192804	GATA transcription factor 7
AT1G70230.1	12.3303	10.0543	12.2363	4.58209	5.24519	2.8773	3.33608	-1.42471	3.38968e-10	TRICHOME BIREFRINGENCE-LIKE 27
AT1G70885.1	5.91179	6.53533	7.36809	2.68949	1.93844	2.7522	2.09593	-1.42405	1.75034e-05	pseudogene
AT3G59830.1	2.19581	2.89062	2.36832	1.39455	0.684155	0.6255	0.569911	-1.4214	0.00733414	Integrin-linked protein kinase family
AT2G40900.1	49.8279	47.3811	53.5502	25.5003	11.6306	19.1403	5.72017	-1.41845	1.82373e-06	nodulin MtN21 /EamA-like transporter family protein
AT3G19663.1	4.0538	2.89062	3.15775	0.896496	1.25428	1.6263	1.20756	-1.4159	0.0008678	unknown protein
AT2G01275.2	4.89834	3.89606	3.94719	1.19533	2.28052	1.251	1.45132	-1.41533	0.000266736	RING/FYVE/PHD zinc finger superfamily protein
AT5G03310.1	4.72943	3.0163	2.89461	1.49416	1.36831	1.0008	1.78161	-1.41387	0.00151624	SAUR-like auxin-responsive protein family
AT1G71240.1	2.53362	2.26223	3.02618	0.996106	1.25428	0.6255	1.42474	-1.41369	0.00118281	Plant protein of unknown function (DUF639)
AT4G00980.1	2.87144	1.63383	1.9736	0.996106	0.456104	0.8757	0.772131	-1.41274	0.00611287	zinc knuckle (CCHC-type) family protein
AT1G67195.1	16.553	20.2344	19.9991	9.26379	7.29766	4.6287	3.85224	-1.41172	3.10212e-07	MIR414 (MICRORNA 414)
AT5G65210.1	159.112	159.613	145.651	77.3975	47.6628	49.5396	7.24995	-1.40852	9.7151e-14	bZIP transcription factor family protein
AT5G65210.2	159.787	160.618	145.915	77.2979	47.8909	50.1651	7.25528	-1.40839	7.25717e-14	bZIP transcription factor family protein
AT4G28270.1	14.1883	12.8193	18.0255	8.56651	4.33298	3.8781	3.65329	-1.40819	3.01129e-05	RING membrane-anchor 2
AT5G25810.1	71.6171	47.5068	58.6816	17.6311	28.1644	21.1419	5.58578	-1.40795	1.537e-10	Integrase-type DNA-binding superfamily protein
AT5G65210.4	159.449	159.613	145.783	77.4971	47.8909	49.7898	7.25152	-1.40522	9.1956e-14	bZIP transcription factor family protein
AT5G65210.6	159.28	159.613	145.783	77.5967	47.7768	49.7898	7.25215	-1.40482	1.10916e-13	bZIP transcription factor family protein
AT1G45474.1	4.39161	4.2731	4.07876	1.79299	2.05247	0.8757	1.43389	-1.40468	0.00166166	photosystem I light harvesting complex gene 5
AT5G65210.5	158.943	159.487	145.783	77.4971	47.7768	49.7898	7.25084	-1.40421	1.05807e-13	bZIP transcription factor family protein
AT1G53708.1	13.6816	23.7534	19.736	4.38287	11.0605	6.255	4.02702	-1.40404	0.000207937	ROTUNDIFOLIA like 9
AT5G65210.3	159.28	159.487	145.651	77.5967	47.7768	49.7898	7.25147	-1.40402	1.14768e-13	bZIP transcription factor family protein
AT2G25590.1	11.1479	15.7099	11.0521	6.67391	2.96467	4.6287	3.23429	-1.40077	3.77828e-06	Plant Tudor-like protein
AT1G78260.1	47.2943	49.392	59.9973	16.5354	23.6034	19.3905	5.2748	-1.39928	6.87994e-14	RNA-binding (RRM/RBD/RNP motifs) family protein
AT1G78260.2	26.0119	34.4361	43.2875	10.7579	16.1917	12.6351	4.70088	-1.39664	6.52726e-11	RNA-binding (RRM/RBD/RNP motifs) family protein
AT4G23870.1	50.1657	66.4844	65.1287	31.0785	23.4893	14.3865	5.46251	-1.39549	1.60737e-05	unknown protein
AT4G35030.3	27.7009	29.1576	30.525	8.4669	8.20986	16.8885	4.49157	-1.39314	1.42653e-10	Protein kinase superfamily protein
AT1G67195.2	16.3841	19.983	19.6044	9.26379	7.29766	4.6287	3.84225	-1.39087	5.52859e-07	MIR414 (MICRORNA 414)
AT1G38131.1	34.4573	28.1522	30.7881	13.4474	10.8325	11.1339	4.34859	-1.39045	1.02546e-12	O-fucosyltransferase family protein
AT2G47240.2	3.20926	3.89606	2.76303	1.99221	1.14026	0.5004	1.54219	-1.38982	0.00503137	AMP-dependent synthetase and ligase family protein
AT1G64380.1	20.4379	13.5734	22.8937	3.88481	8.77999	9.1323	3.48439	-1.38862	0.000664436	Integrase-type DNA-binding superfamily protein
AT1G71240.2	2.53362	2.26223	2.89461	0.996106	1.25428	0.6255	1.42474	-1.38808	0.00158901	Plant protein of unknown function (DUF639)
AT1G38065.1	33.9506	27.9008	30.2618	13.4474	10.6044	11.0088	4.33641	-1.38464	1.45312e-12	O-fucosyltransferase family protein
AT2G24540.1	12.3303	13.0707	13.552	4.58209	5.35922	5.004	3.39252	-1.38364	4.07484e-07	Galactose oxidase/kelch repeat superfamily protein
AT1G48500.1	6.58742	5.52989	4.60506	2.58988	1.71039	2.0016	1.92225	-1.3835	0.000579734	jasmonate-zim-domain protein 4
AT3G47420.1	70.0969	54.6705	99.3377	38.4497	35.5761	11.6343	5.96373	-1.38282	1.00568e-06	phosphate starvation-induced gene 3
AT2G01275.1	4.89834	3.89606	3.94719	1.19533	2.39454	1.251	1.45746	-1.38158	0.000416063	RING/FYVE/PHD zinc finger superfamily protein
AT3G61060.1	65.7053	67.6155	70.3916	41.5376	19.4984	16.8885	5.92712	-1.38077	5.97922e-07	phloem protein 2-A13
AT4G34530.1	5.06725	5.52989	7.10495	2.49027	2.28052	2.0016	2.89787	-1.37961	0.00023019	cryptochrome-interacting basic-helix-loop-helix 1
AT4G34800.1	7.60087	9.42595	7.23652	2.7891	3.19272	3.3777	2.52869	-1.37958	2.09771e-05	SAUR-like auxin-responsive protein family
AT3G61060.2	65.7053	67.6155	70.3916	41.6372	19.4984	16.8885	5.9271	-1.37893	6.49281e-07	phloem protein 2-A13
AT4G35030.1	27.3631	28.4035	29.6039	7.96885	7.75376	17.514	4.46115	-1.37512	4.81981e-10	Protein kinase superfamily protein
AT4G35030.2	27.3631	28.4035	29.6039	7.96885	7.75376	17.514	4.46119	-1.37506	5.24949e-10	Protein kinase superfamily protein
AT1G22330.1	19.2555	22.4966	24.7357	6.47469	10.0343	9.2574	4.01312	-1.37432	5.26998e-07	RNA-binding (RRM/RBD/RNP motifs) family protein
AT3G49690.1	3.04035	3.26766	3.02618	1.29494	1.14026	1.1259	1.28338	-1.3743	0.000333894	myb domain protein 84
AT5G37260.1	16.8908	22.2452	21.4464	8.26768	6.27142	9.0072	4.18269	-1.36744	7.65412e-08	Homeodomain-like superfamily protein
AT1G79580.3	8.95214	11.5625	12.4994	3.38676	4.33298	5.2542	3.11941	-1.36672	2.31435e-07	NAC (No Apical Meristem) domain transcriptional regulator superfamily protein
AT5G02090.1	61.6515	56.3043	57.4974	18.8264	27.4802	21.7674	5.61375	-1.36606	1.75088e-09	unknown protein
AT2G17300.1	14.1883	19.606	20.3938	6.97274	8.32389	5.7546	3.612	-1.3653	4.83419e-07	unknown protein
AT2G35260.1	10.8101	9.80299	6.05236	6.07625	2.05247	2.0016	2.62635	-1.36409	0.00144458	unknown protein
AT1G79580.1	10.6412	13.5734	14.6046	4.48248	5.01714	5.7546	3.34849	-1.36351	7.83792e-10	NAC (No Apical Meristem) domain transcriptional regulator superfamily protein
AT4G09490.1	2.70253	2.51359	2.36832	0.697274	0.570129	1.7514	1.04523	-1.3534	0.00687822	Polynucleotidyl transferase, ribonuclease H-like superfamily protein
AT2G23430.1	31.4169	24.2561	23.2884	13.6467	8.32389	8.757	4.17554	-1.35171	9.77995e-06	Cyclin-dependent kinase inhibitor family protein
AT1G74940.1	40.2002	29.2833	39.2088	14.842	13.7971	13.8861	4.81688	-1.35149	0.000435272	Protein of unknown function (DUF581)
AT3G24715.1	2.0269	3.51902	2.89461	1.49416	1.14026	0.6255	1.04589	-1.35104	0.0048178	Protein kinase superfamily protein with octicosapeptide/Phox/Bem1p domain
AT2G09970.1	7.93869	9.67731	11.3153	2.98832	4.10493	4.3785	2.8224	-1.34855	1.39653e-05	Protein of unknown function (DUF1677)
AT1G79580.2	10.979	13.9504	14.8678	4.78131	5.24519	5.7546	3.37772	-1.34775	9.24428e-10	NAC (No Apical Meristem) domain transcriptional regulator superfamily protein
AT5G38010.1	8.10759	12.0652	14.2099	4.58209	5.13117	3.8781	3.00396	-1.34515	4.3798e-07	UDP-Glycosyltransferase superfamily protein
AT1G71015.1	5.06725	5.52989	7.76281	2.39066	2.50857	2.3769	2.3302	-1.3432	3.99067e-07	unknown protein
AT1G76240.1	24.4917	34.4361	24.8673	12.7502	9.46415	10.8837	4.20697	-1.33916	1.42751e-07	Arabidopsis protein of unknown function (DUF241)
AT5G22890.1	20.269	19.606	22.6306	5.37897	9.12207	10.3833	4.02299	-1.33868	2.84169e-07	C2H2 and C2HC zinc fingers superfamily protein
AT2G31560.1	6.2496	4.2731	4.73663	2.09182	1.48234	2.3769	2.02893	-1.33799	0.000118571	Protein of unknown function (DUF1685)
AT5G17300.1	8.2765	6.40965	6.44708	3.98443	2.16649	2.0016	2.65573	-1.33796	0.000117406	Homeodomain-like superfamily protein
AT3G20015.1	51.8548	45.9986	48.1557	20.0217	21.2088	16.3881	5.36005	-1.33576	3.28353e-17	Eukaryotic aspartyl protease family protein
AT4G01840.1	9.96558	8.29484	8.55225	4.18365	3.0787	3.2526	2.81815	-1.33219	8.15705e-06	Ca2+ activated outward rectifying K+ channel 5
AT2G23410.1	25.5051	29.6603	26.9725	8.76574	12.5428	11.3841	4.14404	-1.33155	3.25775e-05	cis-prenyltransferase
AT5G44680.1	4.0538	4.90149	3.81562	0.996106	2.16649	2.0016	1.51424	-1.32925	0.000611104	DNA glycosylase superfamily protein
AT2G31560.2	9.28995	7.79212	7.63124	3.18754	2.96467	3.6279	2.64036	-1.32905	8.7063e-07	Protein of unknown function (DUF1685)
AT4G14103.2	2.19581	2.51359	4.21034	1.39455	1.14026	1.0008	1.31051	-1.32714	0.00227605	F-box/RNI-like superfamily protein
AT3G60220.1	6.0807	3.6447	4.8682	2.29104	1.14026	2.2518	1.89175	-1.32578	6.07911e-05	TOXICOS EN LEVADURA 4
AT4G33790.1	10.8101	11.4368	12.631	4.78131	3.87688	5.2542	2.95361	-1.32529	0.00316309	Jojoba acyl CoA reductase-related male sterility protein
AT2G02610.1	21.6203	16.2126	18.5518	7.17197	7.06961	8.2566	3.75791	-1.32212	6.78758e-06	Cysteine/Histidine-rich C1 domain family protein
AT1G56010.2	20.1001	24.6332	24.9989	8.66612	7.29766	12.1347	4.46195	-1.32201	3.16375e-10	NAC domain containing protein 1
AT5G60890.1	52.0237	59.3207	62.4972	28.7875	21.3228	19.3905	5.2128	-1.32004	1.29603e-07	myb domain protein 34
AT1G56010.1	19.4244	23.7534	24.0779	8.76574	6.6135	11.7594	4.40306	-1.31827	1.99937e-09	NAC domain containing protein 1
AT3G23730.1	26.3497	31.5455	38.5509	9.3634	12.6569	16.8885	4.74964	-1.31568	2.90167e-05	xyloglucan endotransglucosylase/hydrolase 16
AT4G13100.4	68.07	69.375	70.1284	34.9633	24.5156	23.8941	5.88147	-1.31211	1.10658e-10	RING/U-box superfamily protein
AT4G13100.2	67.9011	69.5007	69.8653	34.8637	24.5156	23.8941	5.8773	-1.31175	1.15125e-10	RING/U-box superfamily protein
AT4G13100.5	68.07	69.5007	69.9969	34.9633	24.5156	24.0192	5.88278	-1.30995	1.12772e-10	RING/U-box superfamily protein
AT4G13100.3	68.07	69.5007	69.9969	34.9633	24.5156	24.0192	5.8821	-1.30994	1.04319e-10	RING/U-box superfamily protein
AT3G26610.1	66.0431	59.195	74.9966	30.182	19.0423	31.7754	5.67946	-1.30525	1.15837e-08	Pectin lyase-like superfamily protein
AT2G34340.1	8.44541	13.9504	9.73641	5.08014	4.44701	3.5028	3.06719	-1.30049	1.7516e-06	Protein of unknown function, DUF584
AT4G13100.1	59.9624	64.3478	63.1551	32.2738	21.7789	21.8925	5.7311	-1.3001	6.53399e-09	RING/U-box superfamily protein
AT5G54585.1	3.37816	5.15285	3.68405	2.49027	1.14026	1.251	2.22378	-1.29978	0.00350576	unknown protein
AT1G71910.1	4.56052	3.77038	3.94719	1.59377	1.48234	1.8765	1.61403	-1.29826	0.000400154	unknown protein
AT3G25810.1	4.22271	3.26766	3.02618	1.8926	1.25428	1.0008	1.37324	-1.29819	0.00967008	Terpenoid cyclases/Protein prenyltransferases superfamily protein
AT5G23280.1	44.254	44.8675	39.9982	22.6116	14.3673	15.3873	5.08509	-1.29373	9.58295e-13	TCP family transcription factor
AT1G54095.1	6.75633	9.92867	8.55225	3.68559	3.99091	2.6271	2.77606	-1.28988	0.000400154	Protein of unknown function (DUF1677)
AT2G42140.1	3.54707	3.89606	1.4473	0.896496	1.71039	1.0008	1.07318	-1.28752	0.00736311	VQ motif-containing protein
AT3G61420.1	10.4723	13.1963	7.63124	6.37508	2.39454	4.0032	3.00547	-1.27725	0.000132178	BSD domain (BTF2-like transcription factors, Synapse-associated proteins and DOS2-like proteins)
AT3G27650.1	23.4782	18.2235	21.7096	12.7502	8.20986	4.8789	4.19502	-1.27334	2.09042e-07	LOB domain-containing protein 25
AT1G03130.1	2.70253	5.15285	2.23674	2.09182	0.912207	1.1259	1.15891	-1.26978	0.00802606	photosystem I subunit D-2
AT5G03995.1	14.695	19.2289	25.3936	8.96496	10.0343	5.6295	3.7399	-1.26612	0.000305974	unknown protein
AT1G10020.1	27.1942	20.3601	24.0779	12.5509	9.00805	8.0064	4.0743	-1.26106	5.27845e-09	Protein of unknown function (DUF1005)
AT4G16280.1	28.2077	37.0754	28.9461	15.8381	9.57817	13.8861	4.74077	-1.2604	1.17028e-08	RNA binding;abscisic acid binding
AT4G31650.1	2.87144	4.65014	5.92079	2.49027	1.48234	1.6263	1.79319	-1.26032	0.00164126	Transcriptional factor B3 family protein
AT3G59940.1	19.9312	14.4531	12.7626	7.07235	6.04337	6.3801	3.78356	-1.25996	9.35578e-07	Galactose oxidase/kelch repeat superfamily protein
AT2G18050.2	125.837	149.056	119.6	93.8332	38.8828	32.1507	6.70419	-1.25726	0.00991551	histone H1-3
AT1G75590.1	4.72943	3.6447	3.81562	1.69338	1.93844	1.3761	2.01743	-1.25612	0.00118104	SAUR-like auxin-responsive protein family
AT1G30260.1	14.3572	16.9667	14.2099	5.5782	4.78909	8.8821	3.52294	-1.25202	8.64221e-06	unknown protein
AT5G59930.1	3.54707	3.0163	2.63146	1.29494	1.36831	1.1259	1.19511	-1.24912	0.00194141	Cysteine/Histidine-rich C1 domain family protein
AT5G03570.1	16.553	13.0707	17.8939	7.96885	5.58727	6.255	3.30587	-1.2489	1.80205e-08	iron regulated 2
AT2G10930.1	8.95214	6.66101	7.49966	3.68559	1.93844	4.0032	2.23616	-1.24853	8.268e-06	unknown protein
AT3G21260.2	31.9237	24.8845	22.1043	15.7385	5.92935	11.3841	4.36635	-1.24649	7.7018e-05	Glycolipid transfer protein (GLTP) family protein
AT3G21260.1	31.9237	25.1359	22.1043	15.7385	5.92935	11.5092	4.37601	-1.24586	7.82463e-05	Glycolipid transfer protein (GLTP) family protein
AT5G03570.2	16.3841	12.945	17.7624	7.86924	5.58727	6.255	3.29828	-1.24358	2.01499e-08	iron regulated 2
AT5G63595.1	10.3034	8.92323	9.73641	2.58988	2.6226	7.2558	2.95346	-1.23842	5.84922e-05	flavonol synthase 4
AT2G42280.2	4.89834	5.78125	5.52607	3.08793	1.93844	1.7514	2.72624	-1.23289	1.99269e-05	basic helix-loop-helix (bHLH) DNA-binding superfamily protein
AT3G21260.3	32.0926	25.0102	22.1043	15.9377	6.04337	11.5092	4.37402	-1.2328	7.90411e-05	Glycolipid transfer protein (GLTP) family protein
AT1G48745.1	9.45886	7.2894	5.13135	3.98443	2.50857	2.6271	2.52157	-1.23137	0.000447077	unknown protein
AT1G22550.1	28.2077	27.1467	33.5511	15.1408	11.7447	10.8837	4.34209	-1.23024	1.43099e-06	Major facilitator superfamily protein
AT4G29310.1	6.0807	4.39878	8.42068	3.28715	1.93844	2.7522	2.52697	-1.2301	0.00027699	Protein of unknown function (DUF1005)
AT5G54790.1	17.9043	16.2126	15.9203	7.17197	6.49948	7.6311	3.3289	-1.22926	0.000117864	unknown protein
AT4G29905.1	606.043	445.031	479.321	334.692	184.38	134.858	8.33646	-1.22596	8.92349e-05	unknown protein
AT3G63200.1	59.1179	37.4524	40.5245	25.0023	18.7002	14.5116	5.11072	-1.22536	1.01735e-07	PATATIN-like protein 9
AT3G23930.1	6.75633	8.04348	8.68382	4.6817	1.93844	3.3777	3.01523	-1.22276	0.00303209	unknown protein
AT4G31730.1	45.943	35.0645	40.2614	16.8342	20.8667	14.1363	5.36308	-1.22164	1.22736e-07	glutamine dumper 1
AT1G45474.2	5.40506	4.14742	4.34191	2.39066	1.82441	1.6263	1.53961	-1.21893	0.00252028	photosystem I light harvesting complex gene 5
AT5G02650.1	3.20926	4.65014	5.26292	2.39066	1.25428	2.0016	1.86768	-1.21765	0.00144706	unknown protein
AT5G10990.1	3.88489	2.76495	5.78921	0.796885	2.6226	2.0016	2.27379	-1.21707	0.00670751	SAUR-like auxin-responsive protein family
AT1G25450.1	5.57397	5.40421	6.44708	2.68949	2.39454	2.3769	1.8969	-1.21501	3.42587e-05	3-ketoacyl-CoA synthase 5
AT3G52070.2	14.1883	12.945	14.8678	7.07235	5.24519	5.6295	3.50841	-1.21457	1.20682e-08	unknown protein
AT3G50630.1	25.3362	29.9117	28.0251	13.547	11.5166	10.7586	4.484	-1.21427	1.80583e-08	KIP-related protein 2
AT5G62900.1	37.1598	29.6603	29.8671	17.5315	10.4904	13.3857	4.96045	-1.2142	4.3165e-08	unknown protein
AT4G39770.1	9.96558	10.18	10.789	5.5782	3.87688	3.753	3.08646	-1.2117	6.40481e-07	Haloacid dehalogenase-like hydrolase (HAD) superfamily protein
AT1G80570.2	5.91179	11.9395	9.34169	4.08404	3.0787	4.7538	3.10536	-1.21158	1.81424e-05	RNI-like superfamily protein
AT5G08130.6	51.8548	55.8016	49.9978	25.0023	22.121	20.8917	5.439	-1.20927	2.52296e-18	basic helix-loop-helix (bHLH) DNA-binding superfamily protein
AT5G08130.1	51.6859	56.053	50.2609	25.3011	22.235	20.6415	5.44339	-1.20874	5.48279e-18	basic helix-loop-helix (bHLH) DNA-binding superfamily protein
AT5G08130.3	51.6859	55.6759	51.0503	25.5999	22.235	20.5164	5.44658	-1.20845	2.87921e-18	basic helix-loop-helix (bHLH) DNA-binding superfamily protein
AT1G72200.1	15.7085	16.087	15.7888	9.66223	6.49948	4.1283	3.39899	-1.20695	9.81568e-08	RING/U-box superfamily protein
AT2G01900.1	10.4723	12.8193	13.9467	6.87313	4.78909	4.3785	3.1461	-1.20663	4.54576e-06	DNAse I-like superfamily protein
AT1G80570.3	5.91179	12.1909	9.47326	4.18365	3.19272	4.7538	3.11517	-1.20571	2.04353e-05	RNI-like superfamily protein
AT5G08130.2	51.8548	56.3043	50.2609	25.3011	22.4631	20.7666	5.45095	-1.20523	3.39013e-18	basic helix-loop-helix (bHLH) DNA-binding superfamily protein
AT5G08130.4	51.8548	56.3043	50.2609	25.3011	22.4631	20.8917	5.45115	-1.20272	4.0942e-18	basic helix-loop-helix (bHLH) DNA-binding superfamily protein
AT3G56620.1	9.45886	6.66101	6.8418	5.37897	2.28052	2.1267	2.52018	-1.20031	0.00828747	nodulin MtN21 /EamA-like transporter family protein
AT5G08130.5	51.8548	55.9273	51.0503	25.5999	22.4631	20.8917	5.45463	-1.19994	2.53178e-18	basic helix-loop-helix (bHLH) DNA-binding superfamily protein
AT1G80570.1	5.91179	12.1909	9.34169	4.18365	3.19272	4.7538	3.10665	-1.19871	2.43967e-05	RNI-like superfamily protein
AT3G48260.1	8.2765	9.92867	9.60483	4.6817	3.30675	4.1283	2.78273	-1.19583	0.000300852	with no lysine (K) kinase 3
AT2G27010.1	18.0732	29.9117	23.2884	11.1564	7.63973	12.51	3.95822	-1.19559	4.37233e-08	cytochrome P450, family 705, subfamily A, polypeptide 9
AT3G14510.1	3.71598	7.03804	5.3945	1.99221	2.85065	2.3769	1.94458	-1.19067	0.000239207	Polyprenyl synthetase family protein
AT5G15150.1	14.1883	11.0598	13.0257	6.47469	5.13117	5.004	3.45591	-1.18982	9.55972e-06	homeobox 3
AT4G28040.1	21.1135	20.7371	26.5778	14.1447	6.84155	8.8821	4.60756	-1.18899	0.000151171	nodulin MtN21 /EamA-like transporter family protein
AT3G61410.1	4.0538	5.40421	6.97337	2.19143	2.50857	2.6271	2.20656	-1.18614	0.000209318	unknown protein
AT2G25090.1	8.61432	6.03261	8.15753	3.18754	4.10493	2.6271	2.28599	-1.18613	0.000561975	CBL-interacting protein kinase 16
AT4G19010.1	1.85799	4.2731	3.81562	1.99221	0.912207	1.5012	1.67127	-1.18366	0.00878818	AMP-dependent synthetase and ligase family protein
AT5G48290.2	16.2152	22.748	25.5252	7.67002	11.0605	9.8829	3.9074	-1.18257	1.0813e-06	Heavy metal transport/detoxification superfamily protein
AT1G72510.1	364.335	354.541	398.535	125.808	207.071	160.753	8.10799	-1.17893	8.43165e-08	Protein of unknown function (DUF1677)
AT2G31160.1	5.40506	4.2731	2.89461	2.49027	1.93844	0.8757	1.84305	-1.178	0.000983912	Protein of unknown function (DUF640)
AT2G42170.1	4.89834	5.40421	2.89461	2.19143	1.82441	1.7514	1.71825	-1.17584	0.00546902	Actin family protein
AT1G68130.2	16.7219	13.8247	14.7362	5.67781	6.6135	7.8813	3.83798	-1.16881	5.6809e-10	indeterminate(ID)-domain 14
AT1G68130.1	16.7219	13.8247	14.7362	5.67781	6.6135	7.8813	3.83803	-1.16881	5.73077e-10	indeterminate(ID)-domain 14
AT1G16515.1	4.22271	4.14742	4.07876	1.19533	2.96467	1.3761	1.80123	-1.1688	0.00760655	unknown protein
AT5G26790.1	9.96558	12.0652	12.631	4.58209	6.38545	4.5036	2.78905	-1.16809	2.69615e-05	unknown protein
AT5G41590.1	2.87144	3.14198	3.55247	0.796885	1.82441	1.7514	1.81652	-1.1648	0.00443707	Protein of unknown function (DUF567)
AT1G72510.2	674.282	620.982	764.045	216.753	406.616	296.987	8.97361	-1.16202	8.86927e-06	Protein of unknown function (DUF1677)
AT2G42280.1	5.23615	6.53533	6.8418	3.48637	2.16649	2.6271	2.7973	-1.16184	5.16806e-05	basic helix-loop-helix (bHLH) DNA-binding superfamily protein
AT4G18380.1	29.0522	36.1957	33.5511	14.842	12.8849	16.6383	4.65623	-1.16063	1.46214e-11	F-box family protein
AT4G16750.1	10.979	8.04348	8.15753	5.17975	4.10493	2.6271	2.85234	-1.16054	0.000248317	Integrase-type DNA-binding superfamily protein
AT4G35320.1	62.3271	56.43	62.7604	27.0941	32.2693	21.8925	5.14653	-1.15813	0.000261706	unknown protein
AT5G44670.1	11.4858	8.92323	9.86798	3.58598	6.04337	3.8781	3.04571	-1.1564	6.63787e-07	Domain of unknown function (DUF23)
AT1G04770.1	70.9415	123.04	130.652	25.6995	41.2774	78.9381	7.07782	-1.15592	0.00668091	Tetratricopeptide repeat (TPR)-like superfamily protein
AT3G22740.1	9.12104	7.16372	4.99978	3.88481	2.28052	3.2526	2.3599	-1.15429	0.00227303	homocysteine S-methyltransferase 3
AT4G40060.1	28.3766	42.731	43.0244	18.428	16.7618	16.263	4.9983	-1.1534	1.3821e-10	homeobox protein 16
AT5G61420.1	12.4992	23.8791	26.7093	7.86924	8.66597	12.0096	4.15715	-1.1519	0.00359664	myb domain protein 28
AT1G17960.1	10.6412	7.79212	6.05236	4.38287	2.39454	4.1283	2.69317	-1.14992	0.00316622	Threonyl-tRNA synthetase
AT5G01520.2	40.538	37.7038	43.0244	21.5159	20.1826	12.6351	5.02836	-1.14991	3.32684e-10	RING/U-box superfamily protein
AT1G69780.1	13.8505	13.322	12.8942	7.27158	6.27142	4.3785	3.16428	-1.14838	0.000200366	Homeobox-leucine zipper protein family
AT4G28790.1	11.8236	10.5571	11.71	6.5743	3.64883	5.004	2.97978	-1.14824	2.0137e-05	basic helix-loop-helix (bHLH) DNA-binding superfamily protein
AT1G74840.1	324.473	247.965	273.277	182.686	97.2641	101.206	7.81153	-1.14767	1.47545e-09	Homeodomain-like superfamily protein
AT1G74840.2	311.298	237.534	261.041	174.617	92.703	97.7031	7.75205	-1.14759	3.38852e-09	Homeodomain-like superfamily protein
AT2G44740.1	11.6547	11.3111	13.1573	5.87703	5.58727	4.7538	3.21033	-1.1474	1.85207e-07	cyclin p4;1
AT3G25905.1	4.39161	3.26766	5.3945	1.39455	2.28052	2.2518	1.57205	-1.1471	0.00352817	CLAVATA3/ESR-RELATED 27
AT5G51770.1	10.979	6.78668	11.1837	3.88481	5.24519	3.8781	3.31023	-1.14559	0.00089144	Protein kinase superfamily protein
AT3G59850.1	6.0807	3.51902	2.49989	0.996106	2.16649	2.2518	1.85894	-1.14536	0.0054961	Pectin lyase-like superfamily protein
AT4G09760.2	12.837	20.6114	22.499	11.0568	6.49948	7.7562	3.55852	-1.14362	0.000112304	Protein kinase superfamily protein
AT1G32700.1	73.3062	69.2493	67.497	40.5415	26.7961	27.522	6.29692	-1.14276	4.42237e-08	PLATZ transcription factor family protein
AT1G32700.2	73.3062	69.2493	67.497	40.5415	26.7961	27.522	6.29647	-1.14276	4.41325e-08	PLATZ transcription factor family protein
AT2G24762.1	85.4676	60.4518	77.1018	32.9711	38.5408	29.3985	5.95133	-1.14238	8.96244e-05	glutamine dumper 4
AT4G28790.2	12.837	12.3166	13.552	7.86924	4.44701	5.004	3.19307	-1.14187	8.59507e-07	basic helix-loop-helix (bHLH) DNA-binding superfamily protein
AT4G18380.2	13.3437	22.748	19.3412	8.56651	7.86779	9.0072	3.86531	-1.14063	2.21242e-10	F-box family protein
AT5G61420.2	12.1614	23.125	25.7883	7.76963	8.32389	11.7594	4.12115	-1.14061	0.00402186	myb domain protein 28
AT3G61890.1	23.3093	38.0808	28.0251	19.6233	12.4288	8.3817	4.43431	-1.14037	0.000877877	homeobox 12
AT4G18270.1	6.2496	4.77582	3.68405	3.08793	1.82441	1.5012	1.70417	-1.13995	0.000616007	translocase 11
AT4G09760.1	12.837	20.6114	22.499	11.0568	6.49948	7.8813	3.56208	-1.13679	0.000116842	Protein kinase superfamily protein
AT4G09760.3	12.837	20.6114	22.499	11.0568	6.49948	7.8813	3.56543	-1.13678	0.000121785	Protein kinase superfamily protein
AT5G03960.1	4.0538	5.78125	5.26292	2.7891	1.93844	2.1267	2.3352	-1.13646	0.00151624	IQ-domain 12
AT5G27750.1	6.0807	3.89606	3.28933	2.19143	2.28052	1.3761	1.73467	-1.13592	0.00418081	F-box/FBD-like domains containing protein
AT3G54770.1	45.4363	51.4029	53.4187	21.4163	20.7527	26.271	5.18557	-1.13586	0.000218228	RNA-binding (RRM/RBD/RNP motifs) family protein
AT3G54770.2	43.2405	49.5177	51.8398	20.9182	19.8405	25.1451	5.1297	-1.13492	0.000257998	RNA-binding (RRM/RBD/RNP motifs) family protein
AT5G48290.1	16.553	20.3601	23.9463	7.86924	10.3764	9.6327	3.86175	-1.13472	1.75411e-06	Heavy metal transport/detoxification superfamily protein
AT1G28660.1	13.8505	22.3709	18.4202	9.26379	8.43792	7.2558	3.68098	-1.13432	6.83008e-08	GDSL-like Lipase/Acylhydrolase superfamily protein
AT1G31720.1	4.22271	4.02174	6.44708	2.39066	2.05247	2.2518	1.65735	-1.13253	0.0011499	Protein of unknown function (DUF1218)
AT5G53980.1	21.1135	9.17459	16.4466	8.96496	6.72753	5.3793	4.06361	-1.13208	0.00153423	homeobox protein 52
AT2G16750.1	107.763	100.543	97.2325	59.866	34.5498	44.7858	6.24847	-1.1319	4.62566e-07	Protein kinase protein with adenine nucleotide alpha hydrolases-like domain
AT1G19700.1	22.4648	26.5183	26.9725	13.2482	10.2623	11.1339	4.39661	-1.13129	6.95221e-12	BEL1-like homeodomain 10
AT1G19700.3	22.4648	26.5183	26.9725	13.2482	10.2623	11.1339	4.40144	-1.13129	7.39245e-12	BEL1-like homeodomain 10
AT5G02890.1	7.26305	9.17459	9.21011	3.58598	4.21896	4.0032	2.75345	-1.13101	1.09286e-05	HXXXD-type acyl-transferase family protein
AT5G01520.1	40.2002	37.9552	42.8928	21.9143	20.2966	12.7602	5.03338	-1.13057	6.52066e-10	RING/U-box superfamily protein
AT4G02540.2	20.6068	20.8628	14.2099	9.96106	6.38545	9.0072	3.52676	-1.12741	2.35761e-06	Cysteine/Histidine-rich C1 domain family protein
AT3G01260.1	17.9043	10.4314	13.552	8.66612	4.56104	5.7546	3.09527	-1.12591	0.00212925	Galactose mutarotase-like superfamily protein
AT5G19875.1	10.4723	14.9558	10.9206	4.58209	6.38545	5.8797	3.26903	-1.12293	7.38298e-06	unknown protein
AT2G37700.1	4.89834	5.52989	4.60506	1.59377	1.71039	3.753	1.84417	-1.12003	0.00327256	Fatty acid hydroxylase superfamily
AT1G28660.2	13.6816	21.9939	18.4202	9.26379	8.43792	7.2558	3.67819	-1.12	9.95019e-08	GDSL-like Lipase/Acylhydrolase superfamily protein
AT4G02540.1	20.6068	20.9885	14.2099	10.1603	6.38545	9.0072	3.53364	-1.11896	2.20938e-06	Cysteine/Histidine-rich C1 domain family protein
AT2G32430.1	9.96558	6.66101	8.2891	3.48637	3.5348	4.3785	2.7642	-1.11828	4.64515e-05	Galactosyltransferase family protein
AT1G08180.1	10.979	9.04891	10.2627	4.08404	5.58727	4.2534	3.12235	-1.11401	4.15449e-07	unknown protein
AT1G16390.1	12.837	15.8356	15.6572	5.97664	7.63973	7.0056	3.76232	-1.11376	7.39173e-07	organic cation/carnitine transporter 3
AT1G33240.1	63.5095	68.3696	74.7335	30.9789	34.7779	29.7738	5.70908	-1.11336	4.20758e-10	GT-2-like 1
AT4G32440.2	31.4169	34.0591	24.8673	16.0373	10.3764	15.2622	4.66029	-1.1131	3.87163e-08	Plant Tudor-like RNA-binding protein
AT3G47500.1	7.09415	9.42595	12.631	4.18365	3.99091	5.5044	3.28522	-1.11013	6.48197e-05	cycling DOF factor 3
AT2G47370.1	7.09415	8.5462	6.97337	3.98443	3.0787	3.3777	2.80144	-1.10975	0.000379609	Calcium-dependent phosphotriesterase superfamily protein
AT2G38180.1	12.1614	10.0543	16.8414	5.97664	4.33298	7.8813	3.58587	-1.10901	4.56875e-06	SGNH hydrolase-type esterase superfamily protein
AT1G52880.1	6.0807	6.28397	5.3945	4.18365	2.6226	1.251	2.1807	-1.10732	0.009024	NAC (No Apical Meristem) domain transcriptional regulator superfamily protein
AT5G54040.1	17.2286	21.9939	20.7885	4.38287	10.2623	13.5108	4.1841	-1.10668	0.000377599	Cysteine/Histidine-rich C1 domain family protein
AT5G25020.1	7.09415	5.15285	6.44708	3.18754	2.96467	2.3769	2.22001	-1.10354	0.00012687	Protein of unknown function (DUF1336)
AT3G32040.1	6.0807	8.29484	9.07854	3.28715	4.67506	3.0024	2.68153	-1.10337	0.00112682	Terpenoid synthases superfamily protein
AT4G21215.1	33.9506	30.2887	26.7093	15.8381	12.6569	13.6359	4.67091	-1.10283	1.65018e-08	unknown protein
AT4G21215.2	33.9506	30.2887	26.7093	15.8381	12.6569	13.6359	4.67107	-1.10283	1.62333e-08	unknown protein
AT5G10430.1	550.979	534.891	618.393	273.63	276.627	243.444	8.73899	-1.10236	5.49565e-08	arabinogalactan protein 4
AT4G14380.1	9.62777	8.92323	12.3679	5.17975	6.38545	2.7522	2.93474	-1.09865	0.000227503	unknown protein
AT1G32740.1	5.74288	6.53533	6.18393	2.58988	2.73662	3.3777	2.31324	-1.09823	0.000123499	SBP (S-ribonuclease binding protein) family protein
AT1G64640.1	63.6784	67.9925	83.0226	29.7836	35.5761	35.1531	5.66499	-1.09745	1.24272e-09	early nodulin-like protein 8
AT3G10910.1	48.8145	35.3159	39.8666	17.4319	22.3491	18.0144	5.06225	-1.09734	3.10301e-08	RING/U-box superfamily protein
AT3G10912.1	48.8145	35.3159	39.8666	17.4319	22.3491	18.0144	5.06225	-1.09734	3.10301e-08	conserved peptide upstream open reading frame 63
AT5G52545.1	3.04035	3.89606	4.47348	1.69338	1.25428	2.502	1.74051	-1.09706	0.00187824	unknown protein
AT5G66690.1	124.654	110.221	129.073	62.0574	56.1007	51.9165	6.58089	-1.09539	2.03012e-14	UDP-Glycosyltransferase superfamily protein
AT1G21000.1	41.8892	37.3268	37.2352	22.7112	15.9636	15.6375	5.50808	-1.09333	5.39551e-07	PLATZ transcription factor family protein
AT1G21000.2	41.8892	37.2011	37.2352	22.7112	15.9636	15.6375	5.50654	-1.09172	5.31598e-07	PLATZ transcription factor family protein
AT3G29410.1	41.0447	30.7914	33.8143	18.7268	15.9636	14.7618	4.60835	-1.08851	4.94204e-06	Terpenoid cyclases/Protein prenyltransferases superfamily protein
AT1G07090.1	14.0194	11.3111	13.6836	8.56651	4.56104	5.004	3.50779	-1.08794	0.000329119	Protein of unknown function (DUF640)
AT1G30080.1	2.19581	3.51902	5.26292	1.99221	1.71039	1.5012	1.69834	-1.08761	0.00915543	Glycosyl hydrolase superfamily protein
AT5G58784.1	6.92524	8.67187	9.21011	3.7852	4.67506	3.2526	2.42439	-1.08586	0.000199531	Undecaprenyl pyrophosphate synthetase family protein
AT1G14600.1	5.23615	9.55163	9.21011	3.08793	3.19272	5.2542	2.69173	-1.08578	0.00109129	Homeodomain-like superfamily protein
AT1G19700.2	21.6203	26.0156	26.0515	13.2482	10.3764	11.1339	4.36313	-1.08343	6.76211e-11	BEL1-like homeodomain 10
AT4G33330.1	11.9925	8.92323	9.73641	4.48248	5.58727	4.2534	3.18925	-1.08214	3.80162e-06	plant glycogenin-like starch initiation protein 3
AT1G61930.1	10.4723	6.66101	9.86798	2.68949	5.70129	4.3785	2.76553	-1.08055	0.00108703	Protein of unknown function, DUF584
AT3G29780.1	41.7203	44.7418	31.3144	20.719	16.6478	18.2646	4.13894	-1.0804	0.00388096	ralf-like 27
AT2G39705.1	118.574	86.8444	92.759	43.9283	47.4348	49.5396	6.39732	-1.08023	1.17513e-07	ROTUNDIFOLIA like 8
AT1G68795.1	14.1883	12.6936	11.5784	5.37897	6.6135	6.255	3.25298	-1.07315	9.08587e-06	CLAVATA3/ESR-RELATED 12
AT3G17790.1	24.8295	26.7697	34.3406	11.4552	20.9808	8.5068	4.54327	-1.0692	0.00174916	purple acid phosphatase 17
AT5G28500.1	5.06725	5.65557	3.68405	3.38676	2.28052	1.0008	1.85087	-1.06873	0.00630813	unknown protein
AT1G68710.1	6.0807	6.15829	5.13135	3.48637	2.16649	2.502	2.28597	-1.06736	0.000435431	ATPase E1-E2 type family protein / haloacid dehalogenase-like hydrolase family protein
AT3G58120.1	35.9775	24.0048	28.4198	11.4552	15.3935	15.2622	4.40329	-1.06681	1.1594e-08	Basic-leucine zipper (bZIP) transcription factor family protein
AT2G47440.1	13.5127	19.7317	18.1571	8.56651	7.86779	8.2566	3.76978	-1.06607	2.1101e-07	Tetratricopeptide repeat (TPR)-like superfamily protein
AT2G27360.1	7.60087	12.4423	10.789	6.37508	3.99091	4.3785	2.97137	-1.0659	6.87501e-07	GDSL-like Lipase/Acylhydrolase superfamily protein
AT5G17640.1	25.3362	29.786	29.0776	13.547	12.3148	14.5116	4.86605	-1.06566	3.43819e-11	Protein of unknown function (DUF1005)
AT2G22620.2	3.88489	4.90149	4.8682	3.08793	1.14026	2.2518	2.08725	-1.06292	0.00653162	Rhamnogalacturonate lyase family protein
AT2G22620.1	3.88489	4.90149	4.8682	3.08793	1.14026	2.2518	2.09298	-1.06288	0.00628157	Rhamnogalacturonate lyase family protein
AT3G23870.1	8.44541	10.18	8.94697	3.68559	4.78909	4.8789	2.71734	-1.05974	2.7467e-05	Protein of unknown function (DUF803)
AT2G20670.1	99.318	100.418	100.522	62.6551	44.4701	36.9045	6.46242	-1.05813	0.000550807	Protein of unknown function (DUF506)
AT5G06510.2	8.78323	8.42052	10.5258	4.48248	4.21896	4.6287	3.01243	-1.05639	0.000386291	nuclear factor Y, subunit A10
AT5G06510.1	8.78323	8.42052	10.5258	4.48248	4.21896	4.6287	3.01243	-1.05639	0.000386291	nuclear factor Y, subunit A10
AT5G03040.3	4.89834	7.66644	6.31551	3.28715	3.42078	2.3769	2.13181	-1.05616	0.00437108	IQ-domain 2
AT1G76185.1	7.76978	6.66101	6.05236	3.18754	2.73662	3.8781	2.52394	-1.0552	2.64097e-05	unknown protein
AT1G22220.1	43.7472	43.108	40.7876	23.9066	22.3491	14.8869	5.02948	-1.05477	1.30525e-08	F-box family protein
AT2G24310.1	6.92524	5.65557	5.78921	2.19143	3.87688	2.7522	2.21907	-1.05421	0.000626494	unknown protein
AT3G45230.1	15.8774	17.9721	20.5254	9.16418	8.32389	8.757	3.87722	-1.05258	8.75244e-06	hydroxyproline-rich glycoprotein family protein
AT5G67030.1	6.92524	7.79212	5.26292	4.6817	2.6226	2.1267	2.64056	-1.05254	0.00142172	zeaxanthin epoxidase (ZEP) (ABA1)
AT4G33960.1	133.606	134.603	138.415	79.2901	79.9322	36.6543	6.70157	-1.05226	0.000337832	unknown protein
AT5G67030.2	6.92524	7.79212	5.26292	4.6817	2.6226	2.1267	2.62297	-1.05186	0.00114664	zeaxanthin epoxidase (ZEP) (ABA1)
AT4G27410.2	47.2943	39.589	46.3137	14.842	24.9717	24.5196	5.56355	-1.05132	0.00145702	NAC (No Apical Meristem) domain transcriptional regulator superfamily protein
AT5G40090.1	4.89834	7.54076	6.8418	2.98832	2.96467	3.5028	2.4446	-1.05004	0.000306283	Disease resistance protein (TIR-NBS class)
AT1G67600.1	3.20926	5.15285	4.21034	1.99221	2.6226	1.5012	1.79216	-1.04691	0.00626498	Acid phosphatase/vanadium-dependent haloperoxidase-related protein
AT1G80870.1	17.5665	12.945	19.9991	7.17197	10.4904	6.7554	4.04588	-1.04511	0.000489207	Protein kinase superfamily protein
AT1G76590.1	20.1001	17.2181	16.9729	16.5354	5.70129	3.753	4.21383	-1.04476	0.00844605	PLATZ transcription factor family protein
AT1G10120.1	35.9775	32.551	33.9458	18.8264	11.8587	18.8901	4.71581	-1.0435	1.81046e-11	basic helix-loop-helix (bHLH) DNA-binding superfamily protein
AT2G23760.2	5.40506	4.77582	5.52607	2.7891	2.6226	2.1267	2.56323	-1.04189	0.00290142	BEL1-like homeodomain 4
AT1G55330.1	814.982	906.651	885.092	441.674	520.642	304.743	9.39826	-1.04063	8.28861e-06	arabinogalactan protein 21
AT5G18680.1	72.2927	59.6977	60.392	34.4653	25.7699	33.1515	5.76792	-1.0392	6.52066e-10	tubby like protein 11
AT2G38820.2	7.60087	8.16916	7.89438	5.17975	3.42078	2.7522	2.84731	-1.0383	0.000404937	Protein of unknown function (DUF506)
AT1G60540.1	6.0807	6.66101	7.36809	2.58988	2.85065	4.5036	2.53089	-1.03817	0.000665782	DRP4B (Dynamin related protein 4B)
AT1G75380.1	131.411	129.073	127.494	89.55	42.9878	56.0448	6.79898	-1.03801	1.37603e-07	bifunctional nuclease in basal defense response 1
AT5G42200.1	11.1479	11.6882	7.76281	7.07235	4.10493	3.5028	2.99934	-1.038	0.00128116	RING/U-box superfamily protein
AT3G52070.1	19.2555	19.1033	17.4992	10.7579	7.98181	8.2566	3.98721	-1.03792	7.17542e-08	unknown protein
AT5G25830.1	5.23615	9.80299	7.89438	4.18365	3.64883	3.3777	2.49949	-1.03776	0.00905977	GATA transcription factor 12
AT1G60960.1	49.4901	71.5115	83.2857	29.0863	29.7608	41.0328	6.06971	-1.03655	1.25089e-05	iron regulated transporter 3
AT1G11545.1	39.1867	39.4633	45.7874	21.6155	21.893	17.1387	4.77781	-1.03516	5.52992e-05	xyloglucan endotransglucosylase/hydrolase 8
AT1G68700.1	10.979	9.17459	8.02596	6.97274	3.0787	3.3777	2.76331	-1.03423	0.000324635	unknown protein
AT4G24015.1	14.8639	16.087	12.3679	9.26379	5.58727	6.1299	3.80622	-1.03382	0.000151454	RING/U-box superfamily protein
AT4G35720.1	20.1001	23.2507	18.5518	13.4474	8.89402	7.7562	3.97227	-1.03274	0.000696943	Arabidopsis protein of unknown function (DUF241)
AT5G50450.1	4.89834	4.90149	5.26292	3.18754	1.82441	2.2518	2.17474	-1.02942	0.000781004	HCP-like superfamily protein with MYND-type zinc finger
AT2G04240.2	87.4945	85.3363	73.1546	46.3189	37.0584	37.0296	6.17962	-1.0272	1.3382e-10	RING/U-box superfamily protein
AT1G22500.1	16.3841	17.9721	20.7885	12.5509	8.66597	5.6295	3.58471	-1.02709	0.000172283	RING/U-box superfamily protein
AT2G04240.1	87.3255	85.3363	73.1546	46.3189	37.0584	37.0296	6.17768	-1.02623	1.40177e-10	RING/U-box superfamily protein
AT4G12560.2	82.765	96.019	77.8913	52.8932	28.0504	45.036	6.12054	-1.02595	0.000484663	F-box and associated interaction domains-containing protein
AT5G01330.1	13.6816	12.3166	14.3415	5.97664	6.6135	7.2558	3.13462	-1.02416	0.00163369	pyruvate decarboxylase-3
AT4G28240.1	91.8861	116.756	110.653	49.7057	55.8727	51.7914	6.74697	-1.02288	4.29533e-12	Wound-responsive family protein
AT1G28130.2	79.7247	63.091	66.3128	44.2271	32.7254	25.6455	5.66692	-1.02179	2.45264e-06	Auxin-responsive GH3 family protein
AT3G62390.1	6.2496	7.41508	7.63124	3.7852	2.39454	4.3785	2.51115	-1.02143	0.000412385	TRICHOME BIREFRINGENCE-LIKE 6
AT5G65390.1	180.225	176.957	171.834	99.4114	100.115	60.9237	7.12648	-1.02123	6.04053e-05	arabinogalactan protein 7
AT1G28130.1	79.7247	63.3424	66.576	44.3267	32.9535	25.6455	5.67515	-1.0208	2.78641e-06	Auxin-responsive GH3 family protein
AT2G18890.2	8.44541	6.15829	6.97337	5.27936	2.96467	2.1267	2.71746	-1.02031	0.00431025	Protein kinase superfamily protein
AT2G16970.1	9.62777	10.0543	12.7626	6.27547	4.78909	4.8789	3.02883	-1.01971	0.000168883	Major facilitator superfamily protein
AT5G51300.2	6.75633	10.3057	7.63124	4.6817	3.5348	4.0032	2.81079	-1.01771	0.000994611	splicing factor-related
AT4G16563.1	7.76978	10.4314	7.63124	6.5743	3.42078	2.6271	2.76111	-1.01364	0.00413224	Eukaryotic aspartyl protease family protein
AT1G15670.1	44.085	27.3981	44.6033	22.3128	12.6569	22.3929	5.47184	-1.01346	9.89193e-05	Galactose oxidase/kelch repeat superfamily protein
AT1G68500.1	2.87144	3.77038	4.73663	1.8926	2.39454	1.3761	2.40103	-1.01177	0.00608919	unknown protein
AT2G18890.1	8.61432	6.28397	6.97337	5.37897	2.96467	2.2518	2.7423	-1.00807	0.0037102	Protein kinase superfamily protein
AT1G09250.1	47.1254	42.731	51.9714	22.2132	25.6558	22.6431	5.0879	-1.00788	2.79349e-08	basic helix-loop-helix (bHLH) DNA-binding superfamily protein
AT5G06330.1	24.4917	19.983	20.7885	16.635	8.89402	6.6303	3.87005	-1.00772	0.00252028	Late embryogenesis abundant (LEA) hydroxyproline-rich glycoprotein family
AT3G52060.2	177.185	144.783	155.125	104.99	63.5124	68.805	6.89123	-1.00546	6.66601e-06	Core-2/I-branching beta-1,6-N-acetylglucosaminyltransferase family protein
AT1G11740.1	36.3153	33.8077	39.6035	19.7229	18.9283	15.8877	4.87152	-1.00515	1.64497e-06	ankyrin repeat family protein
AT3G22540.1	13.0059	13.1963	12.2363	4.78131	7.98181	6.5052	3.34596	-1.00457	3.32603e-06	Protein of unknown function (DUF1677)
AT5G25220.1	31.5858	34.6875	31.9723	19.5237	16.6478	12.6351	4.93818	-1.004	5.77277e-06	KNOTTED1-like homeobox gene 3
AT5G06510.3	7.60087	7.41508	8.94697	4.18365	4.10493	3.6279	2.78501	-1.00293	0.00161332	nuclear factor Y, subunit A10
AT1G64210.1	5.57397	8.5462	4.8682	3.38676	2.50857	3.6279	2.26118	-1.00221	0.00755099	Leucine-rich repeat protein kinase family protein
AT2G43560.1	5.91179	8.79755	5.78921	5.08014	1.71039	3.3777	2.22143	-1.00105	0.00845463	FKBP-like peptidyl-prolyl cis-trans isomerase family protein

## Sheet: Ce_1h Up
Genes upregulated 1 h after treatment with C. elegans extract compared to mock treatment in efr fls2 cerk1. After one hour of C. elegans extract treatment, 1910 transcripts (1529 genes) were significantly up-regulated (logFC >= 1, adjusted p-value =< 0.01). PPM of three biological replicates are shown.
	Mock			C. elegans extract
AGI locus code	repeat 1	repeat 2	repeat 3	repeat 1	repeat 2	repeat 3	logconc	logFC	adj_pvalue	annotation
AT1G56250.1	0	0	0	72.15	32.0302	38.0218	3.61713	11.6102	2.1217e-33	phloem protein 2-B14
AT1G05675.1	0	0	0	25.718	10.4907	17.0611	1.78412	10.1939	2.08185e-30	UDP-Glycosyltransferase superfamily protein
AT1G51915.1	0	0	0	5.12033	13.2808	11.2116	1.90147	9.34912	1.39012e-33	cryptdin protein-related
AT3G01830.2	0	0	0	7.09863	4.01773	4.509	1.32828	8.42757	1.24779e-19	Calcium-binding EF-hand family protein
AT1G56240.1	0.298207	0.112403	0.123671	64.2368	34.2623	26.4447	4.1676	7.81369	2.0637e-32	phloem protein 2-B13
AT1G15610.1	0	0	0	2.67653	3.1249	1.94984	0.0150658	7.42141	0.000388596	unknown protein
AT1G06135.1	0	0	0	3.37476	1.67405	2.31543	1.08321	7.34595	1.07766e-09	unknown protein
AT1G15620.1	0	0	0	3.25839	2.12047	1.94984	-0.305194	7.3407	1.10671e-06	unknown protein
AT4G37710.1	0	0	0	3.72387	1.56245	1.82797	-0.141516	7.29743	6.06294e-09	VQ motif-containing protein
AT5G24110.1	0	0.224805	0	21.645	10.2675	9.87105	2.6809	7.13661	2.42962e-30	WRKY DNA-binding protein 30
AT2G23170.1	0.298207	1.68604	0.989366	145.347	101.782	187.063	4.09084	7.12147	3.46729e-34	Auxin-responsive GH3 family protein
AT1G14550.1	0.298207	0	0	12.3353	18.0798	8.6524	4.09864	7.02136	3.05259e-25	Peroxidase superfamily protein
AT5G36925.1	0.149103	0.337208	0.123671	23.8561	34.8203	23.6418	2.51276	6.92728	3.10672e-53	unknown protein
AT5G11140.1	0.149103	0	0	6.98226	6.1382	7.43376	2.2752	6.89157	1.81558e-14	Arabidopsis phospholipase-like protein (PEARLI 4) family
AT4G22710.1	5.06951	3.93409	2.84443	534.259	478.445	392.527	6.72779	6.89023	3.09355e-35	cytochrome P450, family 706, subfamily A, polypeptide 2
AT5G40990.1	0	0	0	2.32742	1.56245	1.34051	0.886407	6.85869	1.69535e-08	GDSL lipase 1
AT4G26120.1	0	0	0	1.74557	1.67405	1.58424	0.433753	6.79485	7.24164e-10	Ankyrin repeat family protein / BTB/POZ domain-containing protein
AT2G47190.1	0	0	0	2.21105	0.669622	1.94984	0.298205	6.73458	1.06622e-08	myb domain protein 2
AT1G69920.1	1.78924	0.786818	0.247341	111.949	94.305	92.6173	5.74399	6.73053	5.76792e-13	glutathione S-transferase TAU 12
AT4G35180.1	0.149103	0.337208	0	20.9468	16.8521	17.6704	1.84849	6.65575	5.29332e-39	LYS/HIS transporter 7
AT5G47850.1	0	0	0	1.74557	1.56245	1.21865	0.401691	6.65298	2.90022e-07	CRINKLY4 related 4
AT5G22530.1	0.149103	0.337208	0.123671	17.9211	27.4545	21.3263	2.33378	6.62456	3.66823e-41	unknown protein
AT5G57520.1	0	0	0	1.74557	1.11604	1.58424	-0.905693	6.62279	1.50114e-06	zinc finger protein 2
AT4G22620.1	0	0	0	1.51282	1.67405	1.21865	-0.773499	6.61564	5.65734e-08	SAUR-like auxin-responsive protein family
AT5G43650.1	0	0	0	0.814597	2.67849	0.853054	-0.353949	6.59875	3.74359e-05	basic helix-loop-helix (bHLH) DNA-binding superfamily protein
AT3G13433.1	0	0.112403	0	5.2367	6.1382	5.11832	1.99062	6.58917	4.17325e-29	unknown protein
AT5G48430.1	3.28027	2.13565	1.23671	139.878	269.299	203.392	6.30692	6.52761	6.94246e-25	Eukaryotic aspartyl protease family protein
AT5G36970.1	0	0	0	1.16371	1.67405	1.21865	0.0119263	6.49593	7.18215e-05	NDR1/HIN1-like 25
AT2G44578.1	0.44731	0.786818	0	17.572	59.9311	37.5344	3.04287	6.4699	2.85305e-19	RING/U-box superfamily protein
AT1G07160.1	0	0	0.123671	5.46944	6.2498	3.41222	1.39251	6.46682	4.23706e-22	Protein phosphatase 2C family protein
AT3G02840.1	0.298207	0.112403	0.123671	18.0375	18.861	12.0646	3.16468	6.46016	1.92481e-17	ARM repeat superfamily protein
AT1G71520.1	0.298207	0.112403	0	14.3136	11.7184	10.2366	1.65475	6.4136	1.20015e-42	Integrase-type DNA-binding superfamily protein
AT4G37290.1	0.149103	0.224805	0	6.86589	19.0842	9.50546	3.53306	6.38896	1.08303e-11	unknown protein
AT5G65600.1	0.298207	0	0	10.5898	6.80782	7.55562	2.02426	6.37798	1.10067e-24	Concanavalin A-like lectin protein kinase family protein
AT4G23170.1	0.149103	0	0	5.12033	3.57131	5.48392	-0.0958507	6.36189	4.12481e-19	receptor-like protein kinase-related family protein
AT1G64160.1	1.19283	1.01162	0.494683	77.9686	82.5867	64.2228	5.6591	6.36131	1.63854e-07	Disease resistance-responsive (dirigent-like protein) family protein
AT1G14540.1	1.78924	0.786818	0.371012	71.6846	86.158	81.2839	5.93893	6.35893	9.31275e-23	Peroxidase superfamily protein
AT1G22810.1	0	0.337208	0.371012	24.6707	13.1692	26.6884	2.35524	6.33097	9.09665e-45	Integrase-type DNA-binding superfamily protein
AT2G23270.1	1.78924	1.34883	0	53.4143	117.965	79.334	5.9013	6.31063	3.05773e-08	unknown protein
AT2G31345.1	0.44731	0	0	11.4044	13.8388	9.13986	2.94468	6.30299	1.02002e-13	unknown protein
AT1G80840.1	0.596413	1.46123	0.123671	44.221	70.6451	57.5202	3.32333	6.24517	1.977e-19	WRKY DNA-binding protein 40
AT1G53080.1	0	0	0	1.86194	0.669622	0.853054	-1.40426	6.23482	9.10509e-06	Legume lectin family protein
AT3G60120.1	0	0.112403	0	6.98226	1.67405	4.02154	1.20906	6.21059	1.86257e-13	beta glucosidase 27
AT5G47220.1	1.49103	1.01162	0.989366	42.5918	138.054	76.2874	4.26418	6.19687	5.56522e-25	ethylene responsive element binding factor 2
AT2G19190.1	0	0	0	0.814597	0.558018	1.94984	0.0836692	6.19487	7.84541e-06	FLG22-induced receptor-like kinase 1
AT4G23215.1	0	0	0	1.28008	1.22764	0.609324	0.108644	6.12799	3.51243e-06	pseudogene
AT3G44860.1	0.149103	0.224805	0	13.2663	10.1559	6.09324	1.06009	6.1257	9.0304e-09	farnesoic acid carboxyl-O-methyltransferase
AT5G54710.1	0	0.674415	0	21.4123	20.7583	12.6739	2.57253	6.11109	4.25011e-31	Ankyrin repeat family protein
AT3G23250.1	3.87669	1.68604	0.865695	102.639	195.529	139.048	5.92366	6.10335	7.22038e-25	myb domain protein 15
AT3G23250.2	3.87669	1.68604	0.865695	102.407	195.418	139.292	5.92417	6.10302	7.14366e-25	myb domain protein 15
AT2G24600.3	0.149103	0.562013	0.494683	35.8423	21.5395	30.9537	2.79516	6.08238	2.01489e-45	Ankyrin repeat family protein
AT5G56960.1	0	0	0	1.04734	1.00443	0.974919	-0.673261	6.07769	4.25506e-06	basic helix-loop-helix (bHLH) DNA-binding family protein
AT2G24600.1	0.149103	0.562013	0.494683	35.3768	21.5395	30.8318	2.77987	6.07233	6.10006e-47	Ankyrin repeat family protein
AT2G32200.1	0	0	0	1.04734	1.00443	0.853054	0.348011	6.0203	0.00011438	unknown protein
AT5G22520.1	0.298207	0.224805	0	10.4734	14.8433	10.2366	2.20652	6.00883	1.58856e-25	unknown protein
AT4G22520.1	0.149103	0.337208	0	11.5207	11.0488	12.1865	2.11089	5.99073	6.42156e-13	Bifunctional inhibitor/lipid-transfer protein/seed storage 2S albumin superfamily protein
AT1G66600.1	0.298207	0.44961	0	12.6844	17.187	18.6453	2.5078	5.91936	2.15114e-20	ABA overly sensitive mutant 3
AT1G67270.1	0.149103	0.112403	0	6.74952	5.58018	5.48392	2.61715	5.90001	4.19343e-18	Zinc-finger domain of monoamine-oxidase A repressor R1 protein
AT2G37430.1	3.42938	4.04649	2.84443	160.592	265.505	185.113	5.64129	5.87951	1.50936e-37	C2H2 and C2HC zinc fingers superfamily protein
AT2G13810.1	0	0.112403	0	2.67653	4.57575	2.68103	-0.680306	5.86473	1.30938e-14	AGD2-like defense response protein 1
AT4G11000.1	0	0	0	1.39645	0.334811	0.853054	-1.34847	5.84728	0.000338455	Ankyrin repeat family protein
AT1G21120.1	4.77131	3.93409	1.85506	201.206	195.976	187.672	5.79931	5.7992	9.19386e-89	O-methyltransferase family protein
AT4G03470.1	0	0	0	0.349113	1.00443	1.09678	-1.2967	5.77591	0.000348657	Ankyrin repeat family protein
AT4G21380.1	0	0	0	0.930968	0.892829	0.609324	1.65611	5.77328	6.79304e-05	receptor kinase 3
AT4G08555.1	7.45517	6.06974	2.47341	263.231	302.781	301.494	6.09378	5.76359	3.2458e-37	unknown protein
AT1G36622.1	0.745517	0.786818	0.123671	28.5109	35.0435	27.7852	3.92061	5.75533	1.38489e-47	unknown protein
AT2G22880.1	0.89462	0.786818	0.371012	28.3945	47.0967	34.7315	3.95172	5.72945	9.08982e-30	VQ motif-containing protein
AT4G21920.1	0.149103	0	0.123671	5.70218	7.25423	2.92476	0.660679	5.72798	2.74539e-11	unknown protein
AT3G04210.1	0	0	0	0.232742	0.781225	1.34051	-1.48546	5.71461	0.00147887	Disease resistance protein (TIR-NBS class)
AT3G53770.2	0	0	0	1.04734	0.669622	0.609324	-1.50747	5.70544	0.000104835	late embryogenesis abundant 3 (LEA3) family protein
AT5G01900.1	0	0	0	0.930968	0.892829	0.487459	-0.433183	5.70025	0.000720353	WRKY DNA-binding protein 62
AT3G28580.1	3.87669	3.93409	1.97873	175.72	140.286	190.597	5.6569	5.68858	3.12708e-20	P-loop containing nucleoside triphosphate hydrolases superfamily protein
AT1G36640.1	2.98207	2.69766	2.22607	128.241	132.473	144.044	5.92108	5.67557	3.19317e-67	unknown protein
AT2G02010.1	0.298207	0.674415	0.618354	42.2427	25.334	17.6704	3.231	5.67112	9.99113e-23	glutamate decarboxylase 4
AT4G28420.2	0	0	0	0.930968	0.558018	0.731189	0.838395	5.63451	0.00029581	Tyrosine transaminase family protein
AT2G24600.4	0.596413	1.68604	0.865695	70.9863	37.2756	54.8392	3.97112	5.63273	5.33602e-41	Ankyrin repeat family protein
AT2G24600.2	0.596413	1.68604	0.865695	70.5209	37.2756	54.7173	3.96447	5.62739	3.14405e-41	Ankyrin repeat family protein
AT1G51913.1	1.78924	1.01162	0.494683	30.1401	63.5024	59.8356	4.44622	5.56338	3.28213e-47	unknown protein
AT2G41100.3	9.84082	13.1511	6.67822	414.63	534.135	442.004	7.14923	5.54706	4.49396e-28	Calcium-binding EF hand family protein
AT2G26380.1	0	0	0	1.16371	0.781225	0.121865	-1.41644	5.54686	0.00187586	Leucine-rich repeat (LRR) family protein
AT2G41100.4	9.98992	13.2635	6.55455	414.746	532.907	443.466	7.15115	5.54082	2.83863e-28	Calcium-binding EF hand family protein
AT2G41100.1	9.98992	13.2635	6.92556	419.401	539.38	447.853	7.16714	5.53895	1.53879e-28	Calcium-binding EF hand family protein
AT2G41100.2	9.69172	12.8139	6.30721	400.898	515.497	424.333	7.09499	5.53652	1.22773e-27	Calcium-binding EF hand family protein
AT5G54720.1	0	0	0	0.698226	0.558018	0.731189	-1.22647	5.47817	0.0014495	Ankyrin repeat family protein
AT1G01560.1	0.298207	0.337208	0.371012	15.8265	15.5129	15.7206	3.23253	5.47676	4.3399e-29	MAP kinase 11
AT1G15610.2	0	0.112403	0.123671	4.4221	4.01773	4.509	0.769545	5.46937	0.000624394	unknown protein
AT1G51820.1	0	0.112403	0	2.21105	2.12047	3.16849	-0.391483	5.44972	3.43756e-13	Leucine-rich repeat protein kinase family protein
AT5G25250.1	2.38565	2.36045	1.23671	79.0159	98.2112	85.5491	6.10995	5.44932	4.40589e-21	SPFH/Band 7/PHB domain-containing membrane-associated protein family
AT1G51920.1	0.596413	0.674415	0.494683	22.4596	27.4545	28.7601	3.39553	5.43622	2.01093e-72	unknown protein
AT5G64810.1	0.89462	2.47286	0.989366	51.7851	83.5911	56.9109	4.79612	5.42883	2.32195e-15	WRKY DNA-binding protein 51
AT2G39400.1	0.89462	0.337208	0.123671	19.0849	20.5351	17.3048	4.56369	5.41158	3.46971e-17	alpha/beta-Hydrolases superfamily protein
AT1G26420.1	0.44731	0.562013	0.371012	17.3393	22.9903	20.2296	4.00758	5.39907	1.42711e-37	FAD-binding Berberine family protein
AT4G22690.1	16.4014	18.8836	10.2647	748.033	618.507	449.438	7.29613	5.31557	4.41583e-26	cytochrome P450, family 706, subfamily A, polypeptide 1
AT1G69930.1	0.149103	0.112403	0	4.4221	4.01773	3.41222	1.66699	5.31099	1.02351e-07	glutathione S-transferase TAU 11
AT3G32090.1	0	0	0	0.465484	0.669622	0.609324	-1.62139	5.29875	0.00820265	WRKY family transcription factor
AT5G37490.1	0.44731	0.224805	0	7.91323	10.6023	7.92121	2.14893	5.28149	4.30973e-24	ARM repeat superfamily protein
AT1G53625.1	15.9541	11.3527	12.1197	488.991	481.011	536.083	8.05019	5.2562	3.4052e-29	unknown protein
AT2G26530.1	9.0953	8.9922	5.93619	219.941	400.099	296.497	6.54237	5.25223	2.66462e-34	Protein of unknown function (DUF1645)
AT1G07135.1	19.6816	21.9185	10.2647	557.417	843.835	571.302	7.78958	5.248	6.77148e-15	glycine-rich protein
AT2G26530.2	8.34979	8.54259	5.56518	203.649	372.756	271.759	6.44422	5.23706	5.03258e-34	Protein of unknown function (DUF1645)
AT1G60750.1	0	0.112403	0.123671	4.30573	3.0133	3.65595	0.805789	5.21002	5.2237e-11	NAD(P)-linked oxidoreductase superfamily protein
AT2G15490.1	7.30606	6.63175	5.0705	310.711	185.039	208.267	6.10671	5.20994	1.51851e-33	UDP-glycosyltransferase 73B4
AT1G79680.1	0.44731	0	0	5.00395	4.68735	6.33697	1.96409	5.20622	6.48476e-10	WALL ASSOCIATED KINASE (WAK)-LIKE 10
AT2G14475.1	0	0	0	0.930968	0.446414	0.24373	-1.10211	5.20136	0.00370637	pseudogene
AT1G33840.1	0	0	0	0.814597	0.558018	0.24373	-1.01269	5.20082	0.00338856	Protein of unknown function (DUF567)
AT1G17420.1	0	0	0.123671	3.25839	1.89726	1.09678	0.736139	5.19642	3.2074e-07	lipoxygenase 3
AT3G23550.1	2.38565	1.79844	0.247341	64.0041	53.4581	42.2871	3.25915	5.18516	4.37974e-42	MATE efflux family protein
AT5G52670.1	1.04372	0.224805	0.123671	18.8521	16.0709	14.7456	4.90341	5.17546	5.47026e-08	Copper transport protein family
AT2G15490.3	7.00786	6.40694	4.82316	291.742	170.977	192.79	5.9991	5.16651	2.15514e-33	UDP-glycosyltransferase 73B4
AT5G57220.1	3.87669	3.37208	1.60772	116.022	111.157	87.7427	6.52405	5.14997	9.36491e-18	cytochrome P450, family 81, subfamily F, polypeptide 2
AT1G15580.1	0.149103	0.224805	0	6.28404	3.0133	5.72765	0.703452	5.1451	5.29521e-17	indole-3-acetic acid inducible 5
AT1G33600.1	0.44731	0.112403	0.123671	7.79686	8.70508	7.06816	1.84724	5.11812	2.04531e-29	Leucine-rich repeat (LRR) family protein
AT1G26400.1	0	0	0	0.814597	0.446414	0.24373	0.812463	5.09681	0.00775094	FAD-binding Berberine family protein
AT5G39580.2	7.30606	3.59688	1.85506	151.864	161.937	121.743	7.9611	5.09592	1.67954e-10	Peroxidase superfamily protein
AT5G39580.1	7.30606	3.59688	1.85506	151.864	162.048	121.621	7.96111	5.09589	1.64595e-10	Peroxidase superfamily protein
AT1G28480.1	6.26234	3.03487	2.34974	154.89	130.576	110.41	5.56699	5.09335	1.71289e-17	Thioredoxin superfamily protein
AT3G30770.1	0	0	0	0.465484	0.892829	0.121865	-1.25514	5.08913	0.00892057	Eukaryotic aspartyl protease family protein
AT1G05680.1	0.44731	0	0	8.37872	3.45971	3.04662	1.11951	5.07877	2.81989e-06	Uridine diphosphate glycosyltransferase 74E2
AT1G13550.1	0.298207	0.44961	0.371012	14.5464	13.1692	11.8209	2.68523	5.06432	5.57107e-36	Protein of unknown function (DUF1262)
AT1G56060.1	0.44731	0.786818	0.865695	23.1578	30.0214	19.4984	4.39211	5.06105	9.99027e-20	unknown protein
AT1G72920.1	0.298207	0.674415	0.123671	7.44775	20.5351	10.3585	2.52888	5.03625	2.49417e-13	Toll-Interleukin-Resistance (TIR) domain family protein
AT1G72930.2	0.89462	1.01162	0.123671	18.7357	29.1285	19.1328	3.56056	5.01749	1.51229e-26	toll/interleukin-1 receptor-like
AT2G15490.2	5.36772	4.72091	4.45215	209.584	115.733	140.023	5.55815	4.9985	1.23012e-32	UDP-glycosyltransferase 73B4
AT5G48400.2	0	0	0	0.349113	0.446414	0.609324	-0.659926	4.9885	0.0065576	Glutamate receptor family protein
AT3G53770.1	0	0	0	0.581855	0.334811	0.487459	-1.78583	4.9876	0.00468373	late embryogenesis abundant 3 (LEA3) family protein
AT2G28210.1	0	0.224805	0	4.07299	2.23207	3.04662	0.0418579	4.9865	4.76483e-09	alpha carbonic anhydrase 2
AT5G12340.1	1.64014	1.57364	2.22607	48.9922	63.614	61.298	4.32697	4.98561	6.68186e-44	unknown protein
AT4G04540.1	0	0	0	0.465484	0.558018	0.365595	-0.568207	4.98516	0.00703604	cysteine-rich RLK (RECEPTOR-like protein kinase) 39
AT1G72930.1	0.89462	1.12403	0.123671	19.6667	29.7982	19.864	3.62484	4.98377	1.21096e-28	toll/interleukin-1 receptor-like
AT3G29000.1	3.42938	5.50772	1.85506	92.7477	144.415	105.413	5.3178	4.9782	3.68242e-14	Calcium-binding EF-hand family protein
AT1G35210.1	2.38565	3.82169	2.59708	60.9784	123.768	84.5742	4.76023	4.92258	1.44719e-12	unknown protein
AT2G46495.1	0.298207	0.44961	0.371012	11.0552	11.272	13.1614	2.09185	4.90883	8.60536e-26	RING/U-box superfamily protein
AT3G54150.1	0.89462	1.57364	1.11304	38.6352	36.3828	34.0003	4.16194	4.88938	6.49013e-28	S-adenosyl-L-methionine-dependent methyltransferases superfamily protein
AT1G01560.2	0.149103	0	0.123671	3.37476	2.90169	2.31543	0.969932	4.85236	1.80563e-11	MAP kinase 11
AT1G13480.1	3.87669	3.93409	3.21544	95.657	126.447	96.0295	5.60697	4.84581	1.19129e-51	Protein of unknown function (DUF1262)
AT1G21130.2	7.90248	7.41857	6.43088	218.894	207.471	198.03	6.23905	4.84267	1.04131e-63	O-methyltransferase family protein
AT4G23030.1	0	0.224805	0	2.79291	2.67849	3.04662	0.566532	4.84253	1.81555e-13	MATE efflux family protein
AT1G26380.1	2.08745	0.112403	0	17.572	26.0036	18.036	5.57486	4.84236	4.94771e-06	FAD-binding Berberine family protein
AT3G50480.1	0.745517	0.44961	1.60772	22.4596	28.4589	30.3443	3.05578	4.84098	2.20497e-47	homolog of RPW8 4
AT1G19380.1	19.2343	22.9301	15.9535	510.52	526.769	611.274	6.81806	4.82398	6.59424e-50	Protein of unknown function (DUF1195)
AT2G41090.1	1.34193	2.24805	0.989366	36.6569	51.4493	42.2871	3.70126	4.79897	6.31432e-36	Calcium-binding EF-hand family protein
AT3G23230.1	0.149103	0	0.123671	3.14202	2.79009	2.31543	-0.147938	4.78454	2.94184e-07	Integrase-type DNA-binding superfamily protein
AT2G15480.2	7.90248	8.20539	6.05986	259.275	161.937	183.772	5.92557	4.76784	6.97811e-37	UDP-glucosyl transferase 73B5
AT1G65390.1	0.44731	0.224805	0.247341	6.86589	9.59791	8.89613	1.70672	4.76312	1.5063e-20	phloem protein 2 A5
AT5G20230.1	1.78924	1.01162	0.742024	36.4241	33.1463	25.226	4.3395	4.7529	2.74758e-22	blue-copper-binding protein
AT4G18195.1	0.149103	0.337208	0	6.16767	4.57575	3.89968	0.823301	4.73935	1.87235e-15	purine permease 8
AT1G65390.2	0.44731	0.224805	0.247341	6.51678	9.2631	8.89613	1.67601	4.72384	1.27046e-20	phloem protein 2 A5
AT5G58680.1	0.149103	0	0	1.74557	1.89726	0.853054	-0.318854	4.71242	4.47431e-05	ARM repeat superfamily protein
AT2G25735.1	2.98207	2.69766	2.84443	58.4183	104.015	61.298	5.15536	4.70945	1.50005e-29	unknown protein
AT1G21130.1	9.39351	8.20539	6.92556	221.454	208.141	199.858	6.25744	4.68359	1.34536e-67	O-methyltransferase family protein
AT4G37370.1	1.34193	0.786818	0.865695	33.1657	17.6334	25.1042	3.04425	4.67048	3.04146e-31	cytochrome P450, family 81, subfamily D, polypeptide 8
AT5G42380.1	0.44731	1.34883	0.618354	16.5247	30.0214	16.9392	4.37701	4.66782	1.33009e-07	calmodulin like 37
AT1G67980.1	1.34193	0.112403	0.123671	15.5937	14.1737	9.62732	5.95436	4.66245	7.08652e-05	caffeoyl-CoA 3-O-methyltransferase
AT1G50090.1	1.19283	0.89922	0.742024	27.8127	19.8654	24.6167	3.44409	4.65827	4.48181e-07	D-aminoacid aminotransferase-like PLP-dependent enzymes superfamily protein
AT2G43000.1	0.44731	0.44961	0.247341	7.91323	10.4907	11.3334	3.01214	4.65043	3.03381e-21	NAC domain containing protein 42
AT4G11170.1	0.298207	0.224805	0.123671	2.44379	9.15149	5.24019	2.69137	4.63671	2.39253e-14	Disease resistance protein (TIR-NBS-LRR class) family
AT2G26400.1	2.68386	0.562013	0.494683	26.0671	19.3074	46.7961	5.45149	4.62932	4.14188e-05	acireductone dioxygenase 3
AT2G24850.1	0.596413	0.89922	0	17.3393	13.6156	7.31189	1.56214	4.62603	1.2453e-09	tyrosine aminotransferase 3
AT5G28630.1	21.9182	20.0077	20.4057	558.465	465.833	511.589	7.03507	4.62311	5.86693e-79	glycine-rich protein
AT4G15975.1	0	0.337208	0.247341	5.00395	6.58461	4.75273	1.25191	4.60188	3.38446e-20	RING/U-box superfamily protein
AT1G76600.1	7.30606	5.50772	4.45215	132.43	143.857	139.048	5.57431	4.59362	6.48961e-49	unknown protein
AT1G67980.2	1.34193	0.112403	0.123671	14.5464	13.6156	9.38359	5.90974	4.59356	8.36004e-05	caffeoyl-CoA 3-O-methyltransferase
AT1G27730.1	3.87669	4.94571	1.60772	60.6293	119.081	71.9003	4.84148	4.58542	5.64003e-10	salt tolerance zinc finger
AT1G78410.1	0	0.44961	0.123671	4.65484	6.69622	4.75273	1.68902	4.58318	3.57324e-19	VQ motif-containing protein
AT4G11480.1	0.149103	0	0.123671	1.97831	2.79009	2.31543	0.0114741	4.57789	5.15802e-11	cysteine-rich RLK (RECEPTOR-like protein kinase) 32
AT1G19020.1	25.7949	37.43	29.31	754.084	711.585	723.024	8.00069	4.56088	1.89977e-59	unknown protein
AT5G52750.1	0.298207	1.34883	0.618354	21.2959	22.2091	12.7958	3.34602	4.54732	3.38394e-25	Heavy metal transport/detoxification superfamily protein
AT1G55450.1	15.6559	18.5464	14.4695	430.107	338.717	371.2	6.80412	4.54628	1.17779e-86	S-adenosyl-L-methionine-dependent methyltransferases superfamily protein
AT1G66090.1	0	0.786818	0.494683	7.09863	16.8521	9.018	3.66573	4.54359	5.43303e-21	Disease resistance protein (TIR-NBS class)
AT4G23250.1	0.149103	0	0.123671	3.25839	1.11604	2.55916	-0.512254	4.53513	3.13117e-08	kinases;protein kinases
AT1G55450.2	15.5067	18.3216	14.4695	422.66	332.355	363.888	6.7784	4.53038	1.51183e-87	S-adenosyl-L-methionine-dependent methyltransferases superfamily protein
AT5G26920.1	1.49103	1.01162	0.123671	18.3866	26.4501	14.8675	5.14191	4.51226	5.25398e-14	Cam-binding protein 60-like G
AT5G26920.2	1.49103	1.01162	0.123671	18.3866	26.4501	14.8675	5.15144	4.51212	6.87811e-14	Cam-binding protein 60-like G
AT1G57630.1	0	0.224805	0	2.56016	2.23207	1.94984	1.94585	4.51066	9.54829e-11	Toll-Interleukin-Resistance (TIR) domain family protein
AT5G39670.1	1.93834	3.25967	1.85506	32.2348	70.9799	58.4951	5.02435	4.50045	7.26776e-17	Calcium-binding EF-hand family protein
AT5G45090.1	0	0.112403	0	1.16371	1.56245	1.09678	1.09016	4.49762	2.85297e-06	phloem protein 2-A7
AT4G19720.1	0.149103	0.112403	0.618354	8.0296	5.69178	6.82443	0.831267	4.46561	4.39838e-13	Glycosyl hydrolase family protein with chitinase insertion domain
AT5G52760.1	0.149103	0	0.123671	1.74557	3.68292	1.09678	1.80877	4.45414	3.25349e-06	Copper transport protein family
AT1G26410.1	1.04372	0.224805	0	6.86589	11.272	8.28681	5.04173	4.43293	5.30291e-10	FAD-binding Berberine family protein
AT2G44370.1	6.85875	6.29454	4.08113	112.88	117.742	137.342	5.47118	4.41887	1.60886e-81	Cysteine/Histidine-rich C1 domain family protein
AT3G16530.1	4.77131	4.4961	8.40961	140.46	121.536	116.99	6.49193	4.41772	1.83895e-14	Legume lectin family protein
AT1G49000.1	0.44731	0.112403	0.865695	10.8225	7.14263	12.7958	1.21122	4.41104	2.97646e-18	unknown protein
AT1G18570.1	3.13117	3.82169	3.58645	55.0435	100.108	68.9755	5	4.3997	7.43674e-32	myb domain protein 51
AT4G17490.1	7.60427	8.20539	4.08113	114.742	167.294	138.073	5.69821	4.39797	3.05511e-18	ethylene responsive element binding factor 6
AT5G64905.1	2.68386	2.58526	2.22607	52.1342	55.467	50.6958	5.3961	4.39459	5.035e-31	elicitor peptide 3 precursor
AT1G20310.1	0.149103	0	0	1.39645	1.45085	0.731189	-0.156801	4.38912	0.00015538	unknown protein
AT5G28610.1	8.20068	4.83331	3.09177	129.288	100.443	103.707	4.90531	4.38401	2.80774e-42	unknown protein
AT3G46080.1	0.298207	0.112403	0	3.6075	3.2365	2.0717	1.75595	4.38225	3.66603e-06	C2H2-type zinc finger family protein
AT1G23840.1	0.149103	0.337208	0.123671	5.2367	4.35254	4.509	0.621212	4.38199	2.62961e-21	unknown protein
AT4G37390.1	3.42938	2.36045	3.21544	72.2664	49.4404	65.4414	4.25229	4.37799	1.40214e-24	Auxin-responsive GH3 family protein
AT1G13520.1	13.5684	10.0038	9.39897	231.229	216.957	220.941	7.29222	4.34529	1.06308e-34	Protein of unknown function (DUF1262)
AT5G22555.1	0.149103	0.562013	0.618354	7.91323	12.0532	8.40867	3.26331	4.33417	2.1062e-07	unknown protein
AT5G40590.1	26.6895	27.089	34.3805	394.498	678.885	701.454	8.72273	4.33053	9.42451e-19	Cysteine/Histidine-rich C1 domain family protein
AT5G64870.1	0.298207	0.224805	0.123671	7.09863	3.1249	3.41222	1.8977	4.33021	6.41271e-12	SPFH/Band 7/PHB domain-containing membrane-associated protein family
AT5G66640.1	0.149103	0.337208	0.742024	9.42605	7.92386	8.6524	1.53442	4.31799	5.3081e-17	DA1-related protein 3
AT5G44990.2	0	0.112403	0.123671	1.97831	2.45528	1.34051	1.53678	4.29631	1.81593e-05	Glutathione S-transferase family protein
AT4G23550.1	1.64014	1.91084	1.11304	35.1441	25.892	31.4411	3.24601	4.29367	1.04896e-17	WRKY family transcription factor
AT3G55090.1	0.149103	0.674415	0.371012	7.56412	10.7139	7.19003	1.51711	4.29308	4.76276e-23	ABC-2 type transporter family protein
AT4G14450.1	0.149103	0.112403	0	2.32742	2.00886	1.46238	0.278975	4.28916	1.91733e-06	unknown protein
AT4G18250.1	1.49103	1.12403	1.36038	28.3945	28.1241	21.4482	3.47197	4.28759	4.21952e-19	receptor serine/threonine kinase, putative
AT2G04040.1	0.745517	0.337208	0.123671	8.0296	7.36584	8.04308	2.42634	4.28481	3.48115e-10	MATE efflux family protein
AT1G66700.3	3.28027	6.18214	0.989366	53.1816	78.2341	73.2408	6.18829	4.27713	3.21341e-15	S-adenosyl-L-methionine-dependent methyltransferases superfamily protein
AT4G33050.1	2.98207	3.03487	2.47341	39.4498	73.212	52.6456	4.99919	4.27689	2.33617e-35	calmodulin-binding family protein
AT1G66700.1	3.28027	6.18214	0.989366	53.0652	78.1225	73.3626	6.18772	4.27651	5.90515e-15	S-adenosyl-L-methionine-dependent methyltransferases superfamily protein
AT5G44990.1	0	0.112403	0.123671	1.86194	2.45528	1.34051	1.52239	4.26732	2.33205e-05	Glutathione S-transferase family protein
AT5G44990.3	0	0.112403	0.123671	1.86194	2.45528	1.34051	1.52239	4.26732	2.33205e-05	Glutathione S-transferase family protein
AT5G41750.2	0.745517	2.02325	0.742024	19.7831	28.7937	20.717	3.89021	4.25643	2.99297e-14	Disease resistance protein (TIR-NBS-LRR class) family
AT1G72910.1	0	0.44961	0	4.18936	3.45971	2.68103	1.3118	4.24531	7.16284e-12	Toll-Interleukin-Resistance (TIR) domain-containing protein
AT5G66640.2	0.44731	0.337208	0.865695	11.1716	10.2675	10.6022	1.72185	4.24382	1.2059e-20	DA1-related protein 3
AT3G56710.1	1.49103	1.01162	0.865695	15.361	26.3384	22.0575	3.49069	4.23641	2.43886e-09	sigma factor binding protein 1
AT3G18250.1	5.51682	1.79844	1.73139	56.3236	58.3687	50.8176	6.47304	4.22506	2.19085e-28	Putative membrane lipoprotein
AT1G02930.2	8.20068	5.05811	3.33911	96.588	111.604	101.026	7.51808	4.22144	1.39794e-11	glutathione S-transferase 6
AT4G33050.2	3.42938	3.70928	3.33911	45.9666	85.2651	63.7353	5.20861	4.21016	1.02293e-39	calmodulin-binding family protein
AT4G22530.1	8.20068	9.21701	8.78062	174.557	147.428	162.202	5.41299	4.20411	2.38241e-31	S-adenosyl-L-methionine-dependent methyltransferases superfamily protein
AT5G22545.1	0.149103	0	0	0.581855	1.45085	1.09678	-0.730838	4.20302	9.46773e-05	unknown protein
AT4G33050.4	3.72758	3.59688	2.59708	43.8719	80.9126	58.1295	5.17271	4.20167	5.91941e-34	calmodulin-binding family protein
AT5G57010.1	1.93834	1.91084	0.989366	43.8719	14.9549	28.7601	2.8983	4.16994	3.38627e-25	calmodulin-binding family protein
AT1G05880.2	0.44731	0.224805	0.123671	5.00395	4.79895	4.63086	2.4806	4.16358	4.66346e-15	RING/U-box superfamily protein
AT1G05880.1	0.44731	0.224805	0.123671	5.00395	4.79895	4.63086	2.4806	4.16358	4.6649e-15	RING/U-box superfamily protein
AT5G52720.1	0.596413	0.44961	0	6.98226	6.69622	5.24019	2.9352	4.15647	2.56898e-12	Copper transport protein family
AT4G33050.3	4.17489	4.2713	3.46278	50.505	92.9658	69.3411	5.36102	4.15501	3.75469e-38	calmodulin-binding family protein
AT5G52710.1	0.596413	0.337208	0.123671	5.81855	7.92386	5.11832	1.70299	4.15472	6.70678e-17	Copper transport protein family
AT4G20830.2	19.6816	19.7828	16.4482	326.537	341.061	326.963	7.13754	4.15206	7.98701e-45	FAD-binding Berberine family protein
AT1G02930.1	36.6794	27.9882	9.2753	390.192	471.525	409.71	9.53539	4.10411	2.16612e-10	glutathione S-transferase 6
AT5G41750.1	0.298207	1.12403	0.247341	7.215	13.1692	10.2366	2.41428	4.10088	3.08718e-15	Disease resistance protein (TIR-NBS-LRR class) family
AT5G08790.1	20.7254	24.0541	17.0666	355.048	364.163	342.806	6.89491	4.10008	1.99151e-48	NAC (No Apical Meristem) domain transcriptional regulator superfamily protein
AT4G20000.1	3.87669	4.15889	3.58645	79.2487	56.3598	64.3446	5.09639	4.09794	2.05108e-38	VQ motif-containing protein
AT2G38470.1	8.49889	7.41857	6.43088	100.545	151.223	123.327	5.8266	4.06912	7.61852e-29	WRKY DNA-binding protein 33
AT1G66920.2	0.149103	0.337208	0.371012	5.00395	4.91056	5.60578	0.549137	4.06495	1.64822e-15	Protein kinase superfamily protein
AT5G05300.1	0	0.224805	0	2.32742	1.45085	1.09678	0.383098	4.05406	8.50064e-06	unknown protein
AT4G27300.1	0	0.112403	0	0.930968	1.00443	0.853054	-0.322205	4.04709	0.000285531	S-locus lectin protein kinase family protein
AT1G02920.1	30.8644	28.213	13.3564	319.788	532.572	334.397	9.18435	4.03449	6.32165e-22	glutathione S-transferase 7
AT5G43520.1	10.8845	7.75578	9.02796	120.56	156.468	175.12	5.53637	4.03411	1.11834e-42	Cysteine/Histidine-rich C1 domain family protein
AT2G15480.1	16.5505	15.5116	14.5931	308.5	213.721	241.902	6.2157	4.03339	5.07819e-46	UDP-glucosyl transferase 73B5
AT4G01870.1	8.49889	5.95733	4.69949	104.618	89.6177	111.994	5.38893	4.00627	7.69952e-41	tolB protein-related
AT1G60730.3	6.41144	7.86818	5.56518	114.975	99.104	101.757	5.82645	3.98689	5.21206e-25	NAD(P)-linked oxidoreductase superfamily protein
AT3G15518.1	8.20068	7.30617	6.43088	107.876	123.657	115.162	5.60908	3.98427	7.26183e-71	unknown protein
AT5G01380.1	1.04372	0.224805	0.618354	13.499	6.91942	8.77427	1.75806	3.97478	2.75305e-11	Homeodomain-like superfamily protein
AT5G22570.1	0.44731	0.89922	0.742024	13.9645	10.1559	9.62732	2.61483	3.9675	1.98712e-06	WRKY DNA-binding protein 38
AT5G48540.1	5.21862	5.50772	4.45215	70.87	85.6	80.4308	4.4428	3.95976	2.10535e-39	receptor-like protein kinase-related family protein
AT3G01830.1	1.49103	0.89922	1.48405	21.9941	19.419	18.6453	3.21016	3.95868	2.45497e-30	Calcium-binding EF-hand family protein
AT5G46295.1	12.3756	10.0038	5.81252	140.576	170.195	127.105	6.40455	3.958	1.07167e-16	unknown protein
AT3G60470.1	0.149103	0.224805	0.247341	2.90928	2.67849	4.63086	1.10076	3.92101	2.5381e-07	Plant protein of unknown function (DUF247)
AT2G26560.1	2.68386	2.24805	1.85506	29.3255	29.3517	44.4807	6.24923	3.92066	4.99985e-09	phospholipase A 2A
AT4G23180.1	1.19283	1.01162	0.742024	14.0809	12.946	17.7923	2.41717	3.91756	1.39078e-21	cysteine-rich RLK (RECEPTOR-like protein kinase) 10
AT3G02800.1	4.6222	3.70928	3.46278	48.4104	80.4662	48.0147	4.33809	3.90814	9.74775e-26	Tyrosine phosphatase family protein
AT2G29460.1	4.324	2.02325	2.72076	38.6352	53.9045	42.1652	5.78384	3.90244	1.30975e-16	glutathione S-transferase tau 4
AT1G60730.1	15.3576	12.0271	12.3671	216.567	189.391	187.306	6.72753	3.90036	1.00971e-25	NAD(P)-linked oxidoreductase superfamily protein
AT1G60730.2	15.3576	12.0271	12.3671	216.567	189.28	187.306	6.72733	3.90009	9.48805e-26	NAD(P)-linked oxidoreductase superfamily protein
AT5G18470.1	2.23655	4.6085	2.1024	40.4971	45.5343	47.1617	3.9258	3.8651	3.76401e-36	Curculin-like (mannose-binding) lectin family protein
AT5G01540.1	0.298207	0.674415	0.123671	3.25839	6.1382	7.67749	1.07276	3.86303	1.47208e-11	lectin receptor kinase a4.1
AT4G14365.1	1.34193	2.13565	1.23671	22.3432	23.4368	24.373	3.61068	3.85997	5.12236e-42	XB3 ortholog 4 in Arabidopsis thaliana
AT1G05575.1	7.15696	5.62013	4.94683	65.6333	110.822	80.0652	5.01035	3.85786	4.18814e-28	unknown protein
AT5G41280.1	1.64014	2.24805	3.58645	41.1953	32.0302	35.7064	3.86605	3.85305	3.20773e-06	Receptor-like protein kinase-related family protein
AT3G19615.1	1.49103	0	0.247341	8.37872	9.93272	5.60578	4.55858	3.83631	7.68867e-06	unknown protein
AT5G19240.1	44.5819	67.8911	52.8074	751.99	750.534	855.004	7.89518	3.83112	5.12779e-84	Glycoprotein membrane precursor GPI-anchored
AT1G66920.1	0.149103	0.224805	0.247341	3.37476	2.79009	3.41222	0.0642496	3.82665	9.73406e-10	Protein kinase superfamily protein
AT4G40020.1	0.89462	0.224805	0.371012	6.86589	6.69622	7.06816	2.4502	3.82505	4.94666e-13	Myosin heavy chain-related protein
AT3G04220.1	0.298207	0.112403	0.123671	2.21105	3.2365	2.31543	0.166141	3.82062	1.48579e-08	Disease resistance protein (TIR-NBS-LRR class) family
AT5G35735.1	38.6178	39.5657	34.0094	611.646	499.538	450.656	7.69786	3.79871	1.12312e-45	Auxin-responsive family protein
AT1G66910.1	0	0.112403	0	1.16371	0.446414	0.731189	-1.38203	3.79593	0.00319833	Protein kinase superfamily protein
AT3G11773.2	0	0.112403	0	0.930968	1.00443	0.365595	-0.867895	3.78438	0.00131859	Thioredoxin superfamily protein
AT2G27390.1	4.17489	4.94571	3.09177	50.3887	54.909	62.3948	5.04334	3.77124	1.93058e-33	proline-rich family protein
AT5G37840.1	0.149103	0	0	0.930968	0.892829	0.487459	2.21964	3.76636	0.00622098	unknown protein
AT2G14661.1	0.745517	0.337208	0	5.12033	4.79895	4.63086	1.86179	3.76016	1.74744e-07	pseudogene
AT1G29860.1	0.298207	0.112403	0.123671	2.44379	2.34368	2.68103	0.263859	3.75721	1.17844e-06	WRKY DNA-binding protein 71
AT1G59865.1	0	0.112403	0.123671	2.44379	0.558018	0.974919	-0.220877	3.7517	2.62867e-05	unknown protein
AT5G54490.1	9.0953	8.54259	7.04923	94.2605	140.509	97.8575	5.14072	3.75139	1.54063e-26	pinoid-binding protein 1
AT1G29510.1	0	0.224805	0	1.74557	0.892829	1.34051	-0.432085	3.75111	6.87725e-06	SAUR-like auxin-responsive protein family
AT4G13180.1	42.0471	36.5308	25.2288	510.171	416.393	468.083	7.27207	3.74895	5.42632e-45	NAD(P)-binding Rossmann-fold superfamily protein
AT2G27389.1	11.481	10.0038	7.66758	120.677	132.362	136.489	6.33639	3.74259	2.66777e-50	unknown protein
AT3G26200.1	0.149103	0.112403	0	1.62919	1.33924	0.974919	2.12171	3.73355	0.00416309	cytochrome P450, family 71, subfamily B, polypeptide 22
AT4G29050.1	0	0.112403	0	0.814597	0.446414	0.974919	-0.609776	3.72232	0.0025569	Concanavalin A-like lectin protein kinase family protein
AT5G11210.1	0.298207	0.337208	0.247341	3.95662	4.68735	3.53408	1.98108	3.71591	8.68358e-10	glutamate receptor 2.5
AT1G59500.1	1.34193	0.562013	0.494683	10.9389	9.3747	10.4804	1.61443	3.71396	1.02145e-19	Auxin-responsive GH3 family protein
AT4G30064.1	0	0	0.123671	1.28008	0.669622	0.24373	-0.822588	3.70805	0.00795655	low-molecular-weight cysteine-rich 61
AT1G24145.1	0.149103	0	0	0.581855	1.00443	0.609324	-1.13811	3.70717	0.00175836	unknown protein
AT4G20830.1	17.4451	15.2867	15.8299	211.563	204.123	218.26	6.57232	3.70684	2.05296e-41	FAD-binding Berberine family protein
AT4G23130.1	0.298207	0.562013	0	4.53847	3.57131	4.02154	0.268085	3.70657	7.96558e-18	cysteine-rich RLK (RECEPTOR-like protein kinase) 5
AT4G11340.1	0.149103	0	0	0.349113	1.22764	0.609324	-0.574072	3.70468	0.00195767	Disease resistance protein (TIR-NBS-LRR class) family
AT3G59080.2	1.78924	0.674415	0.865695	15.9428	14.8433	11.3334	3.10088	3.69838	2.32987e-24	Eukaryotic aspartyl protease family protein
AT3G59080.1	1.78924	0.674415	0.865695	15.9428	14.8433	11.3334	3.10088	3.69838	2.32987e-24	Eukaryotic aspartyl protease family protein
AT5G05390.1	1.49103	1.23643	0.618354	15.7101	13.8388	14.0145	1.75413	3.69821	1.50482e-13	laccase 12
AT4G17785.1	2.83296	3.59688	1.85506	31.5366	40.7353	35.4627	3.56059	3.68974	1.37064e-17	myb domain protein 39
AT4G24570.1	10.139	7.19376	5.56518	72.8483	134.594	86.7678	5.83646	3.68344	4.04367e-08	dicarboxylate carrier 2
AT3G28210.1	2.53476	2.36045	2.84443	36.1914	29.9098	33.7566	3.77103	3.68273	1.84161e-26	zinc finger (AN1-like) family protein
AT4G23130.2	0.298207	0.44961	0	3.37476	3.34811	3.53408	0.107265	3.67654	1.93734e-15	cysteine-rich RLK (RECEPTOR-like protein kinase) 5
AT3G11840.1	4.17489	3.82169	3.33911	50.9705	46.7619	47.1617	4.12728	3.67544	2.77019e-43	plant U-box 24
AT4G28085.1	26.2422	21.4689	22.3844	315.016	332.132	244.948	6.33898	3.67281	3.67422e-91	unknown protein
AT5G39050.1	1.78924	1.12403	1.48405	22.2269	14.6201	19.1328	4.00842	3.66811	1.32225e-10	HXXXD-type acyl-transferase family protein
AT5G14730.1	9.84082	9.32941	5.81252	117.186	102.229	97.2481	5.0573	3.66435	7.34805e-32	unknown protein
AT1G09930.1	0	0.112403	0.123671	1.16371	1.45085	1.09678	0.25323	3.66152	0.000225299	oligopeptide transporter 2
AT4G28085.2	24.3038	19.8952	21.2714	296.863	300.772	228.253	6.2489	3.65989	5.01053e-87	unknown protein
AT1G66420.1	0	0.224805	0	0.930968	1.45085	1.34051	-0.85316	3.65983	5.80402e-06	DNA-binding storekeeper protein-related transcriptional regulator
AT3G46110.2	1.19283	1.12403	1.48405	24.5543	7.92386	15.355	1.89292	3.63711	1.08193e-13	Domain of unknown function (DUF966)
AT5G41300.1	0	0.337208	0.123671	1.86194	1.78566	3.04662	0.305499	3.62649	1.49959e-05	Receptor-like protein kinase-related family protein
AT4G36500.1	41.898	53.1664	39.6983	557.766	563.487	544.248	7.4705	3.62586	3.22761e-50	unknown protein
AT3G50160.1	0	0.337208	0	1.28008	2.12047	1.70611	-0.188032	3.62472	0.00026249	Plant protein of unknown function (DUF247)
AT3G23240.1	1.49103	2.36045	1.85506	13.1499	31.9186	26.2009	2.82085	3.62102	7.58928e-13	ethylene response factor 1
AT1G67000.1	0.298207	0.224805	0	1.86194	2.56688	2.31543	0.731967	3.61974	6.63535e-08	Protein kinase superfamily protein
AT1G17147.1	9.0953	7.41857	4.57582	101.941	77.8993	77.506	5.03873	3.61231	2.15199e-26	VQ motif-containing protein
AT4G01250.1	3.13117	4.4961	3.46278	61.5603	27.0081	48.2585	3.64617	3.6109	1.20013e-22	WRKY family transcription factor
AT5G27420.1	4.324	2.92247	4.2048	37.7042	46.7619	53.7424	4.54983	3.59637	9.82869e-25	carbon/nitrogen insensitive 1
AT5G57510.1	0.149103	0.112403	0	1.51282	1.78566	0.24373	-0.0099146	3.59436	0.000567801	unknown protein
AT1G21110.1	21.3218	17.6472	22.2607	253.922	230.908	252.016	6.39107	3.59035	4.79185e-70	O-methyltransferase family protein
AT3G46110.1	1.64014	1.01162	1.60772	25.718	8.48187	16.8173	1.98902	3.58088	5.37067e-14	Domain of unknown function (DUF966)
AT2G18690.1	47.2658	60.2478	55.0335	663.78	662.367	606.278	8.25322	3.56988	2.32155e-53	unknown protein
AT2G18690.2	47.2658	60.2478	55.0335	663.664	662.367	606.278	8.253	3.56979	2.28756e-53	unknown protein
AT2G29470.1	0.745517	0.224805	0.371012	3.37476	7.36584	4.99646	3.08381	3.56603	4.26113e-08	glutathione S-transferase tau 3
AT4G23260.1	0	0.112403	0.123671	1.16371	1.56245	0.731189	-0.200318	3.56428	5.34759e-05	cysteine-rich RLK (RECEPTOR-like protein kinase) 18
AT1G28190.1	6.85875	6.40694	3.71012	73.5465	66.7389	60.0794	5.29587	3.56125	4.69972e-23	unknown protein
AT1G17170.1	80.814	90.5964	43.0374	901.876	742.275	882.911	8.40567	3.55851	1.10063e-27	glutathione S-transferase TAU 24
AT4G04570.2	0	0.112403	0	0.581855	0.892829	0.487459	-0.343518	3.55664	0.00614117	cysteine-rich RLK (RECEPTOR-like protein kinase) 40
AT4G39580.1	1.04372	0.89922	0.865695	10.4734	12.388	10.2366	2.55526	3.54915	1.41309e-29	Galactose oxidase/kelch repeat superfamily protein
AT4G14680.1	3.28027	3.48448	3.21544	48.294	33.0347	35.9501	3.5665	3.5471	6.42213e-28	Pseudouridine synthase/archaeosine transglycosylase-like family protein
AT4G08040.1	0.298207	0.112403	0.494683	3.6075	3.34811	3.77781	-0.0934481	3.529	1.69733e-14	1-aminocyclopropane-1-carboxylate synthase 11
AT3G48850.1	0	0.224805	0	0.930968	1.22764	1.21865	1.24816	3.52547	0.000185529	phosphate transporter 3;2
AT5G64750.1	0.745517	0.674415	1.48405	8.37872	15.2897	10.1148	2.64228	3.51705	3.40022e-14	Integrase-type DNA-binding superfamily protein
AT5G51190.1	2.98207	3.25967	1.23671	14.43	41.1817	30.2225	3.55298	3.51358	3.49001e-05	Integrase-type DNA-binding superfamily protein
AT1G53620.1	3.72758	2.81006	3.21544	32.1184	33.5927	44.8463	4.36616	3.5077	2.45044e-42	unknown protein
AT3G14225.1	0.149103	0.674415	0.618354	7.09863	4.57575	5.72765	1.34065	3.48069	4.73582e-20	GDSL-motif lipase 4
AT5G64890.1	1.78924	1.23643	2.1024	14.5464	26.8965	15.8424	3.6982	3.47989	3.17526e-17	elicitor peptide 2 precursor
AT5G25930.1	1.93834	2.92247	2.84443	31.3038	26.3384	29.2476	3.59764	3.47133	1.27907e-30	Protein kinase family protein with leucine-rich repeat domain
AT2G35930.1	8.9462	6.85656	8.53328	82.3907	96.9835	89.2051	5.00829	3.46692	1.25468e-38	plant U-box 23
AT4G03460.1	0.44731	0.337208	0	3.02565	2.90169	2.92476	0.0982501	3.46531	9.62384e-13	Ankyrin repeat family protein
AT4G02380.1	206.955	225.929	177.591	2301.35	2356.73	2046.35	9.42676	3.45697	6.74192e-39	senescence-associated gene 21
AT5G22250.1	5.21862	4.94571	3.46278	52.8325	50.5564	43.7495	4.60971	3.43041	2.85896e-13	Polynucleotidyl transferase, ribonuclease H-like superfamily protein
AT4G34135.1	4.02579	4.72091	3.21544	48.5267	30.5794	50.452	3.89702	3.4284	4.13605e-28	UDP-glucosyltransferase 73B2
AT4G17500.1	19.6816	20.1201	17.8086	145.464	261.934	212.41	6.16266	3.42646	8.12219e-23	ethylene responsive element binding factor 1
AT2G17040.1	0	0.112403	0.123671	1.39645	0.669622	1.09678	-0.329116	3.4221	0.000234813	NAC domain containing protein 36
AT3G44260.1	18.6379	12.3643	4.82316	119.164	148.656	114.431	5.76354	3.4155	5.94285e-05	Polynucleotidyl transferase, ribonuclease H-like superfamily protein
AT3G14620.1	0.745517	0.674415	0.247341	5.81855	5.02216	7.19003	1.74496	3.41291	6.27646e-14	cytochrome P450, family 72, subfamily A, polypeptide 8
AT3G06490.1	0.44731	0.786818	1.11304	7.215	7.58904	10.9678	1.90986	3.40569	2.68831e-12	myb domain protein 108
AT2G44840.1	0.596413	1.01162	0.494683	7.44775	8.81668	6.45884	3.39905	3.39384	0.000106431	ethylene-responsive element binding factor 13
AT2G27660.1	12.6738	11.2403	10.883	133.361	103.791	128.08	5.32747	3.39253	5.81551e-42	Cysteine/Histidine-rich C1 domain family protein
AT5G23510.1	36.3812	36.0812	37.7196	448.145	358.917	349.996	6.91142	3.39196	2.24257e-42	unknown protein
AT2G23680.1	2.53476	2.69766	2.34974	26.5326	26.5617	26.9321	3.63929	3.39032	3.09331e-28	Cold acclimation protein WCOR413 family
AT4G05018.1	0.298207	0	0	1.74557	0.781225	0.609324	-0.954133	3.38954	0.00728663	unknown protein
AT1G72416.2	11.7792	8.54259	10.2647	94.3769	126.447	97.37	4.59014	3.38529	6.11082e-58	Chaperone DnaJ-domain superfamily protein
AT4G02380.2	22.9619	22.0309	26.3419	266.722	245.081	231.299	6.44093	3.38006	5.44298e-28	senescence-associated gene 21
AT5G06860.1	14.7612	12.3643	11.9961	115.906	154.571	136.123	6.7766	3.37765	3.02379e-17	polygalacturonase inhibiting protein 1
AT4G01700.1	6.70965	9.10461	8.40961	69.8226	89.6177	93.8359	4.76838	3.37748	2.59243e-34	Chitinase family protein
AT5G45070.1	5.96413	8.655	8.53328	88.442	81.6938	72.0221	4.46693	3.37673	8.92255e-32	phloem protein 2-A8
AT1G72940.1	2.53476	3.70928	3.46278	16.8738	55.0206	29.735	4.24023	3.37534	7.16203e-13	Toll-Interleukin-Resistance (TIR) domain-containing protein
AT1G72416.5	13.8666	10.5658	12.2434	110.552	147.986	117.478	4.81945	3.3627	3.49656e-60	Chaperone DnaJ-domain superfamily protein
AT1G76680.2	25.944	36.5308	22.5081	272.192	289.388	314.046	6.21974	3.36228	4.41723e-35	12-oxophytodienoate reductase 1
AT4G23260.2	0	0.112403	0.123671	0.698226	1.56245	0.731189	-0.219913	3.3603	0.000403449	cysteine-rich RLK (RECEPTOR-like protein kinase) 18
AT1G76680.1	25.944	36.5308	22.6317	271.261	289.165	313.436	6.21693	3.35728	5.95803e-35	12-oxophytodienoate reductase 1
AT4G11470.1	0.298207	0	0.123671	1.39645	1.22764	1.70611	0.0978745	3.35397	1.18539e-05	cysteine-rich RLK (RECEPTOR-like protein kinase) 31
AT4G26200.1	2.98207	3.03487	2.34974	21.9941	33.4811	30.3443	2.93091	3.35277	1.72149e-24	1-amino-cyclopropane-1-carboxylate synthase 7
AT3G28740.1	1.19283	0.562013	0.494683	8.14597	6.91942	7.79935	1.41013	3.35258	4.44963e-07	Cytochrome P450 superfamily protein
AT1G53990.1	1.04372	1.23643	3.09177	20.4813	18.7494	16.4518	2.74021	3.35207	2.14755e-14	GDSL-motif lipase 3
AT5G23510.2	33.6974	33.3836	34.5041	392.403	325.659	319.286	6.74092	3.35158	4.40033e-44	unknown protein
AT1G72416.1	12.2265	9.89142	11.254	101.126	136.491	102.123	4.68137	3.35127	7.36861e-59	Chaperone DnaJ-domain superfamily protein
AT2G23680.2	2.53476	2.81006	2.47341	26.649	26.6733	27.054	3.65305	3.35084	4.21611e-28	Cold acclimation protein WCOR413 family
AT1G17180.1	54.4227	54.4028	36.3592	502.956	477.217	497.696	7.3205	3.34766	5.23733e-46	glutathione S-transferase TAU 25
AT1G72416.4	12.2265	9.89142	11.254	100.777	135.933	101.513	4.67681	3.34482	8.9148e-59	Chaperone DnaJ-domain superfamily protein
AT5G44568.1	1.34193	1.01162	1.11304	8.0296	12.0532	15.1112	3.35416	3.3402	2.47938e-20	unknown protein
AT1G80820.1	3.57848	4.6085	3.46278	41.4281	43.7486	33.5128	3.88253	3.33816	9.29847e-23	cinnamoyl coa reductase
AT3G53600.1	0.596413	0.562013	0.865695	7.215	8.14706	5.36205	1.37811	3.32864	4.13561e-18	C2H2-type zinc finger family protein
AT1G72416.3	13.5684	9.89142	12.3671	104.618	140.174	112.359	4.75339	3.32267	3.45184e-56	Chaperone DnaJ-domain superfamily protein
AT1G72520.1	0.596413	0.337208	0.371012	5.00395	5.69178	2.4373	2.31568	3.32203	4.66381e-08	PLAT/LH2 domain-containing lipoxygenase family protein
AT2G32020.1	8.49889	8.31779	6.05986	64.3532	94.7515	69.463	5.04786	3.32058	3.37678e-37	Acyl-CoA N-acyltransferases (NAT) superfamily protein
AT2G04495.1	0	0.224805	0	0.930968	0.892829	1.09678	-0.371225	3.31913	0.00149117	unknown protein
AT4G09780.1	0.596413	0.224805	0.371012	4.53847	3.0133	4.26527	0.850353	3.30716	1.64143e-07	TRAF-like family protein
AT1G30370.1	0.745517	1.01162	1.23671	4.77121	13.2808	12.0646	2.04549	3.30113	4.29005e-07	alpha/beta-Hydrolases superfamily protein
AT2G21900.1	0	0	0.247341	0.465484	1.56245	0.853054	-0.118309	3.30013	0.0032132	WRKY DNA-binding protein 59
AT1G14040.1	7.00786	5.39532	8.16227	83.9035	51.6725	66.1726	4.08361	3.29538	6.07028e-36	EXS (ERD1/XPR1/SYG1) family protein
AT1G30730.1	7.90248	7.19376	4.94683	65.6333	63.2792	66.7819	5.55316	3.28987	4.55992e-42	FAD-binding Berberine family protein
AT3G25250.1	5.96413	4.6085	3.33911	50.0395	44.3066	40.8247	4.23554	3.28424	4.91171e-19	AGC (cAMP-dependent, cGMP-dependent and protein kinase C) kinase family protein
AT5G55090.1	2.08745	1.34883	2.47341	24.9034	12.2764	20.3514	2.44219	3.28253	7.33386e-17	mitogen-activated protein kinase kinase kinase 15
AT1G12200.1	35.4866	37.43	24.6105	394.149	293.852	261.034	6.62504	3.28223	1.1509e-38	Flavin-binding monooxygenase family protein
AT5G03390.1	1.78924	1.12403	1.97873	20.1322	14.3969	12.6739	2.33759	3.27737	2.00379e-31	Protein of unknown function (DUF295)
AT1G28370.1	1.78924	2.36045	0.742024	10.9389	20.8699	16.0862	3.12201	3.27609	4.8285e-08	ERF domain protein 11
AT5G01100.1	3.42938	2.69766	2.1024	29.0928	25.2224	24.7386	3.83688	3.272	4.29599e-36	O-fucosyltransferase family protein
AT5G63790.1	46.0729	42.151	32.8964	455.476	337.712	371.2	7.27251	3.26553	4.68158e-39	NAC domain containing protein 102
AT1G66880.1	10.139	9.44181	8.78062	106.945	77.6761	87.8646	5.17139	3.26395	6.07028e-36	Protein kinase superfamily protein
AT4G15760.2	22.8128	15.5116	8.40961	187.008	135.71	121.621	5.67688	3.25572	1.39012e-33	monooxygenase 1
AT3G25730.1	22.3655	25.403	16.9429	166.411	226.779	223.378	5.88066	3.25049	4.01438e-47	ethylene response DNA binding factor 3
AT4G24380.1	7.60427	6.74415	4.82316	54.4616	65.2881	61.6636	4.34354	3.24304	7.98267e-21	unknown protein
AT4G15760.1	23.2601	15.7364	8.65695	188.754	136.938	122.84	5.68755	3.2411	2.14823e-33	monooxygenase 1
AT2G04070.1	0.149103	0	0.123671	0.930968	1.11604	0.731189	-0.577306	3.24058	0.00135541	MATE efflux family protein
AT4G23190.1	2.08745	2.47286	2.72076	23.9724	23.5484	22.0575	3.04157	3.23937	1.6615e-37	cysteine-rich RLK (RECEPTOR-like protein kinase) 11
AT1G02850.2	4.17489	3.25967	2.9681	33.0494	30.5794	34.1222	4.65049	3.23445	8.58273e-19	beta glucosidase 11
AT1G02850.1	4.17489	3.25967	2.9681	33.0494	30.5794	34.1222	4.65049	3.23445	8.58273e-19	beta glucosidase 11
AT1G02850.3	4.17489	3.25967	2.9681	33.0494	30.5794	34.1222	4.65049	3.23445	8.58273e-19	beta glucosidase 11
AT1G02850.5	4.17489	3.25967	2.9681	33.0494	30.5794	34.1222	4.65068	3.23445	8.68631e-19	beta glucosidase 11
AT1G51800.1	6.41144	5.28292	4.57582	58.5346	41.4049	52.28	4.48157	3.22737	3.71212e-21	Leucine-rich repeat protein kinase family protein
AT3G51410.1	0.745517	0.337208	0.371012	2.21105	4.57575	6.82443	0.263971	3.22679	5.92445e-07	Arabidopsis protein of unknown function (DUF241)
AT4G37900.1	1.78924	1.57364	1.36038	15.361	12.4996	16.3299	3.34253	3.22055	3.15199e-20	Protein of unknown function (duplicated DUF1399)
AT1G02850.4	4.17489	3.25967	2.9681	32.5839	30.5794	33.6347	4.63281	3.22025	2.36238e-18	beta glucosidase 11
AT4G24380.2	7.90248	7.53097	4.69949	57.1382	65.9577	63.7353	4.36631	3.21372	9.52102e-19	unknown protein
AT2G25460.1	5.21862	2.69766	3.71012	35.9587	34.0391	36.6813	4.00442	3.20814	8.59889e-18	unknown protein
AT5G49480.1	68.2893	61.5966	51.6944	558.814	511.702	603.475	7.66688	3.20493	2.38399e-38	Ca2+-binding protein 1
AT5G45240.1	0.745517	0.44961	0.494683	5.00395	5.80339	4.75273	1.24514	3.20468	1.58334e-15	Disease resistance protein (TIR-NBS-LRR class)
AT1G05560.1	1.93834	2.58526	2.72076	30.9547	17.6334	19.0109	2.99083	3.20312	5.03067e-21	UDP-glucosyltransferase 75B1
AT3G10930.1	8.05158	6.63175	4.45215	61.6767	67.7434	46.1868	5.27248	3.1974	1.51452e-07	unknown protein
AT5G61560.1	1.04372	1.23643	1.60772	13.8482	11.83	10.6022	2.05406	3.19695	5.61717e-21	U-box domain-containing protein kinase family protein
AT2G19650.1	0	0.224805	0.123671	1.28008	1.33924	1.21865	-0.90087	3.1945	2.26643e-05	Cysteine/Histidine-rich C1 domain family protein
AT2G45760.1	0.745517	1.12403	0.618354	8.72783	8.03546	6.5807	2.88985	3.18796	4.86602e-16	BON association protein 2
AT5G61560.2	1.04372	1.23643	1.60772	13.7318	11.7184	10.6022	2.04394	3.18769	1.14177e-21	U-box domain-containing protein kinase family protein
AT1G05450.2	0.745517	1.57364	0.989366	8.14597	14.6201	8.16494	2.49858	3.17932	2.8387e-13	Bifunctional inhibitor/lipid-transfer protein/seed storage 2S albumin superfamily protein
AT1G33590.1	18.4888	14.0503	14.2221	146.628	136.268	139.292	5.63873	3.17729	5.36007e-34	Leucine-rich repeat (LRR) family protein
AT4G15150.1	0.298207	0.89922	0.247341	6.63315	3.0133	4.26527	0.634396	3.16653	2.57471e-11	glycine-rich protein
AT2G01300.1	2.38565	0.89922	2.84443	15.8265	23.66	14.8675	2.67996	3.16288	2.36902e-18	unknown protein
AT1G05450.1	0.745517	1.57364	0.989366	8.0296	14.3969	8.16494	2.47557	3.16283	1.16727e-13	Bifunctional inhibitor/lipid-transfer protein/seed storage 2S albumin superfamily protein
AT1G64065.1	6.70965	3.37208	2.72076	41.1953	40.2889	32.1723	4.53438	3.16093	1.14877e-12	Late embryogenesis abundant (LEA) hydroxyproline-rich glycoprotein family
AT2G40750.1	2.23655	3.14727	2.84443	20.3649	30.4678	23.5199	3.63866	3.16074	2.52418e-13	WRKY DNA-binding protein 54
AT3G28510.1	0.745517	0.562013	0.247341	5.46944	3.34811	5.24019	5.00006	3.15124	0.00892275	P-loop containing nucleoside triphosphate hydrolases superfamily protein
AT5G45080.1	0.149103	0	0.247341	1.62919	1.45085	0.609324	-0.0198108	3.14166	7.52989e-05	phloem protein 2-A6
AT2G18210.1	18.3397	16.748	13.4801	147.093	161.267	119.549	5.83772	3.13998	1.75971e-30	unknown protein
AT4G15417.1	0.89462	0.112403	0.989366	5.93492	4.46414	6.9463	1.21286	3.13971	3.94202e-10	RNAse II-like 1
AT3G57740.1	0.149103	0.112403	0.123671	0.930968	2.00886	0.731189	-0.238405	3.13918	0.000148024	Protein kinase superfamily protein
AT3G44870.1	0.596413	0.224805	0	3.6075	2.34368	1.21865	0.684765	3.12515	0.00390986	S-adenosyl-L-methionine-dependent methyltransferases superfamily protein
AT2G30140.2	4.77131	4.04649	6.30721	48.8758	37.3872	45.2119	4.81745	3.11677	1.84919e-15	UDP-Glycosyltransferase superfamily protein
AT2G30140.1	4.77131	4.04649	6.30721	48.8758	37.3872	45.2119	4.81745	3.11677	1.84919e-15	UDP-Glycosyltransferase superfamily protein
AT4G04710.1	0	0.337208	0.123671	2.09468	1.11604	1.34051	-0.486211	3.09101	0.00688849	calcium-dependent protein kinase 22
AT5G40000.1	0.298207	0.112403	0.123671	2.09468	0.892829	1.70611	1.25287	3.08903	0.000300816	P-loop containing nucleoside triphosphate hydrolases superfamily protein
AT1G50750.1	0.298207	0.44961	0.247341	2.67653	2.67849	3.53408	0.862773	3.085	0.000174213	Plant mobile domain protein family
AT1G59171.2	0.149103	0.224805	0.247341	2.32742	2.12047	1.21865	-0.1398	3.08054	7.80192e-06	Inositol-pentakisphosphate 2-kinase family protein
AT4G06746.1	7.15696	5.95733	5.0705	49.6904	64.1721	39.8498	4.65057	3.07974	1.32061e-12	related to AP2 9
AT5G60350.1	0.44731	0.786818	0.494683	5.46944	4.57575	5.24019	1.70937	3.07853	8.09633e-14	unknown protein
AT2G35710.2	3.72758	4.4961	3.58645	29.4419	44.4182	26.4447	3.51223	3.07775	1.66541e-20	Nucleotide-diphospho-sugar transferases superfamily protein
AT5G15130.1	20.7254	15.624	21.2714	159.777	169.526	155.865	5.73528	3.07581	3.17855e-40	WRKY DNA-binding protein 72
AT5G11920.2	9.84082	12.8139	7.1729	78.7832	89.0597	84.0867	4.9068	3.07392	3.32e-20	6-&1-fructan exohydrolase
AT1G55920.1	42.1962	42.9378	41.0587	381.464	294.41	387.165	7.09817	3.07391	2.24875e-43	serine acetyltransferase 2;1
AT1G67470.1	0.745517	0.786818	0.494683	5.12033	5.58018	6.70257	1.7573	3.07267	9.08225e-15	Protein kinase superfamily protein
AT4G18197.1	1.04372	1.68604	2.84443	18.2703	12.388	17.0611	2.74678	3.07134	5.42776e-12	purine permease 7
AT4G18205.1	2.23655	3.14727	2.22607	29.4419	15.9593	19.2546	2.75541	3.07093	6.42315e-13	Nucleotide-sugar transporter family protein
AT5G38310.1	0.89462	0.224805	1.23671	8.61146	5.02216	5.97138	0.988591	3.0703	2.9918e-15	unknown protein
AT1G24140.1	0.89462	1.12403	1.97873	6.63315	19.5306	7.79935	2.87938	3.06383	1.63244e-09	Matrixin family protein
AT5G11920.1	10.139	13.1511	7.1729	80.0633	90.7337	84.5742	4.93173	3.06325	2.15958e-20	6-&1-fructan exohydrolase
AT1G59865.2	0.149103	0.112403	0.371012	3.25839	0.892829	1.46238	0.0751169	3.05645	8.52114e-06	unknown protein
AT3G22910.1	0.149103	0.112403	0.247341	1.74557	1.45085	1.34051	0.580201	3.05357	2.87527e-05	ATPase E1-E2 type family protein / haloacid dehalogenase-like hydrolase family protein
AT5G22540.1	0.298207	0.112403	0	0.465484	1.67405	1.34051	-0.344175	3.05298	0.000333839	Plant protein of unknown function (DUF247)
AT1G30720.1	23.8565	16.0736	11.5014	150.119	139.281	133.442	6.43687	3.04297	6.12418e-21	FAD-binding Berberine family protein
AT3G56980.1	5.21862	2.81006	1.48405	37.2387	24.6644	15.7206	2.98337	3.04283	8.61795e-12	basic helix-loop-helix (bHLH) DNA-binding superfamily protein
AT1G67810.1	11.0336	15.3991	11.254	121.375	88.9481	100.417	5.63958	3.03872	7.02018e-21	sulfur E2
AT1G57990.1	39.5124	44.0618	47.9842	361.565	355.904	364.863	7.21384	3.03855	8.79534e-68	purine permease 18
AT3G56400.1	6.41144	5.17052	6.67822	38.7516	62.7212	48.6241	5.4986	3.03825	1.61548e-12	WRKY DNA-binding protein 70
AT1G09932.2	6.26234	7.19376	9.52264	65.1678	58.5919	65.1977	5.19654	3.03197	3.10532e-35	Phosphoglycerate mutase family protein
AT3G48450.1	3.57848	4.15889	6.18354	42.9409	36.4944	34.9752	4.30386	3.02721	8.89508e-32	RPM1-interacting protein 4 (RIN4) family protein
AT2G22760.1	0.149103	0.224805	0.371012	1.97831	2.90169	1.58424	0.150184	3.02517	0.00172735	basic helix-loop-helix (bHLH) DNA-binding superfamily protein
AT1G09932.1	6.26234	7.30617	9.52264	65.1678	58.5919	65.1977	5.19676	3.02465	2.92469e-35	Phosphoglycerate mutase family protein
AT1G16150.1	0.298207	0.562013	0.247341	3.25839	2.79009	3.53408	0.155066	3.01885	8.26607e-12	wall associated kinase-like 4
AT1G19180.1	12.8229	10.903	11.254	89.4893	108.032	85.1835	5.21153	3.01622	3.74433e-32	jasmonate-zim-domain protein 1
AT2G18680.1	1.04372	1.68604	1.85506	12.1026	14.3969	11.4553	2.95177	3.01295	2.92887e-26	unknown protein
AT1G18300.1	4.92041	2.24805	2.84443	20.8304	31.5838	27.6633	3.7573	3.00581	1.35821e-07	nudix hydrolase homolog 4
AT5G64250.1	37.8722	45.1858	33.0201	307.103	291.843	333.544	6.84362	3.00462	1.14918e-35	Aldolase-type TIM barrel family protein
AT3G62150.1	3.87669	3.48448	3.09177	33.2821	25.7804	24.6167	3.0892	3.0006	5.61912e-24	P-glycoprotein 21
AT1G19180.2	12.972	10.6782	11.254	88.6747	106.135	83.9649	5.19807	2.99973	3.44169e-32	jasmonate-zim-domain protein 1
AT5G64250.2	38.0214	45.4106	33.1438	307.336	291.843	333.666	6.84482	2.999	1.59068e-35	Aldolase-type TIM barrel family protein
AT1G80450.1	2.08745	2.81006	3.58645	30.3728	14.3969	23.5199	2.28247	2.99032	8.31048e-19	VQ motif-containing protein
AT1G28600.1	4.02579	3.48448	3.83379	24.2052	43.637	22.3013	5.11704	2.98861	1.291e-12	GDSL-like Lipase/Acylhydrolase superfamily protein
AT2G17740.1	0.149103	0.112403	0	0.465484	1.11604	0.731189	1.23376	2.98788	0.00356361	Cysteine/Histidine-rich C1 domain family protein
AT2G29420.1	31.1626	33.2712	23.6211	254.271	194.413	249.823	6.42315	2.98709	1.63064e-32	glutathione S-transferase tau 7
AT5G22270.1	6.41144	7.64337	4.08113	38.0533	57.3642	48.5022	6.21847	2.98399	1.32839e-14	unknown protein
AT1G27020.1	95.1279	100.825	68.1426	615.254	826.425	644.909	7.52024	2.98188	3.6233e-35	unknown protein
AT1G28600.2	4.17489	3.48448	3.83379	24.2052	43.7486	22.4231	5.1173	2.97433	1.9815e-12	GDSL-like Lipase/Acylhydrolase superfamily protein
AT2G35710.1	4.02579	4.94571	3.95746	29.9074	45.1995	26.8103	3.57536	2.97021	1.3236e-20	Nucleotide-diphospho-sugar transferases superfamily protein
AT5G45110.1	3.28027	5.17052	5.68885	38.2861	37.9452	35.5845	4.15287	2.96854	4.57948e-19	NPR1-like protein 3
AT1G76650.2	12.6738	15.5116	8.28594	56.44	151.669	77.7498	5.42983	2.96843	9.2084e-10	calmodulin-like 38
AT5G39100.1	0.149103	0.224805	0.247341	1.74557	2.12047	1.34051	0.597455	2.95932	0.000133858	germin-like protein 6
AT1G76650.1	13.4193	15.8488	8.40961	57.6037	155.464	79.4559	5.45623	2.95504	7.89016e-10	calmodulin-like 38
AT3G47380.1	5.06951	5.17052	3.33911	38.2861	36.2712	30.8318	4.16887	2.95433	1.58472e-26	Plant invertase/pectin methylesterase inhibitor superfamily protein
AT2G26820.1	1.19283	2.47286	2.84443	11.4044	19.419	20.5952	3.93839	2.95415	4.8929e-11	phloem protein 2-A3
AT1G76650.3	13.4193	15.8488	8.28594	56.5563	153.901	78.7247	5.4382	2.94322	9.08711e-10	calmodulin-like 38
AT1G72450.1	7.00786	5.84493	6.30721	45.0356	52.7885	48.7459	4.18929	2.93742	3.3669e-29	jasmonate-zim-domain protein 6
AT5G57190.1	2.23655	1.79844	1.60772	18.2703	14.1737	10.6022	2.19016	2.93536	1.41597e-21	phosphatidylserine decarboxylase 2
AT1G47510.1	0.745517	0.224805	0.742024	4.88758	4.35254	3.77781	2.14371	2.9291	5.85369e-06	inositol polyphosphate 5-phosphatase 11
AT5G07870.1	4.6222	4.94571	4.32847	40.7299	27.7893	37.2906	3.44549	2.92228	3.3965e-32	HXXXD-type acyl-transferase family protein
AT4G01010.1	0.745517	0.112403	0.247341	1.97831	3.2365	2.80289	0.996642	2.92161	6.53939e-08	cyclic nucleotide-gated channel 13
AT1G58420.1	2.53476	2.92247	3.58645	19.6667	29.4633	19.864	4.33249	2.92005	4.19343e-18	Uncharacterised conserved protein UCP031279
AT1G56540.1	0.44731	0.112403	0.247341	2.79291	1.89726	1.34051	0.0627703	2.90623	6.35335e-05	Disease resistance protein (TIR-NBS-LRR class) family
AT1G08930.1	143.885	132.747	125.526	978.215	1074.3	958.345	8.54772	2.90447	5.55467e-42	Major facilitator superfamily protein
AT1G61550.1	0.44731	0.674415	0.371012	4.4221	3.57131	3.65595	0.794485	2.90374	5.4359e-11	S-locus lectin protein kinase family protein
AT4G34131.1	17.4451	17.0852	13.4801	130.219	96.9835	131.37	5.14876	2.90069	2.96463e-37	UDP-glucosyl transferase 73B3
AT4G37030.1	0.745517	1.46123	1.85506	11.288	8.92829	10.9678	2.55292	2.89867	6.1109e-14	unknown protein
AT5G38200.1	21.0236	19.2208	21.6424	194.456	125.777	139.901	5.87402	2.89382	2.42256e-16	Class I glutamine amidotransferase-like superfamily protein
AT1G08930.2	140.008	129.825	122.187	951.101	1033	925.076	8.50465	2.89173	7.45642e-42	Major facilitator superfamily protein
AT3G52450.1	4.92041	5.39532	6.80189	41.3117	44.8646	41.434	4.22494	2.89166	8.00343e-21	plant U-box 22
AT1G73500.1	8.64799	8.20539	9.39897	57.8364	76.1137	60.3231	4.81056	2.88578	5.41388e-14	MAP kinase kinase 9
AT1G21326.1	0.298207	0.44961	0.742024	2.21105	4.35254	4.87459	1.23422	2.88514	0.000116703	VQ motif-containing protein
AT2G15760.1	6.26234	5.05811	7.79125	36.075	63.7257	41.1903	4.56445	2.88241	7.09009e-17	Protein of unknown function (DUF1645)
AT1G72900.1	14.7612	17.1976	13.9748	68.0771	174.994	95.542	5.89307	2.88022	5.57916e-12	Toll-Interleukin-Resistance (TIR) domain-containing protein
AT1G07985.1	0.44731	0.44961	0.247341	2.79291	2.23207	3.65595	0.856116	2.87672	5.90711e-05	Expressed protein
AT4G20780.1	41.898	30.9107	41.8007	311.642	287.491	236.296	6.61676	2.86752	9.09665e-45	calmodulin like 42
AT1G02450.1	0.149103	0.44961	0.618354	3.95662	2.12047	3.29035	1.83824	2.86369	0.000728801	NIM1-interacting 1
AT1G47510.2	0.745517	0.224805	0.742024	4.65484	4.35254	3.41222	2.09307	2.86133	1.45593e-05	inositol polyphosphate 5-phosphatase 11
AT1G21320.1	0.298207	0.786818	0.494683	1.74557	5.35697	4.99646	1.36231	2.86086	1.11555e-06	nucleotide binding;nucleic acid binding
AT5G48175.1	4.6222	5.39532	8.0386	43.29	41.8513	46.7961	4.67132	2.86079	1.27029e-20	unknown protein
AT1G33612.1	0.89462	0.562013	0.494683	3.14202	6.1382	4.87459	0.858843	2.85903	7.63875e-08	Leucine-rich repeat (LRR) family protein
AT3G15356.1	16.8487	17.4224	18.9216	124.633	127.34	134.295	5.62854	2.85878	2.00857e-18	Legume lectin family protein
AT1G30700.1	21.4709	15.3991	18.7979	152.912	120.309	124.911	6.6244	2.83959	1.71289e-17	FAD-binding Berberine family protein
AT5G59490.1	2.23655	1.79844	3.33911	23.8561	14.5085	14.6238	2.54346	2.83953	8.03077e-15	Haloacid dehalogenase-like hydrolase (HAD) superfamily protein
AT3G54420.1	2.38565	2.13565	1.97873	14.7791	15.6245	16.0862	2.96683	2.83598	5.02213e-22	homolog of carrot EP3-3 chitinase
AT5G01550.1	0.89462	0.786818	2.34974	12.1026	8.03546	9.018	1.92507	2.83306	3.65159e-18	lectin receptor kinase a4.1
AT2G40180.1	0	0.44961	0	1.16371	1.33924	1.34051	-0.00452592	2.83107	0.000544031	phosphatase 2C5
AT2G29720.1	1.19283	1.01162	1.23671	8.0296	6.80782	9.62732	1.5973	2.81797	8.15829e-12	FAD/NAD(P)-binding oxidoreductase family protein
AT5G24090.1	15.805	16.186	13.1091	117.767	91.4033	106.388	5.64503	2.80566	9.69298e-30	chitinase A
AT4G04700.1	1.34193	1.46123	3.09177	14.7791	13.9504	12.9177	2.19829	2.80342	1.84022e-11	calcium-dependent protein kinase 27
AT4G24160.2	19.8307	16.2984	16.3245	111.251	139.281	114.675	5.67504	2.80116	3.00892e-26	alpha/beta-Hydrolases superfamily protein
AT3G19010.2	15.9541	16.8604	19.4163	130.801	112.162	121.134	5.48675	2.79894	3.98694e-33	2-oxoglutarate (2OG) and Fe(II)-dependent oxygenase superfamily protein
AT3G47250.3	0	0.112403	0.247341	1.51282	0.892829	0.487459	-0.582014	2.79775	0.00184492	Plant protein of unknown function (DUF247)
AT3G47250.1	0	0.112403	0.247341	1.51282	0.892829	0.487459	-0.582014	2.79775	0.00184485	Plant protein of unknown function (DUF247)
AT3G47250.2	0	0.112403	0.247341	1.51282	0.892829	0.487459	-0.582014	2.79775	0.00184485	Plant protein of unknown function (DUF247)
AT5G07860.1	3.72758	4.04649	2.59708	25.1361	22.3207	24.8604	3.00456	2.79496	2.0171e-37	HXXXD-type acyl-transferase family protein
AT4G28350.1	1.93834	2.02325	1.85506	11.7535	13.9504	14.7456	2.64584	2.78684	3.00338e-15	Concanavalin A-like lectin protein kinase family protein
AT4G24160.1	19.9798	16.6356	15.9535	109.622	137.83	113.7	5.66286	2.78195	5.98099e-27	alpha/beta-Hydrolases superfamily protein
AT5G25260.1	0.89462	0.112403	0	1.97831	2.00886	2.4373	4.09547	2.78159	1.85793e-06	SPFH/Band 7/PHB domain-containing membrane-associated protein family
AT3G19010.3	16.6996	16.8604	19.6636	131.267	112.72	122.109	5.49765	2.78032	4.17888e-33	2-oxoglutarate (2OG) and Fe(II)-dependent oxygenase superfamily protein
AT4G12720.1	33.1009	41.3641	27.8259	214.705	250.55	237.149	6.54323	2.77807	3.052e-25	MutT/nudix family protein
AT3G19010.1	16.6996	16.9728	19.7873	131.848	113.054	122.23	5.50094	2.77793	2.85343e-33	2-oxoglutarate (2OG) and Fe(II)-dependent oxygenase superfamily protein
AT5G41740.1	0.745517	1.34883	0.865695	3.84024	9.59791	7.43376	1.75119	2.77725	2.1628e-08	Disease resistance protein (TIR-NBS-LRR class) family
AT4G12720.2	33.1009	41.3641	27.9496	214.705	250.55	237.149	6.54379	2.77632	3.38394e-25	MutT/nudix family protein
AT4G12720.3	33.1009	41.3641	27.8259	214.588	250.327	236.54	6.54086	2.77611	2.90882e-25	MutT/nudix family protein
AT1G02360.1	35.0393	31.2479	37.9669	243.914	208.141	261.644	6.66397	2.77526	9.47689e-41	Chitinase family protein
AT1G26390.1	2.83296	0	0	4.77121	8.03546	5.60578	5.44466	2.77325	0.000398078	FAD-binding Berberine family protein
AT5G06755.1	0.149103	0.112403	0.247341	1.39645	1.22764	1.09678	0.429585	2.7722	7.5733e-05	unknown protein
AT5G13080.1	5.51682	4.4961	7.54391	46.8975	39.8425	33.2691	4.31468	2.77135	1.94816e-15	WRKY DNA-binding protein 75
AT1G32920.1	97.3645	69.802	67.5242	546.944	611.923	440.298	7.73783	2.76882	5.58606e-13	unknown protein
AT5G25440.1	10.8845	8.7674	7.54391	61.9094	52.3421	70.316	4.95218	2.76648	3.49812e-28	Protein kinase superfamily protein
AT4G11280.1	5.66593	5.39532	5.19417	36.4241	38.28	36.072	4.4286	2.76621	3.51218e-11	1-aminocyclopropane-1-carboxylic acid (acc) synthase 6
AT1G79160.1	9.0953	6.85656	8.28594	48.1776	58.3687	57.8858	5.51617	2.76547	1.12104e-24	unknown protein
AT5G24600.2	0.149103	0.674415	0.494683	3.72387	4.24094	1.58424	0.508214	2.76391	2.54936e-05	Protein of unknown function, DUF599
AT4G22070.1	1.19283	1.23643	0.494683	4.88758	7.47744	7.67749	1.89898	2.76268	4.0952e-11	WRKY DNA-binding protein 31
AT5G59820.1	40.1088	31.2479	22.0134	191.081	228.341	213.995	6.61337	2.76266	5.97912e-11	C2H2-type zinc finger family protein
AT5G41740.2	0.745517	1.23643	0.865695	3.84024	8.81668	7.19003	1.68312	2.76241	2.75322e-08	Disease resistance protein (TIR-NBS-LRR class) family
AT2G38870.1	35.0393	33.6084	23.8684	173.858	230.238	219.6	7.27167	2.75341	2.18468e-27	Serine protease inhibitor, potato inhibitor I-type family protein
AT3G55980.1	19.3834	22.2557	19.6636	118	167.294	127.958	6.10391	2.75129	4.80492e-18	salt-inducible zinc finger 1
AT5G27760.1	43.3891	47.8835	45.0161	301.75	304.455	309.78	6.95742	2.74746	3.0278e-47	Hypoxia-responsive family protein
AT5G45340.1	4.6222	4.15889	7.54391	44.6865	29.0169	36.1939	3.53942	2.74628	1.03153e-17	cytochrome P450, family 707, subfamily A, polypeptide 3
AT1G66160.1	6.26234	7.53097	5.0705	42.2427	43.3022	41.434	4.86145	2.74519	3.10245e-19	CYS, MET, PRO, and GLY protein 1
AT2G01320.4	0	0.112403	0.247341	0.930968	0.892829	0.974919	-0.245016	2.74309	0.00292207	ABC-2 type transporter family protein
AT1G33110.2	8.64799	8.43019	5.56518	60.0475	43.7486	47.771	4.34977	2.74307	6.11073e-27	MATE efflux family protein
AT2G41880.1	9.0953	10.0038	11.1304	82.9726	61.0472	58.9826	4.84954	2.74269	5.0358e-36	guanylate kinase 1
AT1G66160.2	6.26234	7.53097	5.0705	42.0099	43.1906	41.434	4.8588	2.74126	3.21436e-19	CYS, MET, PRO, and GLY protein 1
AT4G08850.2	12.2265	10.2286	12.8618	110.785	57.0294	68.1224	5.16141	2.73926	5.64003e-10	Leucine-rich repeat receptor-like protein kinase family protein
AT2G29480.1	3.87669	4.15889	3.46278	27.4636	20.9815	28.6382	3.74896	2.73836	4.00744e-18	glutathione S-transferase tau 2
AT5G57123.1	1.19283	1.01162	1.73139	7.79686	9.3747	9.26173	2.62324	2.73577	2.33366e-15	unknown protein
AT4G12720.4	28.7769	34.058	23.9921	172.811	211.266	194.74	6.25873	2.73543	1.59597e-25	MutT/nudix family protein
AT1G14870.1	435.084	361.037	367.549	2513.15	2644.56	2584.39	10.6053	2.73414	2.8969e-30	PLANT CADMIUM RESISTANCE 2
AT4G18950.1	8.05158	4.6085	9.02796	39.1007	56.1366	48.2585	5.08779	2.7292	4.86927e-14	Integrin-linked protein kinase family
AT5G16970.1	5.36772	4.83331	3.09177	32.5839	24.6644	30.8318	4.28814	2.72763	2.47395e-10	alkenal reductase
AT1G61340.1	8.64799	9.55422	8.78062	45.152	76.3369	57.5202	5.41408	2.72712	5.0754e-11	F-box family protein
AT4G22470.1	4.02579	2.47286	1.36038	15.9428	15.7361	19.6202	2.99674	2.72583	2.48021e-16	protease inhibitor/seed storage/lipid transfer protein (LTP) family protein
AT3G50930.1	8.20068	9.10461	8.53328	49.3413	63.3908	58.3733	4.88776	2.72354	3.21436e-19	cytochrome BC1 synthesis
AT1G11055.1	0.745517	0.224805	0	3.14202	1.78566	1.34051	0.58126	2.7222	0.00284314	pseudogene
AT1G21550.1	0.596413	0.674415	0.247341	3.02565	3.2365	4.02154	1.91927	2.72169	9.66689e-07	Calcium-binding EF-hand family protein
AT1G61340.2	8.64799	9.55422	8.65695	44.6865	75.8904	56.9109	5.40359	2.72145	5.2237e-11	F-box family protein
AT2G35980.1	8.34979	7.86818	8.28594	48.5267	55.5786	57.3983	5.2871	2.71941	9.26772e-28	Late embryogenesis abundant (LEA) hydroxyproline-rich glycoprotein family
AT1G76070.1	10.8845	9.32941	6.92556	56.44	60.1543	61.5417	4.80161	2.7176	8.48041e-26	unknown protein
AT2G15340.1	0.596413	0.44961	0.742024	4.18936	2.67849	4.99646	1.59347	2.70422	2.38019e-05	glycine-rich protein
AT1G78830.1	31.6099	29.7867	25.9708	226.458	174.994	165.736	6.05604	2.69864	5.8078e-20	Curculin-like (mannose-binding) lectin family protein
AT5G47230.1	18.787	22.7053	23.1264	96.0061	174.994	147.822	5.82052	2.69432	1.28627e-14	ethylene responsive element binding factor 5
AT1G49030.1	0.44731	0.89922	0.618354	5.70218	4.24094	3.29035	1.64311	2.6872	1.29967e-11	PLAC8 family protein
AT4G28460.1	0.44731	1.23643	0.618354	6.16767	5.91499	3.41222	3.98813	2.6871	1.32821e-07	unknown protein
AT2G42060.1	6.41144	5.73253	6.30721	34.4458	42.2978	41.9215	4.52612	2.68614	7.19712e-43	Cysteine/Histidine-rich C1 domain family protein
AT4G39670.1	1.49103	1.34883	2.9681	13.3827	12.2764	12.0646	2.81521	2.686	6.19666e-18	Glycolipid transfer protein (GLTP) family protein
AT2G29450.1	34.8902	39.4533	31.2887	207.722	235.707	235.077	5.9084	2.68233	1.39078e-21	glutathione S-transferase tau 5
AT4G34400.1	0.596413	0.112403	0.123671	2.32742	1.22764	1.70611	0.310292	2.68147	0.00709075	AP2/B3-like transcriptional factor family protein
AT4G08850.1	42.3453	44.399	35.1225	296.513	207.025	277.974	6.48773	2.68044	9.39021e-29	Leucine-rich repeat receptor-like protein kinase family protein
AT1G02400.1	10.7354	11.1279	12.7381	102.756	52.6769	66.6601	4.73063	2.6792	3.84771e-28	gibberellin 2-oxidase 6
AT1G22890.1	2.53476	1.68604	1.60772	10.0079	14.1737	12.7958	4.22579	2.67789	4.68155e-16	unknown protein
AT1G33110.1	8.64799	8.54259	5.44151	55.9745	41.963	46.6742	4.31177	2.67595	1.61747e-28	MATE efflux family protein
AT5G13220.3	2.83296	2.58526	1.11304	13.499	18.5262	9.74919	2.81328	2.67539	1.60407e-06	jasmonate-zim-domain protein 10
AT2G41730.1	1.34193	1.91084	1.23671	9.6588	10.3791	9.018	2.67389	2.6723	8.08612e-08	unknown protein
AT5G13220.4	3.42938	3.14727	1.11304	15.2446	21.3163	12.1865	3.05476	2.66331	1.82785e-06	jasmonate-zim-domain protein 10
AT5G04340.1	3.87669	4.6085	5.44151	23.1578	36.7176	28.6382	3.65132	2.66146	1.03385e-07	zinc finger of Arabidopsis thaliana 6
AT1G72060.1	4.92041	7.19376	5.44151	31.4202	44.195	36.3157	3.779	2.6589	1.10063e-27	serine-type endopeptidase inhibitors
AT5G13220.1	3.42938	3.14727	1.11304	15.2446	21.2047	11.8209	3.03722	2.64913	2.27513e-06	jasmonate-zim-domain protein 10
AT1G69150.1	0.89462	1.01162	0.371012	5.46944	5.24537	3.77781	0.673102	2.648	3.78677e-10	Cysteine/Histidine-rich C1 domain family protein
AT4G34135.2	1.19283	1.46123	1.11304	11.0552	3.79452	9.13986	1.56452	2.64789	3.74774e-08	UDP-glucosyltransferase 73B2
AT1G11300.1	0.149103	0.44961	0.618354	1.62919	2.23207	4.26527	1.10543	2.63839	1.00726e-06	protein serine/threonine kinases;protein kinases;ATP binding;sugar binding;kinases;carbohydrate binding
AT5G26170.1	0.298207	0.562013	0.742024	3.02565	2.90169	4.509	0.918454	2.63549	1.33543e-06	WRKY DNA-binding protein 50
AT2G33710.2	1.93834	1.57364	1.85506	10.9389	13.1692	9.13986	2.34082	2.63388	2.93396e-21	Integrase-type DNA-binding superfamily protein
AT3G15500.1	1.04372	0.89922	0.618354	3.72387	7.36584	4.87459	2.98465	2.63079	1.21239e-06	NAC domain containing protein 3
AT5G24600.1	1.64014	1.68604	1.60772	11.9862	10.9372	7.79935	2.01133	2.62757	3.20713e-09	Protein of unknown function, DUF599
AT1G67856.1	0	0.112403	0.247341	1.16371	0.669622	0.731189	-0.382313	2.62086	0.00875106	RING/U-box superfamily protein
AT1G61360.2	5.06951	7.08136	5.31784	36.6569	34.0391	37.6562	4.12791	2.61858	4.39823e-32	S-locus lectin protein kinase family protein
AT2G01320.1	0	0.112403	0.247341	0.930968	0.892829	0.731189	-0.301198	2.61848	0.00757032	ABC-2 type transporter family protein
AT1G66690.1	0	0.224805	0.123671	0.698226	1.22764	0.609324	0.351501	2.6168	0.00529885	S-adenosyl-L-methionine-dependent methyltransferases superfamily protein
AT1G61360.1	5.06951	7.08136	5.31784	36.6569	34.0391	37.2906	4.1226	2.6136	1.63064e-32	S-locus lectin protein kinase family protein
AT1G69890.1	11.1828	6.85656	10.2647	71.8009	55.3554	44.7244	4.88506	2.60507	5.83462e-12	Protein of unknown function (DUF569)
AT4G04570.1	0.44731	0.44961	0.123671	1.74557	2.90169	1.70611	1.23255	2.60319	4.39412e-06	cysteine-rich RLK (RECEPTOR-like protein kinase) 40
AT1G65690.1	12.0774	11.4651	15.0878	96.8207	67.7434	69.2192	5.76674	2.59576	2.62177e-20	Late embryogenesis abundant (LEA) hydroxyproline-rich glycoprotein family
AT5G67340.1	1.19283	2.02325	2.22607	12.5681	10.9372	9.87105	2.91064	2.58698	6.44506e-12	ARM repeat superfamily protein
AT1G14880.1	1.04372	1.68604	2.22607	10.4734	9.48631	10.6022	2.84797	2.58588	1.41407e-21	PLANT CADMIUM RESISTANCE 1
AT5G28646.1	0.149103	0.112403	0.247341	1.04734	1.22764	0.974919	0.0474983	2.58115	0.000837015	TPX2 (targeting protein for Xklp2) protein family
AT1G21520.1	3.87669	5.28292	2.9681	22.6924	20.9815	29.3694	4.08974	2.57929	3.42932e-13	unknown protein
AT5G49850.1	2.08745	2.92247	3.09177	17.572	17.6334	13.7707	2.65163	2.57916	8.46863e-12	Mannose-binding lectin superfamily protein
AT5G59680.1	0.44731	0.224805	0.371012	1.62919	2.34368	2.31543	0.514315	2.57786	8.95618e-06	Leucine-rich repeat protein kinase family protein
AT1G59870.1	244.231	217.836	210.488	1487.8	1276.97	1247.29	8.92931	2.57668	7.85409e-23	ABC-2 and Plant PDR ABC-type transporter family protein
AT1G20520.1	0.149103	0.112403	0.247341	0.349113	1.67405	1.21865	-0.473266	2.57642	0.00667141	Arabidopsis protein of unknown function (DUF241)
AT1G11330.1	4.6222	2.24805	2.59708	19.2012	19.0842	17.1829	2.78543	2.57357	1.51346e-16	S-locus lectin protein kinase family protein
AT1G51890.2	5.51682	4.94571	6.18354	31.1874	35.2667	32.6598	4.93942	2.57247	4.61053e-20	Leucine-rich repeat protein kinase family protein
AT2G20960.1	11.0336	13.7131	10.0173	75.4084	61.6052	69.9504	4.68112	2.56628	9.84994e-50	Arabidopsis phospholipase-like protein (PEARLI 4) family
AT3G42180.3	1.34193	0.786818	0.618354	5.81855	5.02216	5.24019	1.28107	2.56571	1.06076e-09	Exostosin family protein
AT1G51890.1	5.51682	5.05811	6.18354	31.1874	35.3783	32.7816	4.94153	2.56568	6.11253e-20	Leucine-rich repeat protein kinase family protein
AT2G44080.1	49.9496	87.5616	82.4884	332.239	461.146	505.617	7.53366	2.56009	1.89976e-20	ARGOS-like
AT1G13110.1	23.5583	28.8875	27.4549	128.241	171.423	172.073	5.80185	2.55925	1.08245e-24	cytochrome P450, family 71 subfamily B, polypeptide 7
AT4G31800.1	15.9541	8.9922	11.9961	83.7872	66.5157	65.1977	5.53657	2.54968	1.56625e-16	WRKY DNA-binding protein 18
AT4G36110.1	0.745517	0	0.123671	1.86194	1.45085	1.46238	1.09702	2.54938	0.00195468	SAUR-like auxin-responsive protein family
AT5G57640.1	0.149103	0	0.247341	0.930968	0.892829	0.609324	-0.65254	2.54578	0.00768668	GCK domain-containing protein
AT5G13220.2	2.08745	1.91084	1.11304	8.49509	13.7272	7.67749	2.41274	2.54471	2.10814e-06	jasmonate-zim-domain protein 10
AT4G18340.1	11.0336	8.655	11.7487	57.8364	69.9755	55.3266	4.29284	2.54391	1.61497e-20	Glycosyl hydrolase superfamily protein
AT4G39230.1	1.34193	1.68604	2.1024	11.6371	8.81668	9.87105	1.82058	2.53785	1.34405e-19	NmrA-like negative transcriptional regulator family protein
AT4G31800.2	15.5067	8.09298	11.3777	80.0633	62.498	59.47	5.44891	2.53617	1.82404e-15	WRKY DNA-binding protein 18
AT1G30757.1	7.15696	6.51935	7.54391	46.3157	34.7087	41.9215	4.21024	2.53355	6.42213e-28	unknown protein
AT5G64660.1	7.15696	8.7674	9.2753	46.7812	52.9001	46.3086	4.74217	2.52837	7.44318e-18	CYS, MET, PRO, and GLY protein 2
AT4G14370.1	0.89462	0.89922	0.989366	3.72387	6.58461	5.97138	1.67921	2.52832	6.24925e-09	Disease resistance protein (TIR-NBS-LRR class) family
AT1G30755.1	8.7971	10.0038	6.67822	58.4183	43.3022	45.5775	4.4106	2.52773	1.48238e-22	Protein of unknown function (DUF668)
AT1G73805.1	1.19283	0.89922	0.371012	2.67653	7.14263	4.38713	1.93961	2.52609	0.000140008	Calmodulin binding protein-like
AT4G35190.1	3.72758	3.48448	1.23671	19.434	13.8388	15.2331	2.92257	2.52426	2.9918e-15	Putative lysine decarboxylase family protein
AT5G13750.2	16.6996	12.3643	13.6038	103.221	69.529	71.7784	5.36562	2.52027	2.67383e-13	zinc induced facilitator-like 1
AT3G09010.1	0.89462	0.674415	2.72076	10.2407	7.47744	7.19003	2.11014	2.52005	8.53777e-11	Protein kinase superfamily protein
AT1G76520.1	3.42938	4.83331	4.82316	25.9507	28.6821	20.9608	4.46572	2.51972	2.51799e-10	Auxin efflux carrier family protein
AT5G13750.1	16.6996	12.3643	13.7274	103.221	69.529	72.144	5.36911	2.51823	2.29543e-13	zinc induced facilitator-like 1
AT2G33710.1	3.28027	2.92247	3.21544	16.7574	20.3119	16.8173	3.02144	2.51781	7.74099e-33	Integrase-type DNA-binding superfamily protein
AT1G69840.4	36.083	31.3603	26.7129	209.119	159.035	170.489	5.96389	2.51754	5.58655e-32	SPFH/Band 7/PHB domain-containing membrane-associated protein family
AT1G69840.2	36.083	31.3603	26.7129	209.002	159.035	170.489	5.96401	2.51723	5.31388e-32	SPFH/Band 7/PHB domain-containing membrane-associated protein family
AT1G23710.1	21.62	18.5464	17.5612	118.931	105.912	105.413	6.04684	2.51705	8.56966e-19	Protein of unknown function (DUF1645)
AT5G13750.3	16.4014	12.2519	12.8618	100.079	66.8506	70.316	5.33074	2.51624	2.44069e-13	zinc induced facilitator-like 1
AT1G69840.3	36.083	31.3603	26.8365	209.002	159.147	170.489	5.96541	2.51562	5.77668e-32	SPFH/Band 7/PHB domain-containing membrane-associated protein family
AT1G69840.7	36.083	31.3603	26.8365	209.002	159.147	170.489	5.96445	2.51562	6.62292e-32	SPFH/Band 7/PHB domain-containing membrane-associated protein family
AT1G69840.5	36.083	31.3603	26.8365	209.002	159.035	170.489	5.96383	2.51532	5.58655e-32	SPFH/Band 7/PHB domain-containing membrane-associated protein family
AT1G69840.6	36.083	31.3603	26.8365	209.002	159.035	170.489	5.96383	2.51532	5.58655e-32	SPFH/Band 7/PHB domain-containing membrane-associated protein family
AT1G69840.1	36.083	31.3603	26.8365	209.002	159.035	170.489	5.96409	2.51532	6.02116e-32	SPFH/Band 7/PHB domain-containing membrane-associated protein family
AT2G32030.1	10.5863	11.4651	11.254	49.5741	84.8187	56.1797	4.96625	2.51396	4.49418e-21	Acyl-CoA N-acyltransferases (NAT) superfamily protein
AT1G14260.2	0.89462	1.68604	0.742024	5.81855	8.70508	4.99646	1.75789	2.51265	2.78863e-10	RING/FYVE/PHD zinc finger superfamily protein
AT1G17380.1	2.08745	1.91084	1.85506	9.30968	13.9504	10.2366	2.47594	2.51099	2.7906e-07	jasmonate-zim-domain protein 5
AT5G14470.1	0	0	0.618354	1.16371	2.12047	0.487459	0.220276	2.50784	0.00244178	GHMP kinase family protein
AT1G76520.2	3.57848	4.83331	4.82316	25.9507	28.6821	20.9608	4.46787	2.50427	3.17776e-10	Auxin efflux carrier family protein
AT5G42830.1	3.87669	2.24805	2.22607	18.0375	15.0665	13.7707	6.15631	2.50061	3.81865e-10	HXXXD-type acyl-transferase family protein
AT1G53980.1	2.38565	1.23643	1.73139	8.61146	12.2764	9.018	2.78321	2.50009	1.26374e-11	Ubiquitin-like superfamily protein
AT2G46400.1	1.19283	1.68604	1.60772	6.86589	12.6112	6.21511	4.10916	2.49857	7.06198e-05	WRKY DNA-binding protein 46
AT1G11330.2	3.72758	1.68604	2.34974	16.1756	14.7317	12.1865	2.43471	2.49679	5.87647e-14	S-locus lectin protein kinase family protein
AT3G09405.1	1.64014	1.34883	1.11304	9.07694	7.14263	6.9463	2.85633	2.49588	2.31427e-09	Pectinacetylesterase family protein
AT4G21870.1	8.9462	6.18214	7.42024	25.2525	59.9311	41.434	3.78874	2.49317	2.26852e-13	HSP20-like chaperones superfamily protein
AT3G59900.1	16.2523	26.7518	33.5148	90.0712	166.624	174.998	5.62519	2.49282	6.83376e-13	auxin-regulated gene involved in organ size
AT1G75490.1	0.298207	1.01162	0	3.37476	2.67849	1.82797	0.926784	2.4918	0.000368209	Integrase-type DNA-binding superfamily protein
AT1G71400.1	12.0774	10.4534	6.80189	53.7634	57.0294	53.7424	4.48379	2.49158	1.60795e-23	receptor like protein 12
AT1G16160.1	0	0.337208	0.123671	1.28008	0.223207	1.58424	-0.431841	2.49067	0.00282852	wall associated kinase-like 5
AT3G25760.1	0.149103	0.674415	0.123671	2.67653	1.78566	1.34051	-0.119687	2.49012	0.000950388	allene oxide cyclase 1
AT1G68880.1	12.0774	9.77902	8.78062	62.3749	49.9984	59.47	4.57385	2.48969	6.60978e-16	basic leucine-zipper 8
AT3G17690.1	2.08745	1.57364	1.36038	11.1716	8.59348	8.16494	2.59988	2.48034	5.68151e-11	cyclic nucleotide gated channel 19
AT2G02310.1	1.19283	1.46123	1.36038	9.89154	4.57575	8.28681	1.20836	2.4787	1.42162e-09	phloem protein 2-B6
AT1G25220.1	29.5225	28.7751	23.2501	168.273	137.719	147.578	6.46989	2.47547	1.57129e-18	anthranilate synthase beta subunit 1
AT3G15760.1	4.02579	5.17052	6.92556	28.2782	30.133	31.8067	3.80081	2.47484	1.13522e-12	unknown protein
AT1G24807.1	7.15696	4.15889	7.42024	41.3117	29.4633	32.416	4.37833	2.46568	1.75633e-12	Glutamine amidotransferase type 1 family protein
AT3G10720.2	13.5684	13.8255	10.7594	73.1974	72.8771	63.7353	5.13514	2.45877	6.34478e-35	Plant invertase/pectin methylesterase inhibitor superfamily
AT5G48530.1	2.53476	3.14727	4.2048	17.572	19.3074	18.036	2.8857	2.45733	1.55876e-21	unknown protein
AT5G65300.1	11.0336	10.903	9.64632	49.1086	72.2075	52.1582	4.70987	2.45664	2.80837e-15	unknown protein
AT2G43620.1	2.68386	2.69766	0.742024	14.3136	8.03546	11.3334	2.75603	2.45648	6.02829e-09	Chitinase family protein
AT5G02780.1	5.81503	7.08136	5.0705	31.8857	38.0568	28.882	4.18197	2.45438	1.311e-10	glutathione transferase lambda 1
AT5G02780.2	5.81503	7.08136	5.0705	31.8857	38.0568	28.882	4.17806	2.45437	1.12781e-10	glutathione transferase lambda 1
AT1G28380.1	14.0157	14.2751	11.3777	84.2526	70.0871	63.126	5.36355	2.45398	2.92324e-24	MAC/Perforin domain-containing protein
AT4G22980.1	2.23655	2.13565	1.48405	13.2663	7.36584	11.5772	1.65324	2.45383	8.47352e-16	unknown protein
AT2G28570.1	225.444	249.646	230.893	1141.6	1399.4	1318.58	9.7196	2.45056	3.49127e-24	unknown protein
AT4G29780.1	6.26234	6.40694	4.94683	36.3078	29.6866	30.4662	4.75395	2.45043	5.83905e-09	unknown protein
AT3G10720.1	14.0157	14.2751	11.1304	75.5248	75.7788	64.1009	5.18375	2.44962	2.68195e-33	Plant invertase/pectin methylesterase inhibitor superfamily
AT3G49570.1	46.3711	49.9067	36.1118	292.091	183.476	246.654	6.05565	2.44722	1.25238e-05	response to low sulfur 3
AT4G39640.2	9.54261	9.89142	11.0067	63.3058	57.2526	45.6993	5.01474	2.44664	2.08063e-22	gamma-glutamyl transpeptidase 1
AT4G39640.1	9.54261	9.89142	11.0067	63.3058	57.2526	45.6993	5.01439	2.44664	2.06797e-22	gamma-glutamyl transpeptidase 1
AT5G14700.1	3.42938	3.03487	2.84443	18.9685	18.4146	13.0395	3.48375	2.43856	1.90135e-16	NAD(P)-binding Rossmann-fold superfamily protein
AT2G44490.1	81.5595	69.802	66.2875	462.575	341.395	374.856	7.24524	2.43837	4.83851e-51	Glycosyl hydrolase superfamily protein
AT3G50900.1	13.7175	12.4767	9.64632	67.9607	62.6096	62.6385	4.96797	2.43292	5.66614e-32	unknown protein
AT5G47910.1	5.21862	6.06974	8.78062	43.0573	33.4811	32.2942	4.5806	2.43214	6.08293e-14	respiratory burst oxidase homologue D
AT3G46280.1	18.6379	17.872	21.5187	91.0022	110.822	110.653	5.44564	2.42798	1.30345e-36	protein kinase-related
AT4G25110.2	2.83296	2.13565	1.97873	9.77517	14.6201	12.6739	2.68757	2.42308	2.61102e-14	metacaspase 2
AT4G25110.1	2.83296	2.13565	1.97873	9.77517	14.6201	12.6739	2.68757	2.42307	2.61148e-14	metacaspase 2
AT1G66930.1	0.89462	0.89922	0.989366	6.05129	4.01773	4.99646	1.08224	2.41445	7.01059e-10	Protein kinase superfamily protein
AT1G53450.1	6.56055	5.28292	7.42024	42.0099	32.365	28.0289	3.91543	2.41224	1.12386e-23	unknown protein
AT5G45340.2	8.20068	5.62013	9.76999	52.7161	30.5794	41.6778	3.86998	2.40625	7.10924e-12	cytochrome P450, family 707, subfamily A, polypeptide 3
AT3G09830.2	6.26234	4.3837	6.80189	43.0573	20.7583	28.2726	3.76231	2.40154	5.53155e-12	Protein kinase superfamily protein
AT3G09830.1	6.26234	4.3837	6.80189	43.0573	20.7583	28.2726	3.76231	2.40154	5.53155e-12	Protein kinase superfamily protein
AT1G08050.1	13.8666	13.1511	12.6144	72.9646	69.9755	66.4163	5.40988	2.40079	6.92129e-17	Zinc finger (C3HC4-type RING finger) family protein
AT1G52200.1	61.8779	62.9454	75.3155	302.099	355.346	398.985	7.07223	2.39945	2.75912e-36	PLAC8 family protein
AT4G20860.1	19.6816	17.4224	18.1796	91.4676	96.7603	103.22	5.65825	2.3994	8.276e-33	FAD-binding Berberine family protein
AT2G23770.1	1.64014	0.89922	1.85506	8.37872	5.69178	8.89613	1.75332	2.38877	1.73286e-08	protein kinase family protein / peptidoglycan-binding LysM domain-containing protein
AT2G28400.1	17.8924	19.2208	22.3844	114.742	110.934	85.1835	5.98355	2.3835	2.98087e-19	Protein of unknown function, DUF584
AT5G41290.1	0.149103	0.674415	0.123671	1.74557	1.56245	2.0717	0.411694	2.38081	0.00339715	Receptor-like protein kinase-related family protein
AT1G25083.1	13.8666	11.8023	11.254	72.6155	59.0383	60.0794	5.23424	2.37739	1.88349e-14	Glutamine amidotransferase type 1 family protein
AT5G09800.1	1.19283	3.25967	1.48405	8.49509	13.2808	9.99292	2.4269	2.3773	1.68417e-10	ARM repeat superfamily protein
AT2G43140.1	3.42938	1.68604	1.48405	11.6371	11.1604	10.9678	2.2116	2.37656	4.02718e-09	basic helix-loop-helix (bHLH) DNA-binding superfamily protein
AT1G74360.1	1.19283	2.36045	0.989366	5.70218	9.70951	8.77427	2.52272	2.37396	8.74912e-10	Leucine-rich repeat protein kinase family protein
AT1G25155.1	15.6559	14.9495	12.3671	83.9035	68.7478	69.9504	5.46934	2.37282	1.66624e-15	Glutamine amidotransferase type 1 family protein
AT1G24909.1	15.6559	14.9495	12.3671	83.9035	68.7478	69.9504	5.46934	2.37282	1.66624e-15	Glutamine amidotransferase type 1 family protein
AT3G15370.1	0.596413	1.12403	1.36038	4.77121	5.69178	5.97138	1.34712	2.37073	1.38955e-07	expansin 12
AT5G13330.1	1.64014	2.81006	2.34974	10.9389	12.8344	12.0646	3.89033	2.36994	1.0161e-12	related to AP2 6l
AT5G13190.1	55.6155	66.9919	53.5494	320.137	295.08	296.01	7.02931	2.36977	2.78557e-30	unknown protein
AT2G46130.2	1.34193	1.34883	1.73139	7.09863	8.92829	6.9463	2.18394	2.36407	3.51229e-10	WRKY DNA-binding protein 43
AT2G43140.2	9.0953	7.30617	6.55455	36.6569	44.0834	36.925	3.93702	2.363	4.57516e-22	basic helix-loop-helix (bHLH) DNA-binding superfamily protein
AT1G59171.1	0	0.44961	0.742024	2.44379	2.45528	1.70611	0.0630292	2.36025	0.000168481	Inositol-pentakisphosphate 2-kinase family protein
AT2G16900.1	14.3139	11.2403	11.0067	80.4124	52.7885	54.2299	4.90195	2.35999	1.43485e-14	Arabidopsis phospholipase-like protein (PEARLI 4) family
AT1G61370.1	1.34193	1.34883	1.48405	7.215	8.03546	6.33697	1.52584	2.35818	8.64502e-11	S-locus lectin protein kinase family protein
AT1G25220.2	31.3117	32.4843	26.0945	171.182	140.621	149.163	6.50753	2.35787	3.85201e-18	anthranilate synthase beta subunit 1
AT4G11370.1	1.64014	2.58526	0.618354	6.28404	10.7139	8.28681	2.28807	2.35768	1.13304e-10	RING-H2 finger A1A
AT2G39200.1	11.7792	11.4651	10.6357	60.8621	54.5742	58.1295	4.67172	2.35639	1.28187e-27	Seven transmembrane MLO family protein
AT2G40330.1	49.9496	33.6084	43.0374	183.284	247.872	216.676	6.41611	2.3563	2.65276e-13	PYR1-like 6
AT3G07195.1	11.1828	12.8139	14.9642	65.5169	69.4174	65.1977	5.00061	2.3561	3.8936e-27	RPM1-interacting protein 4 (RIN4) family protein
AT1G58320.1	0.298207	0.44961	0.371012	0.814597	2.00886	3.16849	0.724906	2.35307	0.0032683	PLAC8 family protein
AT5G64900.1	5.06951	3.82169	4.69949	23.7397	19.7538	25.7135	3.61347	2.35056	4.02504e-13	precursor of peptide 1
AT5G44070.1	22.9619	22.0309	21.8897	121.724	102.117	117.112	5.50297	2.34955	1.99748e-25	phytochelatin synthase 1 (PCS1)
AT1G22900.1	1.19283	0.562013	1.48405	3.6075	6.80782	5.97138	2.10079	2.34869	1.73661e-09	Disease resistance-responsive (dirigent-like protein) family protein
AT1G14260.1	0.745517	1.68604	1.23671	6.40041	7.14263	5.84951	1.64721	2.34577	5.00035e-15	RING/FYVE/PHD zinc finger superfamily protein
AT2G40340.1	1.04372	0.89922	0.865695	4.4221	6.02659	3.89968	1.59532	2.34242	6.83744e-05	Integrase-type DNA-binding superfamily protein
AT2G47550.1	9.54261	8.43019	7.29657	40.6135	45.0879	42.0434	4.38277	2.33956	8.54601e-19	Plant invertase/pectin methylesterase inhibitor superfamily
AT1G14480.1	1.64014	1.68604	2.1024	10.7061	8.70508	8.28681	2.66548	2.33875	8.32754e-10	Ankyrin repeat family protein
AT1G33610.1	1.93834	1.79844	2.47341	10.4734	9.70951	11.3334	2.36127	2.334	6.05106e-22	Leucine-rich repeat (LRR) family protein
AT2G40095.1	11.0336	11.4651	13.8511	71.4518	55.1322	57.0327	5.20624	2.3335	2.90882e-25	Alpha/beta hydrolase related protein
AT4G18170.1	1.19283	0.674415	0.989366	5.70218	5.46858	3.16849	2.49965	2.33272	2.37657e-05	WRKY DNA-binding protein 28
AT5G44870.1	0.89462	0.224805	0.865695	2.44379	4.35254	3.04662	1.07746	2.33192	3.96763e-05	Disease resistance protein (TIR-NBS-LRR class) family
AT4G27280.1	63.8162	64.6315	46.7475	187.474	418.179	276.024	7.08447	2.33107	3.76616e-05	Calcium-binding EF-hand family protein
AT2G39650.1	6.41144	5.73253	6.55455	24.4379	40.2889	29.3694	4.19525	2.33084	4.36429e-14	Protein of unknown function (DUF506)
AT3G17110.1	9.84082	13.0387	8.65695	65.7496	41.963	50.6958	4.10177	2.324	5.78669e-12	pseudogene
AT3G52400.1	87.0763	75.0849	79.6439	430.573	415.5	355.723	8.05699	2.31354	5.86804e-21	syntaxin of plants 122
AT3G11340.1	36.6794	39.5657	29.0626	194.456	141.513	186.819	6.01505	2.311	8.84768e-12	UDP-Glycosyltransferase superfamily protein
AT3G07600.1	7.60427	10.0038	8.78062	37.7042	46.7619	47.1617	4.41587	2.30943	2.92795e-25	Heavy metal transport/detoxification superfamily protein
AT5G26690.1	2.08745	0.337208	1.11304	6.51678	5.02216	5.36205	3.02637	2.30393	2.01961e-06	Heavy metal transport/detoxification superfamily protein
AT4G14630.1	1.04372	1.68604	0.989366	4.30573	7.36584	7.06816	3.63738	2.30059	2.21219e-07	germin-like protein 9
AT4G15550.1	15.5067	17.7596	15.0878	80.6451	71.3147	86.6459	5.2388	2.29967	2.47182e-26	indole-3-acetate beta-D-glucosyltransferase
AT3G20360.1	0.298207	0.44961	0.123671	1.97831	1.56245	0.974919	1.174	2.29952	0.0020505	TRAF-like family protein
AT2G29490.1	16.1032	14.4999	12.6144	79.5978	60.0427	72.8752	5.05884	2.29815	1.18845e-13	glutathione S-transferase TAU 1
AT1G18020.1	2.83296	3.37208	2.34974	15.0119	9.70951	17.5485	3.32462	2.2946	1.48596e-07	FMN-linked oxidoreductases superfamily protein
AT1G32928.1	18.787	12.9263	17.9323	78.3177	88.39	74.9469	5.42129	2.28503	5.58606e-13	unknown protein
AT4G21990.2	77.0864	90.5964	61.4643	409.044	321.084	384.849	6.85869	2.28211	1.7626e-19	APS reductase 3
AT1G14480.2	1.93834	2.02325	1.97873	11.0552	9.2631	8.77427	2.72936	2.28193	1.26884e-09	Ankyrin repeat family protein
AT4G21990.1	77.3846	90.7089	61.7117	410.208	321.53	385.459	6.86166	2.28085	1.68673e-19	APS reductase 3
AT5G06090.1	0.149103	1.01162	1.23671	4.53847	3.1249	4.75273	1.30045	2.27907	6.50542e-09	glycerol-3-phosphate acyltransferase 7
AT5G62150.1	3.57848	3.82169	3.71012	18.7357	18.0798	17.3048	3.61985	2.27825	2.2372e-08	peptidoglycan-binding LysM domain-containing protein
AT3G50470.1	2.23655	2.81006	2.1024	11.8698	10.0443	13.1614	1.98182	2.27636	1.04358e-15	homolog of RPW8 3
AT5G39020.1	1.04372	0.89922	0.865695	4.53847	3.57131	5.60578	1.16744	2.27482	9.65488e-07	Malectin/receptor-like protein kinase family protein
AT5G66985.1	30.5662	45.523	27.7022	155.006	166.847	180.238	5.90493	2.27248	9.90348e-11	unknown protein
AT1G74590.1	6.70965	4.83331	5.68885	26.4162	31.5838	24.8604	4.39587	2.27187	2.94687e-16	glutathione S-transferase TAU 10
AT1G68840.2	50.3969	61.0346	52.6837	171.531	373.202	247.142	6.80281	2.26979	6.01363e-14	related to ABI3/VP1 2
AT3G21520.1	2.98207	2.58526	3.21544	17.9211	13.2808	11.2116	3.19541	2.26968	6.30276e-11	DUF679 domain membrane protein 1
AT2G29440.1	42.7927	41.0269	29.9283	198.762	177.561	167.93	5.86952	2.25909	4.57242e-29	glutathione S-transferase tau 6
AT1G14640.1	2.38565	0.786818	1.48405	9.89154	5.69178	6.09324	1.41063	2.25553	2.91205e-09	SWAP (Suppressor-of-White-APricot)/surp domain-containing protein
AT2G16900.3	12.2265	8.9922	8.65695	61.9094	38.1684	42.2871	4.52582	2.25547	1.16056e-11	Arabidopsis phospholipase-like protein (PEARLI 4) family
AT1G07620.1	2.08745	2.02325	2.84443	10.7061	13.2808	9.38359	2.95591	2.25485	1.02335e-11	GTP-binding protein Obg/CgtA
AT5G02230.2	52.3353	59.1237	53.3021	262.068	323.65	196.934	6.82581	2.2472	1.22773e-27	Haloacid dehalogenase-like hydrolase (HAD) superfamily protein
AT3G57760.3	0.149103	0.89922	1.73139	3.37476	5.35697	5.11832	1.31176	2.24595	6.12737e-08	Protein kinase superfamily protein
AT2G16900.2	12.2265	8.9922	8.65695	61.5603	37.722	42.0434	4.51909	2.24491	1.40974e-11	Arabidopsis phospholipase-like protein (PEARLI 4) family
AT5G02230.1	52.7826	59.7982	53.7968	263.464	325.659	199.736	6.83875	2.2445	5.5934e-28	Haloacid dehalogenase-like hydrolase (HAD) superfamily protein
AT1G07690.1	0	0.562013	0.123671	0.698226	1.67405	1.34051	-0.692542	2.24203	0.00393292	unknown protein
AT3G15340.1	3.28027	4.04649	2.72076	18.8521	11.3836	17.5485	3.03035	2.23914	5.98417e-10	proton pump interactor 2
AT3G15340.2	3.28027	4.04649	2.72076	18.8521	11.3836	17.5485	3.03035	2.23914	5.98417e-10	proton pump interactor 2
AT5G14930.1	4.17489	3.93409	6.80189	18.0375	21.5395	30.9537	3.31094	2.23574	3.33914e-12	senescence-associated gene 101
AT2G30040.1	5.66593	3.37208	3.95746	18.9685	19.977	21.4482	3.05808	2.23543	3.37013e-22	mitogen-activated protein kinase kinase kinase 14
AT4G24390.1	4.4731	4.3837	3.21544	17.2229	18.9726	20.5952	2.9863	2.23174	2.49735e-10	RNI-like superfamily protein
AT3G61390.1	0.149103	0.337208	0.494683	1.74557	1.67405	1.46238	1.45111	2.23069	0.00738166	RING/U-box superfamily protein
AT1G68620.1	3.42938	2.47286	2.84443	12.3353	14.2853	14.2582	3.55272	2.23032	1.06322e-11	alpha/beta-Hydrolases superfamily protein
AT1G62300.1	9.39351	10.7906	9.89366	58.5346	36.3828	45.3337	4.58381	2.21558	7.00848e-27	WRKY family transcription factor
AT3G15540.1	7.75337	6.40694	5.81252	34.6786	24.776	32.9035	3.48093	2.21303	3.75023e-20	indole-3-acetic acid inducible 19
AT3G57760.2	0.149103	0.89922	1.73139	3.25839	5.35697	4.87459	1.29148	2.20924	1.92652e-07	Protein kinase superfamily protein
AT3G57760.1	0.149103	0.89922	1.73139	3.25839	5.35697	4.87459	1.29862	2.20896	1.60523e-07	Protein kinase superfamily protein
AT3G61390.2	0.149103	0.44961	0.742024	2.44379	2.00886	2.0717	1.98661	2.20748	0.00320622	RING/U-box superfamily protein
AT3G22160.1	16.5505	15.0619	15.5825	72.8483	80.1314	64.8321	5.2845	2.20668	4.98465e-17	VQ motif-containing protein
AT1G53440.1	6.56055	5.84493	7.42024	36.4241	28.1241	26.9321	3.82695	2.20568	6.74772e-21	Leucine-rich repeat transmembrane protein kinase
AT1G63245.1	0.745517	1.01162	1.48405	5.12033	3.1249	7.06816	1.26387	2.20412	1.19537e-06	CLAVATA3/ESR-RELATED 14
AT4G23280.1	0.89462	0.112403	0.989366	3.37476	2.67849	2.92476	0.864112	2.20374	3.84061e-06	cysteine-rich RLK (RECEPTOR-like protein kinase) 20
AT4G19880.1	35.9339	36.6432	27.4549	150.701	151.334	158.424	6.13647	2.20255	3.68997e-32	Glutathione S-transferase family protein
AT4G19880.3	35.9339	36.5308	27.2076	150.002	150.776	157.571	6.12842	2.20118	4.46119e-32	Glutathione S-transferase family protein
AT2G40140.2	49.5023	40.6897	45.8818	178.513	247.983	198.883	6.89327	2.20076	1.55643e-14	zinc finger (CCCH-type) family protein
AT2G40140.1	49.5023	40.6897	45.8818	178.513	247.983	198.883	6.89347	2.20076	1.55643e-14	zinc finger (CCCH-type) family protein
AT4G19880.2	36.083	36.5308	27.2076	150.235	150.888	157.571	6.12994	2.20016	7.37048e-32	Glutathione S-transferase family protein
AT1G25400.2	19.3834	14.8371	16.3245	67.8443	97.5415	66.4163	5.5251	2.19958	1.17089e-15	unknown protein
AT1G29020.1	0.745517	2.24805	2.72076	10.357	9.48631	7.06816	1.98357	2.19929	8.08221e-07	Calcium-binding EF-hand family protein
AT5G17350.1	5.21862	3.70928	2.9681	15.7101	24.6644	14.1363	3.98466	2.19879	3.99886e-05	unknown protein
AT5G06740.1	0.596413	0.786818	0.742024	4.07299	3.45971	2.4373	1.60803	2.19375	2.59845e-07	Concanavalin A-like lectin protein kinase family protein
AT1G25400.1	19.5325	14.8371	16.4482	67.9607	97.6531	66.4163	5.52631	2.19329	1.48388e-15	unknown protein
AT5G51830.1	28.926	32.1471	36.4829	180.259	121.536	144.897	5.8708	2.19319	2.83098e-22	pfkB-like carbohydrate kinase family protein
AT1G68840.1	67.9911	77.7826	72.5947	230.531	453.334	314.533	7.23069	2.19229	1.35081e-17	related to ABI3/VP1 2
AT5G14230.1	14.1648	10.903	9.2753	60.1638	52.2305	43.7495	4.03016	2.18992	8.62151e-19	unknown protein
AT4G15350.1	0.149103	0.337208	0.371012	1.39645	1.11604	1.70611	0.033259	2.18694	0.000289817	cytochrome P450, family 705, subfamily A, polypeptide 2
AT2G46130.1	1.49103	1.79844	1.97873	7.56412	9.15149	7.55562	2.28866	2.18607	9.04403e-10	WRKY DNA-binding protein 43
AT3G63380.1	2.83296	3.37208	3.09177	11.288	17.9682	13.2833	4.06095	2.18526	6.8739e-07	ATPase E1-E2 type family protein / haloacid dehalogenase-like hydrolase family protein
AT1G50740.1	12.8229	15.0619	19.169	77.154	67.4086	70.0723	5.11588	2.18337	5.03258e-34	Transmembrane proteins 14C
AT1G17990.2	3.13117	4.15889	2.84443	15.8265	10.8255	19.7421	3.50065	2.1832	3.02268e-07	FMN-linked oxidoreductases superfamily protein
AT1G17990.1	3.13117	4.15889	2.84443	15.8265	10.8255	19.7421	3.50202	2.18316	2.74213e-07	FMN-linked oxidoreductases superfamily protein
AT2G41170.1	4.324	4.83331	3.33911	24.5543	16.1825	15.9643	2.94051	2.1761	9.05743e-14	F-box family protein
AT3G62100.1	4.02579	3.03487	1.97873	14.1973	11.3836	14.9894	2.53846	2.17325	1.45398e-09	indole-3-acetic acid inducible 30
AT3G44190.1	89.9093	85.7631	73.9551	383.21	341.73	398.742	7.13672	2.17047	9.4211e-23	FAD/NAD(P)-binding oxidoreductase family protein
AT5G14930.3	9.98992	9.21701	11.1304	43.1737	41.4049	51.6707	4.35535	2.16591	7.75533e-22	senescence-associated gene 101
AT1G29500.1	0.44731	0.674415	0.123671	2.09468	1.45085	2.31543	0.15001	2.16449	6.391e-05	SAUR-like auxin-responsive protein family
AT5G43160.1	2.38565	4.04649	3.46278	9.77517	22.7671	12.3083	2.26162	2.16323	6.61448e-09	Family of unknown function (DUF566)
AT3G26910.1	3.72758	4.94571	3.46278	17.1065	17.6334	20.2296	3.19609	2.16301	5.21546e-22	hydroxyproline-rich glycoprotein family protein
AT1G78340.1	6.70965	7.41857	5.68885	32.5839	26.7849	29.6132	4.49106	2.16297	2.5022e-11	glutathione S-transferase TAU 22
AT2G05940.1	5.66593	4.72091	4.57582	30.3728	16.8521	19.4984	3.90862	2.15927	7.72398e-14	Protein kinase superfamily protein
AT3G25882.1	11.3319	10.903	10.141	51.5524	48.3244	44.6025	5.42195	2.157	1.73661e-09	NIM1-interacting 2
AT3G10815.1	1.04372	0.89922	0.494683	3.72387	4.24094	2.92476	1.6001	2.15585	1.14845e-05	RING/U-box superfamily protein
AT3G02240.1	3.87669	1.23643	2.84443	9.19331	14.7317	10.6022	2.88472	2.15024	5.99142e-11	unknown protein
AT1G21100.1	107.504	60.2478	76.4285	436.275	349.654	297.35	7.41179	2.15015	5.37293e-10	O-methyltransferase family protein
AT2G26190.1	31.0135	28.3254	28.3206	136.154	125.666	127.105	6.0836	2.14999	1.90555e-24	calmodulin-binding family protein
AT2G38250.1	2.83296	1.91084	1.23671	9.6588	6.58461	10.1148	2.46339	2.14949	4.27053e-07	Homeodomain-like superfamily protein
AT5G14930.2	10.7354	9.77902	12.7381	46.5484	45.1995	55.8141	4.47074	2.1486	6.29606e-22	senescence-associated gene 101
AT2G45360.1	4.324	2.69766	1.73139	11.0552	13.7272	13.527	2.77699	2.14236	1.8416e-07	Protein of unknown function (DUF1442)
AT3G11402.1	0.596413	0.337208	0.123671	2.21105	1.45085	0.974919	-0.168961	2.13724	0.00757941	Cysteine/Histidine-rich C1 domain family protein
AT2G40000.1	28.6278	19.1084	21.766	85.7655	139.504	80.1871	6.58356	2.13648	1.85777e-05	ortholog of sugar beet HS1 PRO-1 2
AT3G13100.1	3.57848	3.03487	2.1024	12.3353	12.6112	13.1614	2.99444	2.13531	1.57523e-17	multidrug resistance-associated protein 7
AT1G25275.2	207.701	184.79	148.034	783.875	842.384	748.128	9.03682	2.13527	3.03324e-16	unknown protein
AT3G27950.1	1.64014	1.57364	1.48405	6.98226	6.91942	6.82443	1.90451	2.13314	9.36057e-08	GDSL-like Lipase/Acylhydrolase superfamily protein
AT1G08940.1	15.805	14.1627	16.9429	75.7575	59.1499	70.4379	5.06569	2.12996	1.71284e-20	Phosphoglycerate mutase family protein
AT1G25275.1	212.621	190.635	156.567	807.615	869.838	772.258	9.08612	2.1297	1.45255e-16	unknown protein
AT1G25275.3	171.618	156.015	127.133	652.842	711.696	624.679	8.78225	2.12914	1.65572e-16	unknown protein
AT4G19370.1	6.85875	5.05811	6.43088	32.1184	26.8965	21.0826	4.24529	2.1281	1.64322e-08	Protein of unknown function (DUF1218)
AT2G47140.1	35.4866	31.2479	26.2182	155.123	136.826	111.994	5.87817	2.12136	1.05562e-27	NAD(P)-binding Rossmann-fold superfamily protein
AT4G15120.1	5.81503	8.09298	5.68885	29.6746	30.5794	25.5916	4.32492	2.12073	4.46078e-17	VQ motif-containing protein
AT1G68450.1	4.6222	5.05811	8.40961	21.1795	29.9098	27.7852	4.33054	2.11764	2.31359e-10	VQ motif-containing protein
AT2G17050.1	0.44731	0.44961	0.494683	1.74557	1.67405	2.80289	0.367162	2.11664	0.00026015	disease resistance protein (TIR-NBS-LRR class), putative
AT4G14560.1	10.2881	12.1395	10.6357	51.0869	46.9851	45.8212	4.14442	2.11649	4.40552e-24	indole-3-acetic acid inducible
AT2G20950.4	30.8644	23.2673	26.3419	158.032	87.4972	102.732	5.69265	2.1152	1.34092e-16	Arabidopsis phospholipase-like protein (PEARLI 4) family
AT2G20950.1	30.8644	23.2673	26.4655	158.148	87.7204	102.854	5.69527	2.11488	1.28035e-16	Arabidopsis phospholipase-like protein (PEARLI 4) family
AT2G20950.2	30.8644	23.2673	26.4655	158.032	87.7204	102.732	5.6929	2.11389	1.45478e-16	Arabidopsis phospholipase-like protein (PEARLI 4) family
AT2G20950.3	30.8644	23.2673	26.4655	158.032	87.7204	102.732	5.69289	2.11389	1.53491e-16	Arabidopsis phospholipase-like protein (PEARLI 4) family
AT5G12890.1	4.6222	2.47286	1.85506	14.7791	9.82112	13.527	2.57569	2.11234	9.10786e-10	UDP-Glycosyltransferase superfamily protein
AT4G27970.1	4.6222	3.14727	5.19417	24.6707	13.8388	17.4267	2.48565	2.11218	1.11048e-10	SLAC1 homologue 2
AT3G53150.1	4.17489	3.25967	4.57582	18.6194	15.1781	18.036	3.75602	2.11041	6.55529e-12	UDP-glucosyl transferase 73D1
AT1G30420.1	1.49103	0.786818	1.48405	5.93492	4.68735	5.48392	1.59824	2.10656	8.79694e-07	multidrug resistance-associated protein 12
AT4G38550.1	37.1267	29.2247	33.5148	150.584	134.594	144.166	6.12504	2.10626	9.54765e-31	Arabidopsis phospholipase-like protein (PEARLI 4) family
AT5G66210.3	1.93834	1.79844	1.60772	10.4734	5.80339	6.82443	2.48495	2.10573	2.19247e-06	calcium-dependent protein kinase 28
AT2G23320.1	21.0236	21.3565	20.7767	99.0318	81.6938	90.3018	5.6646	2.1004	2.33519e-22	WRKY DNA-binding protein 15
AT1G51620.2	1.34193	0.562013	0.247341	1.51282	3.79452	3.65595	1.54736	2.1001	0.00017531	Protein kinase superfamily protein
AT1G51620.1	1.34193	0.562013	0.247341	1.51282	3.79452	3.65595	1.54736	2.1001	0.00017531	Protein kinase superfamily protein
AT1G76080.1	2.38565	2.13565	3.21544	7.91323	14.7317	10.6022	2.68962	2.09968	5.99713e-12	chloroplastic drought-induced stress protein of 32 kD
AT3G26910.2	2.98207	4.04649	2.9681	12.9172	15.1781	15.2331	2.94639	2.09823	4.31492e-17	hydroxyproline-rich glycoprotein family protein
AT5G48410.1	0.745517	1.01162	1.60772	4.88758	5.69178	4.1434	1.65095	2.09821	2.24897e-09	glutamate receptor 1.3
AT4G23570.3	15.3576	18.8836	18.0559	69.1244	86.4928	68.8536	4.91002	2.09755	1.10937e-23	phosphatase-related
AT4G23570.2	15.3576	18.8836	18.0559	69.1244	86.4928	68.8536	4.91033	2.09754	1.07741e-23	phosphatase-related
AT4G23570.1	15.3576	18.7712	18.0559	69.1244	86.3812	68.3662	4.90524	2.09687	8.44119e-24	phosphatase-related
AT2G23320.2	21.0236	21.1317	20.1583	97.4026	80.4662	88.4739	5.63452	2.09484	7.22627e-23	WRKY DNA-binding protein 15
AT3G49580.2	37.574	54.178	40.8113	185.263	173.655	206.561	6.22717	2.09202	0.00070273	response to low sulfur 1
AT2G47730.1	917.284	1030.96	1089.79	3976.75	4146.97	4828.89	10.6695	2.09193	6.92918e-42	glutathione S-transferase phi 8
AT5G44582.1	3.13117	2.81006	2.9681	13.8482	12.388	11.699	2.83989	2.08938	1.10686e-13	unknown protein
AT3G51920.1	55.0191	55.8641	64.1851	236.35	239.166	267.615	7.11759	2.08467	6.39721e-57	calmodulin 9
AT4G03510.1	32.6536	30.0115	33.0201	123.702	142.406	139.048	5.86396	2.08284	6.68059e-45	RING membrane-anchor 1
AT3G04640.3	25.0494	25.2906	15.9535	98.6826	90.6221	91.033	5.75338	2.08004	3.5816e-10	glycine-rich protein
AT5G52810.1	6.41144	5.95733	7.91493	30.722	23.7716	31.4411	3.46188	2.08004	6.54058e-16	NAD(P)-binding Rossmann-fold superfamily protein
AT1G15520.1	0.44731	0.786818	0.247341	3.49113	1.45085	1.58424	0.00292444	2.07838	0.000708094	pleiotropic drug resistance 12
AT1G61560.4	9.39351	8.43019	11.9961	48.9922	36.2712	40.581	4.63297	2.07585	2.62747e-12	Seven transmembrane MLO family protein
AT5G39610.1	14.3139	14.1627	13.3564	68.1934	46.0923	62.1511	5.75595	2.07529	9.65109e-07	NAC domain containing protein 6
AT1G18835.1	0.596413	0.562013	0.371012	2.44379	2.00886	2.0717	1.1337	2.06734	0.00291023	mini zinc finger
AT5G64120.1	38.7669	25.0658	16.5719	85.9982	128.902	121.134	7.50548	2.06693	6.18005e-13	Peroxidase superfamily protein
AT4G11590.1	0.149103	0.786818	0.371012	2.21105	1.56245	2.19357	0.430494	2.06672	0.000114133	F-box associated ubiquitination effector family protein
AT1G51790.1	12.972	14.1627	17.6849	61.0948	60.3775	66.7819	4.97616	2.06608	4.22605e-27	Leucine-rich repeat protein kinase family protein
AT2G32670.1	0.149103	0.786818	0.989366	2.32742	3.2365	2.92476	0.933019	2.06529	0.00069015	vesicle-associated membrane protein 725
AT2G29430.1	0.745517	0.674415	0.618354	2.79291	2.90169	2.92476	0.591043	2.06389	4.79305e-07	Family of unknown function (DUF572)
AT4G39830.1	2.38565	1.79844	2.22607	9.6588	9.2631	7.79935	3.21716	2.0633	2.83489e-09	Cupredoxin superfamily protein
AT4G03510.2	31.6099	28.7751	33.0201	119.28	135.598	135.27	5.80556	2.06309	7.45642e-42	RING membrane-anchor 1
AT2G43500.2	0.89462	0.89922	0.742024	4.53847	3.34811	2.80289	1.35205	2.05877	5.42587e-05	Plant regulator RWP-RK family protein
AT2G43500.1	0.89462	0.89922	0.742024	4.53847	3.34811	2.80289	1.35205	2.05877	5.42587e-05	Plant regulator RWP-RK family protein
AT4G12410.1	0.44731	0.224805	0.247341	1.16371	1.56245	1.09678	-0.238367	2.05861	0.00261091	SAUR-like auxin-responsive protein family
AT3G49580.1	54.1245	73.9609	60.104	264.162	230.015	289.063	6.68878	2.05675	0.000597327	response to low sulfur 1
AT3G04640.1	26.9877	26.6394	18.0559	105.316	95.0863	95.9076	5.84449	2.0473	8.20863e-10	glycine-rich protein
AT1G79180.1	7.30606	5.50772	6.55455	26.8817	28.0125	24.8604	3.60694	2.04688	6.26998e-15	myb domain protein 63
AT3G14840.1	1.64014	1.23643	0.742024	4.4221	5.69178	4.75273	1.85365	2.04556	9.09788e-06	Leucine-rich repeat transmembrane protein kinase
AT3G11820.1	53.2299	60.585	55.8992	223.782	235.707	241.171	6.78624	2.04418	5.12895e-37	syntaxin of plants 121
AT3G11820.2	53.2299	60.585	55.8992	223.665	235.595	240.927	6.78577	2.04321	4.74685e-37	syntaxin of plants 121
AT5G65870.1	6.41144	7.75578	6.80189	32.1184	27.7893	26.9321	3.87531	2.04292	1.39721e-16	phytosulfokine 5 precursor
AT2G14760.3	0.149103	0.112403	0.494683	1.28008	0.669622	1.34051	-0.193047	2.04165	0.00921795	basic helix-loop-helix (bHLH) DNA-binding superfamily protein
AT3G45660.1	0.745517	1.46123	1.11304	5.00395	3.90613	5.11832	1.46812	2.04044	0.000288384	Major facilitator superfamily protein
AT1G49570.1	7.30606	3.70928	3.09177	18.6194	19.1958	19.7421	5.84823	2.03918	4.5459e-06	Peroxidase superfamily protein
AT3G46330.1	1.93834	1.34883	1.48405	5.2367	6.2498	8.04308	1.47728	2.03867	6.3468e-08	Leucine-rich repeat protein kinase family protein
AT2G46750.1	11.481	9.66662	8.28594	36.1914	44.6414	39.9717	5.7162	2.03849	3.56624e-09	D-arabinono-1,4-lactone oxidase family protein
AT5G43170.1	4.4731	5.28292	5.0705	12.9172	30.691	17.5485	2.81185	2.03832	5.18533e-10	zinc-finger protein 3
AT5G45000.1	2.68386	3.25967	2.72076	8.26234	13.1692	14.3801	3.14611	2.03592	7.24867e-08	Disease resistance protein (TIR-NBS-LRR class) family
AT1G01140.3	1.04372	0.786818	1.23671	5.12033	4.46414	3.04662	1.21163	2.03574	6.1117e-05	CBL-interacting protein kinase 9
AT2G43570.1	0.89462	2.24805	1.85506	7.79686	6.3614	6.9463	4.24071	2.03297	7.81125e-08	chitinase, putative
AT3G50460.1	3.28027	2.13565	2.59708	9.6588	11.3836	11.4553	1.9684	2.03249	5.06077e-12	homolog of RPW8 2
AT1G37130.1	41.1525	51.4804	38.8326	185.845	187.271	164.761	6.69979	2.03085	1.76271e-23	nitrate reductase 2
AT5G25450.2	3.13117	6.18214	6.30721	21.4123	22.6555	20.8389	3.15778	2.03051	1.55563e-16	Cytochrome bd ubiquinol oxidase, 14kDa subunit
AT1G25560.1	31.1626	29.2247	35.4935	88.7911	183.476	119.184	5.62894	2.02949	4.25788e-20	AP2/B3 transcription factor family protein
AT1G61560.2	9.54261	8.7674	11.9961	48.8758	35.4899	39.1186	4.61412	2.02507	6.49219e-12	Seven transmembrane MLO family protein
AT1G61560.3	9.54261	8.7674	11.9961	48.8758	35.4899	39.1186	4.61412	2.02507	6.49219e-12	Seven transmembrane MLO family protein
AT1G61560.1	9.39351	8.8798	11.3777	46.6648	35.0435	39.1186	4.58707	2.02497	7.37947e-12	Seven transmembrane MLO family protein
AT1G26250.1	16.5505	12.1395	11.1304	56.6727	53.0117	51.7926	6.32188	2.02077	1.16112e-05	Proline-rich extensin-like family protein
AT4G30530.1	118.984	122.069	112.293	530.768	451.883	448.95	7.66942	2.01831	6.26208e-27	Class I glutamine amidotransferase-like superfamily protein
AT5G44820.1	8.05158	12.8139	10.512	41.8936	46.5387	39.3623	4.5635	2.01643	4.22206e-15	Nucleotide-diphospho-sugar transferase family protein
AT5G25450.1	3.42938	6.74415	7.04923	23.7397	24.3296	22.7887	3.29011	2.01618	2.11463e-18	Cytochrome bd ubiquinol oxidase, 14kDa subunit
AT2G43820.1	27.2859	28.3254	26.4655	118.815	105.8	106.997	5.85346	2.01374	2.60476e-08	UDP-glucosyltransferase 74F2
AT1G01140.1	1.04372	0.786818	1.48405	5.46944	4.57575	3.41222	1.29945	2.01295	9.91006e-05	CBL-interacting protein kinase 9
AT1G01140.2	1.04372	0.786818	1.48405	5.46944	4.57575	3.41222	1.2977	2.01294	0.000100928	CBL-interacting protein kinase 9
AT2G46450.2	33.5483	28.3254	26.0945	128.823	102.34	123.205	5.46174	2.01229	6.16771e-28	cyclic nucleotide-gated channel 12
AT2G46450.3	33.5483	28.3254	26.0945	128.823	102.117	123.205	5.46057	2.01136	1.10063e-27	cyclic nucleotide-gated channel 12
AT5G19230.1	163.417	178.27	194.658	684.844	685.581	781.885	8.37763	2.00432	1.84846e-22	Glycoprotein membrane precursor GPI-anchored
AT5G54165.1	0.745517	1.34883	0.865695	2.90928	3.79452	5.60578	1.56707	2.00374	4.61719e-07	unknown protein
AT3G01970.1	10.5863	12.4767	15.2115	37.2387	55.9134	60.6887	5.49343	2.00288	9.11983e-12	WRKY DNA-binding protein 45
AT5G43450.1	0.44731	0.44961	0.123671	0.814597	1.67405	1.70611	0.820336	2.00066	0.00881465	2-oxoglutarate (2OG) and Fe(II)-dependent oxygenase superfamily protein
AT3G62960.1	0.89462	0.786818	0.618354	2.44379	4.57575	2.19357	0.650159	1.99606	0.000267927	Thioredoxin superfamily protein
AT4G24310.1	23.7074	30.4611	28.0733	118.466	96.0907	113.578	5.4304	1.99152	4.14942e-32	Protein of unknown function (DUF679)
AT4G35110.4	11.1828	7.64337	9.64632	47.8285	32.2534	32.6598	4.67914	1.99023	6.82596e-13	Arabidopsis phospholipase-like protein (PEARLI 4) family
AT5G61210.1	14.463	15.0619	16.4482	63.4222	59.7079	59.47	5.26212	1.98733	6.62378e-27	soluble N-ethylmaleimide-sensitive factor adaptor protein 33
AT4G19230.1	2.53476	2.92247	2.34974	12.1026	8.92829	10.1148	2.5951	1.98627	1.3438e-06	cytochrome P450, family 707, subfamily A, polypeptide 1
AT4G09770.2	2.08745	1.57364	1.48405	7.91323	5.69178	6.70257	1.92242	1.98252	1.57012e-05	TRAF-like family protein
AT3G23030.1	68.7366	69.6896	70.245	279.058	264.389	281.02	6.99272	1.98185	8.49463e-31	indole-3-acetic acid inducible 2
AT4G19230.2	2.53476	2.92247	2.34974	12.1026	8.81668	10.1148	2.59139	1.98105	1.31713e-06	cytochrome P450, family 707, subfamily A, polypeptide 1
AT1G78820.1	2.08745	1.79844	2.84443	10.1243	8.37027	8.16494	1.9106	1.98063	7.54865e-09	D-mannose binding lectin protein with Apple-like carbohydrate-binding domain
AT2G41380.1	81.1122	74.9725	84.7144	308.5	299.879	341.953	7.13487	1.98056	2.01413e-19	S-adenosyl-L-methionine-dependent methyltransferases superfamily protein
AT5G24240.1	1.19283	1.34883	1.11304	4.4221	6.3614	3.77781	1.41761	1.97982	2.23951e-05	Phosphatidylinositol 3- and 4-kinase ;Ubiquitin family protein
AT1G10340.1	1.34193	2.24805	2.1024	7.44775	8.81668	6.5807	2.51112	1.97803	1.84878e-07	Ankyrin repeat family protein
AT1G10340.2	1.34193	2.24805	2.1024	7.44775	8.81668	6.5807	2.51112	1.97803	1.84878e-07	Ankyrin repeat family protein
AT4G18880.1	9.24441	8.09298	10.512	43.8719	31.5838	34.244	4.367	1.97746	1.65147e-13	heat shock transcription factor A4A
AT2G46450.1	38.6178	33.1587	29.8046	145.115	116.849	137.342	5.67333	1.97691	1.2733e-31	cyclic nucleotide-gated channel 12
AT2G23420.1	5.51682	5.50772	5.68885	26.0671	18.5262	21.3263	3.38993	1.97613	4.70598e-17	nicotinate phosphoribosyltransferase 2
AT4G25390.2	10.139	7.64337	7.79125	36.075	33.8159	30.4662	4.29116	1.97527	4.89965e-09	Protein kinase superfamily protein
AT4G37295.1	1.34193	1.46123	1.48405	6.63315	5.02216	5.36205	1.77173	1.97267	2.20585e-07	unknown protein
AT5G20270.1	4.17489	7.08136	6.30721	26.1835	20.5351	23.0325	3.63057	1.97245	1.96287e-13	heptahelical transmembrane protein1
AT1G69900.1	2.98207	4.04649	4.57582	14.1973	15.6245	16.3299	3.06531	1.9721	1.76648e-18	Actin cross-linking protein
AT1G72070.1	8.7971	10.903	9.64632	33.1657	44.3066	38.1437	4.113	1.97108	5.02213e-22	Chaperone DnaJ-domain superfamily protein
AT1G14370.1	8.9462	5.62013	6.43088	24.5543	30.691	26.3228	3.65417	1.97014	5.40019e-16	protein kinase 2A
AT3G26500.1	5.96413	5.50772	7.42024	21.0632	25.334	27.6633	3.65359	1.96844	1.93398e-21	plant intracellular ras group-related LRR 2
AT5G64110.1	2.53476	2.47286	3.33911	6.40041	12.0532	14.3801	3.77522	1.96761	8.98971e-09	Peroxidase superfamily protein
AT3G46250.1	2.08745	3.14727	2.34974	14.0809	6.1382	9.74919	1.48907	1.96709	0.000202952	pseudogene
AT1G02440.1	0.89462	0.337208	0.494683	2.32742	2.12047	2.19357	0.660807	1.96662	0.00163209	ADP-ribosylation factor D1A
AT3G50260.1	11.6301	11.8023	9.52264	53.7634	37.164	37.9	4.87043	1.96594	3.69758e-14	cooperatively regulated by ethylene and jasmonate 1
AT2G38290.2	15.6559	14.8371	16.2009	55.2762	63.056	64.1009	5.28487	1.96562	3.44456e-19	ammonium transporter 2
AT2G38290.1	15.6559	14.8371	16.2009	55.2762	63.056	64.1009	5.28523	1.96562	3.50437e-19	ammonium transporter 2
AT4G08770.1	38.4687	47.2091	34.8751	171.065	157.919	141.973	6.99536	1.96516	2.44883e-06	Peroxidase superfamily protein
AT1G66940.1	0.149103	0.562013	0.247341	1.39645	1.67405	0.974919	-0.393337	1.96408	0.00242863	protein kinase-related
AT5G05410.1	2.68386	4.04649	4.08113	13.499	11.83	17.3048	3.11771	1.96243	2.44731e-08	DRE-binding protein 2A
AT3G18560.1	21.4709	20.0077	22.6317	89.6057	79.9082	80.3089	5.50199	1.9623	1.65809e-25	unknown protein
AT4G25390.1	10.7354	8.655	8.40961	38.7516	37.0524	32.2942	4.39848	1.9611	3.93256e-09	Protein kinase superfamily protein
AT3G55150.1	30.1189	23.0425	27.8259	121.375	83.9259	109.678	5.56447	1.9609	6.27268e-16	exocyst subunit exo70 family protein H1
AT2G26290.1	2.53476	2.36045	1.73139	8.72783	8.03546	9.018	1.93226	1.9589	1.24154e-12	root-specific kinase 1
AT4G15130.1	6.70965	6.40694	6.55455	27.8127	24.5528	24.1292	3.53346	1.95882	4.47535e-25	phosphorylcholine cytidylyltransferase2
AT3G21780.1	0.298207	0.562013	0.865695	2.90928	1.78566	2.31543	1.17374	1.95769	0.000166138	UDP-glucosyl transferase 71B6
AT5G47070.1	7.30606	6.74415	8.65695	28.5109	29.1285	30.5881	3.93536	1.95651	4.6374e-17	Protein kinase superfamily protein
AT1G65490.1	0.596413	1.57364	0.742024	3.49113	3.1249	5.24019	0.872607	1.95413	1.6264e-06	unknown protein
AT3G13650.1	113.915	125.778	127.381	623.632	369.743	428.599	7.39413	1.95328	2.70093e-22	Disease resistance-responsive (dirigent-like protein) family protein
AT5G62280.1	25.4967	27.5386	20.9003	89.8384	101.224	95.2983	5.02523	1.95264	2.97703e-15	Protein of unknown function (DUF1442)
AT2G46740.1	14.1648	13.6007	12.7381	55.3926	53.7929	47.4054	4.553	1.95083	2.83177e-15	D-arabinono-1,4-lactone oxidase family protein
AT5G54860.1	9.0953	8.31779	9.76999	40.7299	28.9053	35.4627	4.17063	1.95047	4.21048e-25	Major facilitator superfamily protein
AT1G68390.1	1.93834	1.79844	2.1024	8.61146	7.81225	6.21511	2.31343	1.94966	2.21974e-07	Core-2/I-branching beta-1,6-N-acetylglucosaminyltransferase family protein
AT5G05410.2	2.83296	4.04649	4.08113	13.7318	11.9416	17.0611	3.1151	1.94763	3.43763e-08	DRE-binding protein 2A
AT4G11850.1	39.3633	38.3293	36.6065	156.752	151.334	132.711	6.17055	1.94739	1.02316e-25	phospholipase D gamma 1
AT4G21390.1	7.45517	7.08136	9.76999	29.791	35.3783	28.6382	3.88046	1.94623	1.52957e-08	S-locus lectin protein kinase family protein
AT5G26340.1	6.11324	5.28292	4.08113	20.3649	21.0931	18.036	3.82011	1.9458	2.12367e-10	Major facilitator superfamily protein
AT2G44790.1	510.828	414.091	452.635	1977.14	1690.12	1633.96	10.3739	1.9443	1.144e-15	uclacyanin 2
AT2G36295.1	1.19283	3.37208	2.1024	9.6588	7.70065	8.89613	2.27671	1.94354	1.76636e-05	unknown protein
AT5G10830.1	60.6851	62.6082	49.2209	238.095	206.801	218.138	6.30302	1.94221	8.73206e-27	S-adenosyl-L-methionine-dependent methyltransferases superfamily protein
AT3G59700.1	5.21862	6.06974	5.0705	20.4813	24.1064	18.4016	3.74356	1.93923	3.7676e-12	lectin-receptor kinase
AT2G13790.1	10.7354	13.6007	12.7381	51.2033	42.0746	49.599	4.70031	1.93857	8.16867e-24	somatic embryogenesis receptor-like kinase 4
AT4G35110.3	12.2265	9.21701	10.512	51.436	35.8248	34.8533	4.82036	1.93736	1.80224e-12	Arabidopsis phospholipase-like protein (PEARLI 4) family
AT5G49780.1	0.298207	0.786818	0.989366	1.97831	2.23207	4.1434	1.09615	1.93716	0.000103246	Leucine-rich repeat protein kinase family protein
AT5G09710.1	0.89462	0	0.742024	2.79291	1.56245	1.70611	0.213515	1.93402	0.0084139	Magnesium transporter CorA-like family protein
AT2G17220.2	4.02579	4.6085	3.21544	15.2446	16.6289	13.527	3.13727	1.93138	5.65285e-14	Protein kinase superfamily protein
AT1G16130.1	0.745517	0.786818	0.989366	3.37476	3.1249	3.29035	0.770933	1.93117	6.49023e-07	wall associated kinase-like 2
AT5G67350.1	9.0953	8.43019	8.0386	37.8206	27.5661	32.0505	3.88288	1.93091	3.1406e-20	unknown protein
AT1G29290.1	0.89462	1.57364	2.9681	4.30573	11.272	5.48392	2.85611	1.92785	2.67894e-06	unknown protein
AT1G78000.1	76.3409	67.6663	85.4565	271.261	299.544	301.615	6.87885	1.92683	4.08856e-20	sulfate transporter 1;2
AT4G37780.1	0.596413	0.562013	0.865695	3.84024	1.56245	2.4373	0.138849	1.92654	0.00542513	myb domain protein 87
AT2G15220.1	33.3991	30.1239	30.423	109.738	103.568	143.801	7.10725	1.92635	1.70794e-09	Plant basic secretory protein (BSP) family protein
AT2G43590.1	4.6222	5.62013	7.1729	27.5799	22.0975	16.8173	4.58641	1.92612	1.84975e-07	Chitinase family protein
AT5G08250.1	3.72758	8.09298	5.81252	22.576	25.2224	19.9858	3.73133	1.92599	1.0384e-08	Cytochrome P450 superfamily protein
AT3G04640.2	12.6738	11.6899	11.1304	50.3887	43.3022	41.1903	4.74358	1.92579	3.42397e-08	glycine-rich protein
AT1G78000.2	76.6391	67.6663	85.4565	271.377	299.544	301.494	6.88026	1.92496	4.92178e-20	sulfate transporter 1;2
AT2G25409.1	0.149103	0.674415	0.247341	1.04734	2.00886	1.34051	-0.164806	1.92297	0.00462453	unknown protein
AT1G13530.1	7.30606	5.28292	6.80189	22.576	27.0081	23.6418	3.92807	1.9225	8.20049e-13	Protein of unknown function (DUF1262)
AT4G30210.1	34.4429	28.1006	32.8964	154.192	109.595	97.37	6.18104	1.92106	7.48824e-17	P450 reductase 2
AT4G30210.2	34.4429	28.1006	32.8964	154.192	109.595	97.37	6.18104	1.92106	7.48824e-17	P450 reductase 2
AT1G80380.3	42.4945	33.1587	41.1823	122.422	189.168	130.761	6.53061	1.92099	4.8176e-07	P-loop containing nucleoside triphosphate hydrolases superfamily protein
AT1G80380.2	42.4945	33.1587	41.1823	122.422	189.056	130.761	6.5304	1.92062	4.86542e-07	P-loop containing nucleoside triphosphate hydrolases superfamily protein
AT3G45920.1	1.64014	1.12403	1.36038	3.84024	5.13377	6.5807	1.27332	1.91934	7.43361e-07	Protein kinase superfamily protein
AT5G66210.4	17.7433	16.9728	14.3458	86.6964	47.8779	50.9395	5.34678	1.91871	3.32649e-10	calcium-dependent protein kinase 28
AT3G50950.1	8.64799	11.2403	7.04923	34.2131	33.4811	34.6096	4.3859	1.91785	1.88259e-17	HOPZ-ACTIVATED RESISTANCE 1
AT4G21680.1	1.34193	2.13565	3.21544	6.16767	10.9372	8.53054	2.3289	1.91678	1.63647e-05	NITRATE TRANSPORTER 1.8
AT1G80380.1	42.4945	32.9339	41.1823	122.306	187.717	129.786	6.52413	1.91546	5.4604e-07	P-loop containing nucleoside triphosphate hydrolases superfamily protein
AT2G18193.1	11.7792	13.1511	9.2753	47.363	42.2978	39.4842	4.2031	1.91467	3.01551e-10	P-loop containing nucleoside triphosphate hydrolases superfamily protein
AT5G66210.1	17.8924	17.1976	14.3458	86.9292	48.1011	50.9395	5.34783	1.91129	3.89285e-10	calcium-dependent protein kinase 28
AT1G51700.1	4.6222	5.95733	3.58645	18.3866	17.5218	17.6704	3.3623	1.91118	2.13009e-08	DOF zinc finger protein 1
AT4G05020.2	26.9877	36.868	27.3312	124.866	110.822	108.216	5.87383	1.91083	9.89206e-27	NAD(P)H dehydrogenase B2
AT4G21410.1	27.5841	28.1006	25.4762	99.73	110.711	94.689	5.44263	1.91011	3.56044e-16	cysteine-rich RLK (RECEPTOR-like protein kinase) 29
AT4G36880.1	0.298207	0.337208	1.11304	2.90928	1.56245	2.31543	0.768946	1.91	0.00180668	cysteine proteinase1
AT2G16660.1	13.7175	12.5891	14.7168	45.9666	56.2482	51.9144	4.01469	1.90957	3.70025e-17	Major facilitator superfamily protein
AT4G05020.1	26.9877	36.9804	27.3312	124.866	110.822	108.216	5.87389	1.90903	1.25033e-26	NAD(P)H dehydrogenase B2
AT3G29240.2	40.7052	28.6626	38.9563	131.15	128.121	146.969	6.72667	1.90812	1.99952e-12	Protein of unknown function (DUF179)
AT3G56880.1	39.3633	36.5308	31.536	153.959	120.978	128.08	6.23146	1.90769	4.7127e-13	VQ motif-containing protein
AT4G09770.1	2.08745	1.57364	1.85506	8.0296	5.69178	6.9463	1.96968	1.90546	3.0321e-05	TRAF-like family protein
AT3G29240.1	40.5561	28.6626	38.5853	130.568	127.005	145.872	6.71964	1.90512	1.81275e-12	Protein of unknown function (DUF179)
AT5G56840.1	1.19283	1.68604	1.48405	4.65484	6.3614	5.60578	1.66733	1.90395	6.95899e-07	myb-like transcription factor family protein
AT5G09720.1	0.745517	1.46123	1.97873	6.05129	4.68735	5.24019	1.75856	1.90188	0.00107821	Magnesium transporter CorA-like family protein
AT4G24340.1	10.7354	8.655	9.2753	33.6312	37.4988	35.4627	4.15361	1.89795	2.40538e-14	Phosphorylase superfamily protein
AT2G17220.1	4.02579	4.72091	3.58645	15.4773	17.187	13.527	3.16731	1.89763	7.37402e-13	Protein kinase superfamily protein
AT2G02930.1	4.6222	3.03487	2.84443	10.0079	15.1781	13.7707	5.03713	1.89749	2.28228e-05	glutathione S-transferase F3
AT3G17700.1	1.49103	1.57364	2.1024	6.40041	4.91056	8.16494	1.79192	1.89732	1.36761e-06	cyclic nucleotide-binding transporter 1
AT3G61190.1	10.8845	8.54259	9.52264	29.791	49.1056	28.882	5.10913	1.89658	0.000428007	BON association protein 1
AT2G39518.1	15.805	19.6704	21.5187	65.5169	71.8727	75.4343	5.56156	1.89525	3.53914e-24	Uncharacterised protein family (UPF0497)
AT5G40170.1	6.41144	5.39532	7.04923	27.4636	19.977	22.6669	3.6135	1.89499	5.68355e-13	receptor like protein 54
AT5G08780.1	1.78924	2.02325	2.72076	8.37872	8.03546	8.16494	2.10512	1.89465	3.26892e-12	winged-helix DNA-binding transcription factor family protein
AT3G09270.1	75.7445	64.0694	50.9523	220.174	244.523	243.364	7.16018	1.8932	5.61717e-21	glutathione S-transferase TAU 8
AT1G09940.1	6.70965	6.40694	7.1729	29.9074	26.3384	19.1328	4.25571	1.89215	5.92815e-10	Glutamyl-tRNA reductase family protein
AT1G03740.1	6.70965	7.30617	7.79125	25.9507	27.2313	28.0289	3.68584	1.89171	6.17735e-15	Protein kinase superfamily protein
AT1G70170.1	18.1906	13.4883	14.3458	54.578	62.0516	53.2549	5.28769	1.88894	9.70338e-18	matrix metalloproteinase
AT4G02410.1	7.45517	7.53097	6.05986	27.2308	26.2268	24.4948	3.6146	1.88807	9.38053e-17	Concanavalin A-like lectin protein kinase family protein
AT3G28930.1	13.1211	9.21701	7.54391	40.6135	33.0347	36.6813	5.76689	1.88685	1.35017e-05	AIG2-like (avirulence induced gene) family protein
AT1G01340.1	11.7792	11.2403	10.7594	43.9883	39.3961	41.434	4.73664	1.88531	3.71623e-14	cyclic nucleotide gated channel 10
AT1G01340.2	11.6301	11.1279	10.512	43.29	38.5032	40.9466	4.70687	1.88294	6.1109e-14	cyclic nucleotide gated channel 10
AT2G46430.1	6.26234	6.85656	5.56518	23.0415	22.3207	23.7636	3.5543	1.88231	7.97669e-19	cyclic nucleotide gated channel 3
AT1G52830.1	0.149103	0.337208	0.371012	0.930968	1.22764	1.21865	-0.540502	1.87958	0.00880786	indole-3-acetic acid 6
AT2G31865.1	5.21862	6.96896	5.68885	21.7614	21.4279	23.0325	4.04789	1.87937	3.30804e-11	poly(ADP-ribose) glycohydrolase 2
AT2G31865.2	5.21862	6.96896	5.68885	21.7614	21.4279	23.0325	4.04762	1.87934	3.01193e-11	poly(ADP-ribose) glycohydrolase 2
AT2G46430.2	6.41144	6.85656	5.81252	23.507	22.5439	24.2511	3.59016	1.87711	1.56648e-18	cyclic nucleotide gated channel 3
AT4G32280.1	1.78924	1.68604	1.97873	6.05129	7.36584	6.70257	1.68416	1.87704	8.55938e-10	indole-3-acetic acid inducible 29
AT5G54810.1	67.2456	66.5423	60.7223	273.123	229.792	211.07	7.80455	1.8759	4.03116e-09	tryptophan synthase beta-subunit 1
AT5G64300.1	59.4922	58.3369	58.7436	225.411	232.693	188.891	6.83567	1.87342	3.54596e-19	GTP cyclohydrolase II
AT4G35110.1	14.1648	11.0154	12.3671	56.0908	41.8513	39.3623	4.98778	1.87326	2.26047e-12	Arabidopsis phospholipase-like protein (PEARLI 4) family
AT4G35110.2	14.1648	11.0154	12.3671	55.9745	41.8513	39.3623	4.98786	1.87203	2.46783e-12	Arabidopsis phospholipase-like protein (PEARLI 4) family
AT5G08350.1	19.5325	12.7015	20.1583	74.1284	57.5875	59.5919	4.67565	1.87131	1.52582e-12	GRAM domain-containing protein / ABA-responsive protein-related
AT3G26470.1	56.212	60.4726	48.7263	179.561	213.163	211.07	6.81273	1.86751	2.68674e-20	Powdery mildew resistance protein, RPW8 domain
AT3G53260.1	159.391	144.887	160.03	637.481	568.397	487.459	8.91726	1.86683	4.51904e-21	phenylalanine ammonia-lyase 2
AT3G49110.1	9.24441	5.95733	6.30721	31.8857	22.8787	23.1543	4.10167	1.86295	8.60135e-08	peroxidase CA
AT1G03740.2	6.70965	7.75578	8.0386	26.1835	27.3429	28.6382	3.7118	1.86181	2.79456e-14	Protein kinase superfamily protein
AT2G30550.2	12.972	14.6123	11.1304	48.6431	37.9452	54.108	4.62958	1.85915	9.0517e-10	alpha/beta-Hydrolases superfamily protein
AT4G30280.1	38.7669	36.4184	39.451	168.505	125.108	121.987	6.20493	1.85807	1.36812e-15	xyloglucan endotransglucosylase/hydrolase 18
AT3G26830.1	3.13117	4.04649	6.43088	16.7574	13.7272	19.1328	4.17548	1.85783	0.00031595	Cytochrome P450 superfamily protein
AT1G64610.2	5.81503	4.3837	4.2048	18.1539	18.1914	15.5987	3.50307	1.85758	2.90894e-10	Transducin/WD40 repeat-like superfamily protein
AT1G22280.3	19.9798	15.9612	17.5612	76.5721	54.3509	62.5167	5.08812	1.85723	8.91601e-21	phytochrome-associated protein phosphatase type 2C
AT3G13080.4	7.60427	6.51935	7.04923	24.9034	25.7804	25.9572	4.05231	1.85641	1.26825e-08	multidrug resistance-associated protein 3
AT1G53450.2	4.02579	3.14727	4.82316	17.3393	13.1692	12.7958	2.80958	1.85504	4.30844e-15	unknown protein
AT1G17750.1	2.08745	0.89922	2.47341	7.09863	5.58018	6.9463	1.58427	1.85452	4.58916e-05	PEP1 receptor 2
AT2G47560.1	7.00786	5.73253	12.6144	31.1874	26.2268	34.1222	3.63843	1.84967	8.03247e-06	RING/U-box superfamily protein
AT1G22280.2	24.0056	19.1084	21.2714	91.7004	64.3953	75.3125	5.35678	1.84827	6.31916e-21	phytochrome-associated protein phosphatase type 2C
AT3G57750.1	9.84082	8.31779	9.15163	32.2348	32.4766	33.391	4.06779	1.84777	7.41413e-19	Protein kinase superfamily protein
AT4G15300.1	0.149103	1.46123	0.989366	4.18936	3.0133	2.80289	0.95757	1.84775	2.28228e-05	cytochrome P450, family 702, subfamily A, polypeptide 2
AT4G31550.2	56.8084	41.2517	45.7582	215.636	143.522	157.937	6.23736	1.8476	7.39122e-15	WRKY DNA-binding protein 11
AT5G45220.1	0.745517	0.337208	0.989366	3.25839	2.00886	2.19357	0.703136	1.84736	0.00208346	Disease resistance protein (TIR-NBS-LRR class) family
AT5G66210.2	4.324	5.05811	4.69949	21.7614	13.0576	16.0862	3.65822	1.84682	2.15053e-07	calcium-dependent protein kinase 28
AT1G11310.2	29.2243	28.5502	37.5959	126.146	107.363	109.313	5.70982	1.84494	9.25779e-17	Seven transmembrane MLO family protein
AT5G10695.2	12.2265	14.6123	11.7487	54.578	37.2756	47.1617	4.82086	1.84442	1.23116e-16	unknown protein
AT3G57750.2	7.90248	6.63175	7.42024	25.718	26.6733	26.2009	3.74599	1.84288	3.69962e-16	Protein kinase superfamily protein
AT5G38540.1	0.745517	1.12403	1.11304	4.88758	2.79009	3.29035	1.16314	1.84269	0.000129068	Mannose-binding lectin superfamily protein
AT4G31550.1	58.8958	41.9261	47.2422	222.152	146.647	161.471	6.27182	1.84197	1.17776e-14	WRKY DNA-binding protein 11
AT5G01490.1	8.64799	7.30617	7.1729	33.2821	23.3252	26.0791	3.72543	1.84071	2.74785e-13	cation exchanger 4
AT3G47570.1	5.21862	6.74415	6.18354	25.4853	21.2047	18.7672	3.30799	1.8402	1.95112e-15	Leucine-rich repeat protein kinase family protein
AT1G13210.1	14.3139	13.7131	16.0772	62.3749	53.9045	41.5559	5.02962	1.83869	1.85427e-10	autoinhibited Ca2+/ATPase II
AT1G11310.1	29.6716	28.9999	37.8432	126.728	108.479	110.044	5.72086	1.83794	5.43602e-17	Seven transmembrane MLO family protein
AT1G22280.1	23.8565	18.8836	21.5187	90.5367	64.0605	74.5813	5.34951	1.83709	2.00924e-20	phytochrome-associated protein phosphatase type 2C
AT2G35390.3	6.11324	5.28292	6.67822	22.3432	22.5439	19.6202	4.17316	1.83709	5.06169e-16	Phosphoribosyltransferase family protein
AT1G64610.1	5.81503	4.4961	4.2048	18.1539	17.9682	15.4768	3.50085	1.83608	4.54809e-10	Transducin/WD40 repeat-like superfamily protein
AT2G20900.4	3.57848	5.28292	6.55455	26.649	13.504	15.4768	3.44934	1.83563	2.42058e-11	diacylglycerol kinase 5
AT4G21903.2	2.08745	1.23643	1.97873	7.91323	6.1382	4.75273	1.72522	1.83537	1.77229e-05	MATE efflux family protein
AT2G35390.2	6.11324	5.39532	6.80189	22.576	22.6555	19.864	4.18562	1.83067	5.68646e-16	Phosphoribosyltransferase family protein
AT5G10695.1	14.1648	17.9844	13.6038	64.3532	43.7486	55.0829	5.08474	1.82992	2.97703e-15	unknown protein
AT4G34150.1	52.9317	48.5579	53.5494	184.332	203.788	162.811	6.85229	1.82944	6.7094e-17	Calcium-dependent lipid-binding (CaLB domain) family protein
AT4G28400.1	10.5863	11.1279	13.7274	43.6391	40.7353	41.9215	4.35583	1.82935	1.49348e-20	Protein phosphatase 2C family protein
AT3G52520.1	1.49103	0.786818	1.48405	5.93492	3.57131	3.77781	0.91262	1.82856	0.000150291	unknown protein
AT3G13950.1	5.21862	5.05811	7.54391	29.4419	14.2853	19.7421	3.26638	1.82838	1.97085e-06	unknown protein
AT1G15630.1	4.02579	4.04649	3.95746	11.6371	14.6201	16.5736	2.51608	1.8279	0.000240236	unknown protein
AT5G22140.1	71.7187	84.4143	76.1812	263.231	238.385	323.551	7.2397	1.82777	1.93734e-15	FAD/NAD(P)-binding oxidoreductase family protein
AT5G22140.2	71.7187	84.4143	76.1812	263.231	238.385	323.551	7.23948	1.82777	1.88886e-15	FAD/NAD(P)-binding oxidoreductase family protein
AT1G63750.1	0.89462	0.674415	0.371012	2.56016	2.23207	2.0717	1.45403	1.82742	0.000171845	Disease resistance protein (TIR-NBS-LRR class) family
AT5G04310.1	2.98207	3.25967	4.82316	12.3353	14.9549	12.1865	2.8881	1.82583	2.23443e-09	Pectin lyase-like superfamily protein
AT3G57330.1	55.3173	57.6625	65.4218	248.801	194.302	188.281	6.72555	1.82272	9.44704e-19	autoinhibited Ca2+-ATPase 11
AT1G66480.1	16.2523	14.1627	19.0453	67.4952	51.1144	56.1797	5.01	1.8211	2.50926e-12	plastid movement impaired 2
AT2G35390.1	6.11324	5.50772	6.92556	22.576	22.9903	19.864	4.19308	1.81894	8.07463e-16	Phosphoribosyltransferase family protein
AT5G24270.2	9.0953	7.86818	6.05986	29.3255	23.2135	28.3945	3.72066	1.81651	7.79734e-12	Calcium-binding EF-hand family protein
AT2G20900.1	3.57848	5.28292	6.80189	26.649	13.6156	15.4768	3.45261	1.81576	5.11789e-11	diacylglycerol kinase 5
AT2G22870.1	2.83296	3.14727	5.19417	11.5207	15.7361	12.3083	2.97431	1.81464	1.42046e-07	P-loop containing nucleoside triphosphate hydrolases superfamily protein
AT4G34120.1	10.8845	11.6899	11.625	40.8462	38.6148	41.1903	4.4161	1.81459	9.37881e-28	Cystathionine beta-synthase (CBS) family protein
AT2G44290.1	1.78924	1.68604	0.989366	6.63315	4.24094	4.87459	2.83039	1.8139	0.000229273	Bifunctional inhibitor/lipid-transfer protein/seed storage 2S albumin superfamily protein
AT2G38860.3	50.546	46.6471	35.4935	150.701	161.379	154.037	7.7123	1.81281	1.14174e-07	Class I glutamine amidotransferase-like superfamily protein
AT5G52050.1	1.64014	1.34883	0.618354	3.6075	5.02216	4.02154	0.926856	1.81105	0.00367045	MATE efflux family protein
AT3G26680.1	13.8666	12.8139	12.8618	50.7378	43.8602	44.1151	4.47407	1.81097	2.742e-14	DNA repair metallo-beta-lactamase family protein
AT4G26070.2	2.83296	3.48448	2.84443	11.0552	9.82112	11.5772	2.30068	1.81028	5.36226e-11	MAP kinase/ ERK kinase 1
AT4G26070.3	2.83296	3.48448	2.84443	11.0552	9.82112	11.5772	2.29914	1.81026	4.98305e-11	MAP kinase/ ERK kinase 1
AT2G22860.1	26.6895	13.9379	12.3671	67.1461	69.1942	48.9897	4.95919	1.80948	3.56158e-05	phytosulfokine 2 precursor
AT3G45640.1	32.2063	36.1936	34.7515	83.438	162.83	114.797	6.23118	1.80659	3.69282e-10	mitogen-activated protein kinase 3
AT5G24270.1	9.24441	7.64337	6.05986	28.9764	22.7671	28.2726	3.69426	1.80561	5.65422e-11	Calcium-binding EF-hand family protein
AT2G36690.1	2.23655	2.24805	3.58645	10.357	7.70065	10.3585	1.54591	1.80401	4.57248e-09	2-oxoglutarate (2OG) and Fe(II)-dependent oxygenase superfamily protein
AT4G02520.1	345.323	322.82	277.641	1062.35	1121.06	1113.11	10.8323	1.80135	2.5857e-05	glutathione S-transferase PHI 2
AT1G51270.3	1.64014	1.79844	1.60772	6.63315	3.68292	7.43376	1.91532	1.80068	0.000685843	structural molecules;transmembrane receptors;structural molecules
AT4G28110.1	1.34193	2.92247	2.72076	7.91323	7.92386	8.89613	2.17922	1.79947	0.00034242	myb domain protein 41
AT2G32660.1	1.64014	1.57364	2.22607	7.33138	5.13377	6.5807	2.48383	1.79687	2.4269e-05	receptor like protein 22
AT3G25610.1	0.596413	1.34883	0.865695	3.72387	3.2365	3.16849	1.28556	1.79526	0.000172151	ATPase E1-E2 type family protein / haloacid dehalogenase-like hydrolase family protein
AT1G76700.1	11.0336	11.4651	10.512	41.079	37.0524	36.5595	4.68178	1.79472	1.36818e-20	DNAJ heat shock N-terminal domain-containing protein
AT5G61600.1	15.9541	13.8255	12.2434	31.3038	70.6451	43.8713	4.85109	1.79471	0.00307798	ethylene response factor 104
AT1G76970.1	14.1648	13.3759	14.5931	58.3019	41.6281	46.1868	4.67018	1.79366	2.7208e-18	Target of Myb protein 1
AT2G17705.1	23.8565	22.9301	19.0453	74.3611	86.0464	67.3913	5.60184	1.79213	1.04855e-22	unknown protein
AT5G05440.1	61.4306	59.0113	67.8952	184.797	264.501	202.905	6.60096	1.79195	2.62933e-21	Polyketide cyclase/dehydrase and lipid transport superfamily protein
AT1G51270.4	1.64014	1.79844	1.60772	6.51678	3.68292	7.43376	1.90735	1.79118	0.000734906	structural molecules;transmembrane receptors;structural molecules
AT3G09280.1	1.78924	2.36045	2.59708	8.72783	7.92386	6.9463	2.06998	1.79073	3.53825e-05	unknown protein
AT4G02940.1	39.9597	48.7827	43.0374	170.018	121.648	164.883	6.06273	1.79063	3.5881e-19	oxidoreductase, 2OG-Fe(II) oxygenase family protein
AT2G34650.1	0.89462	1.01162	1.85506	4.18936	5.58018	3.41222	1.48975	1.78988	3.76949e-06	Protein kinase superfamily protein
AT5G17000.1	22.0673	21.3565	12.7381	71.4518	54.1277	68.2443	4.7612	1.78824	7.50015e-17	Zinc-binding dehydrogenase family protein
AT3G61190.2	8.34979	6.40694	8.16227	21.7614	37.2756	20.1077	4.70675	1.7879	0.00189135	BON association protein 1
AT1G68690.1	3.28027	3.14727	2.72076	11.7535	9.03989	10.846	2.77412	1.78688	7.35524e-07	Protein kinase superfamily protein
AT4G03540.1	2.83296	5.39532	4.45215	7.33138	19.977	16.8173	3.6235	1.78552	0.00012304	Uncharacterised protein family (UPF0497)
AT3G11170.1	4.6222	4.4961	5.68885	17.9211	17.5218	15.7206	3.10438	1.78542	1.20972e-14	fatty acid desaturase 7
AT1G78850.1	175.346	189.511	152.239	643.415	614.824	519.997	8.36697	1.78182	6.08293e-14	D-mannose binding lectin protein with Apple-like carbohydrate-binding domain
AT5G42010.1	10.5863	9.44181	6.55455	28.0454	34.4855	28.6382	3.77089	1.78152	3.22871e-12	Transducin/WD40 repeat-like superfamily protein
AT5G28646.2	1.34193	1.68604	1.23671	4.53847	6.2498	4.02154	2.26744	1.7795	1.81041e-05	TPX2 (targeting protein for Xklp2) protein family
AT1G78380.1	700.189	674.528	549.222	2279.71	2089.89	2235	10.1648	1.77944	5.20103e-22	glutathione S-transferase TAU 19
AT3G25740.1	1.93834	1.34883	1.48405	4.77121	5.80339	5.72765	1.3387	1.77936	1.83119e-05	methionine aminopeptidase 1C
AT2G30250.1	40.8543	39.7905	39.3273	150.701	126.893	133.686	6.17463	1.77732	6.16494e-23	WRKY DNA-binding protein 25
AT5G06320.1	68.2893	62.3834	62.0827	241.819	224.212	193.156	7.46949	1.77408	4.53703e-12	NDR1/HIN1-like 3
AT3G09940.2	114.511	110.154	87.6825	371.224	384.251	310.877	7.29644	1.77175	1.22731e-20	monodehydroascorbate reductase
AT4G18430.1	77.0864	71.488	81.3753	260.089	272.648	251.651	7.02693	1.77031	2.77371e-19	RAB GTPase homolog A1E
AT3G14990.2	146.569	135.782	132.946	490.038	479.561	446.513	8.43835	1.76981	1.11715e-14	Class I glutamine amidotransferase-like superfamily protein
AT3G14990.3	146.569	135.782	132.946	490.038	479.561	446.513	8.43851	1.76981	1.12576e-14	Class I glutamine amidotransferase-like superfamily protein
AT3G14990.1	146.569	135.782	132.946	490.038	479.561	446.513	8.43855	1.76981	1.13123e-14	Class I glutamine amidotransferase-like superfamily protein
AT2G38860.1	102.285	87.5616	74.4498	310.827	291.62	298.447	8.61667	1.76942	1.7996e-08	Class I glutamine amidotransferase-like superfamily protein
AT2G38860.2	102.285	87.5616	74.4498	310.827	291.62	298.447	8.61669	1.76942	1.7996e-08	Class I glutamine amidotransferase-like superfamily protein
AT4G38420.1	1.93834	2.02325	1.60772	5.93492	6.69622	6.45884	1.78111	1.76892	8.31978e-12	SKU5 similar 9
AT3G09940.1	114.959	110.379	87.8062	371.34	384.363	311.121	7.29791	1.76872	1.35653e-20	monodehydroascorbate reductase
AT4G14390.1	1.93834	2.81006	2.47341	8.61146	8.14706	8.16494	2.08166	1.76869	8.03509e-06	Ankyrin repeat family protein
AT1G63750.2	0.89462	0.674415	0.247341	2.56016	2.00886	1.58424	1.2882	1.7686	0.00108173	Disease resistance protein (TIR-NBS-LRR class) family
AT1G55850.1	11.1828	13.3759	12.6144	43.5228	37.722	45.6993	4.92208	1.76783	3.25224e-10	cellulose synthase like E1
AT1G04310.1	5.21862	4.2713	4.82316	14.6628	15.2897	18.6453	3.14292	1.76644	8.41986e-13	ethylene response sensor 2
AT4G19920.1	5.96413	6.18214	4.57582	19.0849	22.7671	14.9894	3.65401	1.76413	4.73084e-09	Toll-Interleukin-Resistance (TIR) domain family protein
AT1G76690.1	15.805	17.5348	15.9535	48.1776	60.9356	58.3733	4.61503	1.76219	1.7733e-15	12-oxophytodienoate reductase 2
AT3G07390.1	32.5045	23.3797	27.5786	99.0318	87.4972	95.6639	5.65015	1.76112	1.91904e-20	auxin-responsive family protein
AT3G18690.1	8.34979	9.89142	12.6144	37.1224	37.8336	29.9788	4.38958	1.76093	2.04164e-10	MAP kinase substrate 1
AT2G20562.1	47.7131	38.5541	50.8287	127.194	191.847	145.019	6.32483	1.76066	1.10448e-25	unknown protein
AT3G26680.2	15.3576	13.2635	13.9748	53.1816	45.6459	45.3337	4.5442	1.76049	1.21848e-14	DNA repair metallo-beta-lactamase family protein
AT2G13800.1	11.1828	13.0387	11.254	44.9192	34.3739	41.3122	4.4904	1.76012	8.36516e-19	somatic embryogenesis receptor-like kinase 5
AT4G26070.1	2.83296	3.14727	2.84443	10.8225	9.03989	10.2366	2.16489	1.75996	5.22646e-10	MAP kinase/ ERK kinase 1
AT5G45280.2	22.5146	24.1665	23.9921	86.4637	85.0419	68.0006	5.43129	1.75935	2.60215e-20	Pectinacetylesterase family protein
AT4G38540.1	26.3913	27.2014	27.9496	94.8424	92.2962	89.0832	5.92353	1.7592	1.93153e-18	FAD/NAD(P)-binding oxidoreductase family protein
AT5G45280.1	22.2164	24.0541	23.7448	85.0672	84.5955	67.5131	5.41476	1.75861	2.187e-20	Pectinacetylesterase family protein
AT4G24970.1	2.23655	2.58526	1.85506	8.26234	5.80339	8.77427	1.85854	1.75775	3.03852e-10	Histidine kinase-, DNA gyrase B-, and HSP90-like ATPase family protein
AT1G18390.1	10.4372	13.3759	12.4907	43.29	37.164	42.8964	4.46087	1.75662	4.40803e-19	Protein kinase superfamily protein
AT1G25390.1	7.45517	4.2713	4.57582	19.3176	18.0798	16.9392	3.34018	1.7562	1.2934e-12	Protein kinase superfamily protein
AT2G31880.1	8.20068	11.5775	15.2115	41.7772	36.2712	41.0685	4.58077	1.75575	4.13491e-19	Leucine-rich repeat protein kinase family protein
AT3G21630.1	19.8307	17.9844	15.4588	58.7674	59.8195	60.3231	5.37276	1.74886	1.80943e-13	chitin elicitor receptor kinase 1
AT5G10210.1	7.90248	5.28292	3.71012	15.2446	19.8654	21.3263	3.62568	1.74788	2.45767e-06	unknown protein
AT1G15640.1	5.96413	6.74415	9.02796	26.1835	19.3074	27.6633	3.31261	1.74605	4.50087e-05	unknown protein
AT1G61430.1	1.04372	2.02325	1.85506	5.2367	6.69622	4.99646	1.81633	1.74292	4.0797e-08	S-locus lectin protein kinase family protein
AT4G32300.1	2.68386	4.4961	6.92556	21.2959	12.1648	14.3801	2.75737	1.74286	4.40303e-09	S-domain-2 5
AT2G43060.1	4.77131	4.2713	3.33911	15.1282	11.1604	14.9894	2.91038	1.73809	1.27708e-08	ILI1 binding bHLH 1
AT2G32190.2	9.69172	9.55422	7.54391	30.0237	39.2845	19.9858	4.85681	1.73776	6.04494e-10	unknown protein
AT1G51420.1	12.972	7.98058	6.43088	34.6786	26.4501	29.4913	5.41386	1.73144	2.45416e-05	sucrose-phosphatase 1
AT1G16670.1	7.60427	6.96896	9.15163	30.2565	22.9903	25.5916	4.08818	1.73098	2.02116e-12	Protein kinase superfamily protein
AT3G52430.1	24.4529	22.9301	20.282	88.442	66.2925	69.5848	5.616	1.72947	4.68516e-13	alpha/beta-Hydrolases superfamily protein
AT5G05730.1	10.5863	12.5891	10.7594	41.7772	36.4944	34.4878	5.48631	1.72914	4.2493e-08	anthranilate synthase alpha subunit 1
AT3G44720.1	7.75337	5.95733	7.54391	21.8778	28.7937	19.4984	4.63845	1.72909	4.02504e-13	arogenate dehydratase 4
AT4G01750.1	31.759	37.2052	31.0413	107.294	120.085	104.316	5.41483	1.72779	2.1095e-22	rhamnogalacturonan xylosyltransferase 2
AT4G28405.1	1.49103	1.91084	2.72076	6.40041	7.70065	6.45884	1.99981	1.72716	3.79001e-08	Expressed protein
AT2G32190.1	9.39351	9.44181	7.79125	30.0237	37.4988	20.5952	4.81738	1.72694	4.33899e-11	unknown protein
AT3G50140.1	2.23655	2.58526	2.22607	6.51678	9.3747	7.55562	2.22293	1.72465	7.86507e-05	Plant protein of unknown function (DUF247)
AT5G05190.1	2.83296	2.36045	3.95746	8.49509	11.272	10.4804	2.48049	1.72388	3.28926e-12	Protein of unknown function (DUF3133)
AT2G27500.3	28.7769	31.0231	28.6916	97.1698	99.4388	95.7858	5.73606	1.72323	4.07541e-14	Glycosyl hydrolase superfamily protein
AT1G30990.1	1.49103	1.68604	1.36038	5.93492	5.02216	4.1434	1.83544	1.72144	4.05576e-06	Polyketide cyclase/dehydrase and lipid transport superfamily protein
AT3G16860.1	1.19283	1.79844	1.60772	4.53847	5.69178	5.24019	2.07011	1.72109	1.61231e-06	COBRA-like protein 8 precursor
AT4G24110.1	5.96413	17.7596	15.8299	34.6786	45.4227	50.8176	4.97675	1.72039	0.000435683	unknown protein
AT5G05730.2	10.2881	12.1395	10.7594	40.8462	35.1551	33.5128	5.45088	1.71917	9.39055e-08	anthranilate synthase alpha subunit 1
AT2G25410.1	0.149103	0.674415	0.494683	1.04734	2.12047	1.46238	-0.0471961	1.71752	0.00927998	RING/U-box superfamily protein
AT5G28830.1	5.21862	3.70928	3.58645	13.8482	12.8344	14.0145	2.95124	1.71745	1.8746e-16	calcium-binding EF hand family protein
AT3G19200.1	6.56055	8.54259	7.04923	24.787	22.0975	26.2009	3.83689	1.71232	2.99436e-13	unknown protein
AT1G70520.1	17.8924	17.9844	13.9748	58.0692	50.2216	54.961	4.51932	1.71112	7.20595e-14	cysteine-rich RLK (RECEPTOR-like protein kinase) 2
AT5G12420.1	23.7074	30.2363	26.4655	84.6017	98.3228	80.7964	5.96538	1.71111	2.56639e-12	O-acyltransferase (WSD1-like) family protein
AT1G80380.4	13.1211	11.0154	16.0772	35.6095	53.5697	42.5308	4.89695	1.7111	0.000158733	P-loop containing nucleoside triphosphate hydrolases superfamily protein
AT4G23610.1	0.149103	0.562013	0.865695	2.21105	1.78566	1.46238	0.818245	1.71107	0.00198682	Late embryogenesis abundant (LEA) hydroxyproline-rich glycoprotein family
AT3G47540.1	11.1828	15.0619	14.3458	38.5188	53.1233	41.5559	4.40157	1.70807	2.55747e-14	Chitinase family protein
AT5G66670.1	1.19283	1.68604	1.36038	6.86589	3.45971	3.77781	1.19214	1.70801	3.22003e-05	Protein of unknown function (DUF677)
AT5G66670.2	1.19283	1.68604	1.36038	6.86589	3.45971	3.77781	1.19214	1.70801	3.22003e-05	Protein of unknown function (DUF677)
AT5G57910.1	11.7792	10.7906	10.6357	28.6273	41.0701	38.6312	4.47669	1.70781	1.72162e-20	unknown protein
AT3G26980.1	16.8487	16.6356	14.5931	59.6983	42.8558	54.4736	4.69549	1.70711	4.40552e-24	membrane-anchored ubiquitin-fold protein 4 precursor
AT2G02990.1	0.44731	3.93409	1.11304	5.35307	6.58461	6.70257	2.6377	1.70708	0.00123965	ribonuclease 1
AT3G22370.1	14.0157	13.0387	11.7487	43.1737	40.4005	43.0183	4.7329	1.70702	7.79696e-17	alternative oxidase 1A
AT2G27500.1	29.8207	33.0463	30.052	99.9627	102.675	100.904	5.7961	1.70655	1.80208e-14	Glycosyl hydrolase superfamily protein
AT5G04930.1	32.5045	27.8758	21.395	112.414	72.4307	81.5276	5.412	1.70546	1.14105e-13	aminophospholipid ATPase 1
AT1G53430.2	8.9462	10.7906	8.65695	34.2131	33.5927	24.9823	4.19281	1.70393	7.87559e-12	Leucine-rich repeat transmembrane protein kinase
AT2G28710.1	5.96413	7.08136	8.78062	21.645	22.9903	26.8103	3.60767	1.7034	1.82193e-09	C2H2-type zinc finger family protein
AT1G53430.1	8.9462	10.7906	8.65695	33.9803	33.5927	24.9823	4.19089	1.70034	1.14617e-11	Leucine-rich repeat transmembrane protein kinase
AT5G59730.1	25.0494	20.1201	18.7979	82.7398	63.9489	60.8106	5.40489	1.6999	1.17679e-11	exocyst subunit exo70 family protein H7
AT1G04100.1	5.06951	3.82169	5.19417	16.1756	16.5173	12.9177	3.11637	1.69876	1.33178e-07	indoleacetic acid-induced protein 10
AT5G49770.1	1.78924	1.34883	2.1024	4.77121	6.02659	6.21511	2.11506	1.69871	2.79765e-06	Leucine-rich repeat protein kinase family protein
AT5G59540.2	8.49889	8.8798	7.91493	26.649	29.6866	25.8353	4.10342	1.69791	5.80032e-08	2-oxoglutarate (2OG) and Fe(II)-dependent oxygenase superfamily protein
AT1G24150.1	10.5863	9.66662	11.7487	36.4241	32.5882	34.7315	4.3918	1.69669	7.43789e-19	formin homologue 4
AT1G72280.1	1.64014	3.37208	3.21544	9.42605	8.81668	9.018	2.43207	1.69568	4.58054e-08	endoplasmic reticulum oxidoreductins 1
AT5G60810.2	1.04372	0.674415	0.494683	3.49113	1.67405	1.94984	0.546487	1.69454	0.00201292	root meristem growth factor 1
AT2G33480.2	73.8062	57.4377	66.9059	253.456	178.231	207.048	6.88348	1.68948	2.75811e-15	NAC domain containing protein 41
AT2G02220.1	9.98992	13.4883	10.6357	36.5405	35.1551	38.9968	4.23391	1.68568	1.47851e-27	phytosulfokin receptor 1
AT3G22890.1	192.045	188.387	172.892	606.991	635.024	537.668	8.28898	1.68549	7.8174e-23	ATP sulfurylase 1
AT5G54840.2	4.02579	3.25967	2.47341	10.357	10.0443	10.846	2.77763	1.68457	4.25078e-07	Ras-related small GTP-binding family protein
AT4G08780.1	9.39351	11.5775	8.90429	33.5149	31.0258	31.563	4.59467	1.68247	5.42887e-05	Peroxidase superfamily protein
AT1G01720.1	15.805	18.3216	10.3883	55.8581	39.5077	47.6492	4.75926	1.6819	2.78958e-09	NAC (No Apical Meristem) domain transcriptional regulator superfamily protein
AT3G59010.1	0.596413	0.89922	0.371012	1.97831	2.45528	1.70611	0.845278	1.67934	0.00920273	pectin methylesterase 61
AT2G33480.1	76.6391	59.0113	68.3899	258.693	182.36	211.801	6.91865	1.67878	6.36204e-15	NAC domain containing protein 41
AT3G01513.1	4.17489	3.48448	3.95746	16.5247	8.59348	12.0646	2.56544	1.67862	3.5396e-07	unknown protein
AT3G28850.1	9.69172	8.43019	7.66758	32.4675	22.7671	27.1759	3.9771	1.6785	1.22962e-12	Glutaredoxin family protein
AT5G48070.1	12.6738	12.7015	10.2647	35.9587	41.4049	36.5595	3.82005	1.6767	4.89432e-17	xyloglucan endotransglucosylase/hydrolase 20
AT1G23560.1	11.481	9.55422	10.0173	31.7693	28.3473	38.753	3.9156	1.67436	1.9244e-20	Domain of unknown function (DUF220)
AT3G51450.1	4.6222	3.25967	2.9681	12.5681	11.0488	10.7241	2.68933	1.67421	1.64738e-08	Calcium-dependent phosphotriesterase superfamily protein
AT1G65500.1	4.02579	3.59688	2.22607	9.19331	10.2675	11.9428	2.76823	1.67403	2.96945e-05	unknown protein
AT3G13080.1	8.20068	6.40694	6.92556	23.7397	21.5395	23.2762	3.93127	1.67387	2.07631e-08	multidrug resistance-associated protein 3
AT5G59540.1	8.7971	8.7674	8.0386	26.5326	29.3517	25.8353	4.09659	1.67323	9.52499e-08	2-oxoglutarate (2OG) and Fe(II)-dependent oxygenase superfamily protein
AT3G55470.1	56.9575	47.2091	53.0547	192.943	149.214	158.668	6.73604	1.67245	5.7181e-18	Calcium-dependent lipid-binding (CaLB domain) family protein
AT3G55470.2	56.9575	47.2091	53.0547	192.827	149.326	158.668	6.73554	1.67244	5.45125e-18	Calcium-dependent lipid-binding (CaLB domain) family protein
AT2G47950.1	1.64014	1.34883	2.1024	3.84024	6.58461	5.84951	1.91423	1.67213	9.93421e-05	unknown protein
AT5G57890.1	10.4372	10.6782	12.2434	41.4281	32.4766	32.5379	4.55347	1.67153	1.58232e-11	Glutamine amidotransferase type 1 family protein
AT5G54500.1	302.68	270.216	292.729	963.319	847.071	946.768	9.39409	1.67141	3.56197e-13	flavodoxin-like quinone reductase 1
AT3G13080.2	8.20068	6.40694	6.92556	23.7397	21.5395	23.1543	3.92742	1.67131	2.28179e-08	multidrug resistance-associated protein 3
AT4G17615.2	24.6021	22.5929	32.8964	96.7043	76.2253	82.2588	5.80828	1.67114	3.36295e-11	calcineurin B-like protein 1
AT5G40780.1	12.8229	14.7247	12.7381	33.6312	52.4537	42.409	5.25359	1.67067	2.50379e-11	lysine histidine transporter 1
AT5G40780.2	12.8229	14.7247	12.7381	33.5149	52.4537	42.409	5.25357	1.66937	2.67938e-11	lysine histidine transporter 1
AT3G28940.1	279.271	278.084	250.31	809.011	866.937	891.807	8.76176	1.66868	1.364e-25	AIG2-like (avirulence induced gene) family protein
AT1G19770.1	65.0091	60.023	73.8314	197.365	239.055	194.74	7.0737	1.66617	9.96335e-11	purine permease 14
AT5G66070.2	34.1447	31.3603	30.423	92.3986	104.015	107.85	5.81594	1.66597	2.73777e-18	RING/U-box superfamily protein
AT3G59220.1	42.4945	62.6082	46.9949	174.324	142.964	166.346	5.9505	1.66499	3.22373e-24	pirin
AT2G42430.1	12.6738	9.32941	11.7487	37.7042	26.7849	42.2871	4.23693	1.66363	1.23235e-08	lateral organ boundaries-domain 16
AT4G15070.1	0.89462	0.786818	1.73139	4.4221	3.57131	2.92476	1.20513	1.66323	0.00054247	Cysteine/Histidine-rich C1 domain family protein
AT4G17615.1	24.7512	22.8177	33.0201	96.9371	76.1137	82.2588	5.81005	1.66288	4.21617e-11	calcineurin B-like protein 1
AT1G09070.1	104.074	105.546	96.7105	410.441	266.286	291.866	7.39539	1.66066	1.98889e-15	soybean gene regulated by cold-2
AT3G16800.1	25.4967	23.0425	21.766	105.083	45.1995	71.7784	5.15967	1.65944	8.02267e-10	Protein phosphatase 2C family protein
AT5G66070.1	34.2938	31.3603	30.423	91.9331	103.68	107.485	5.81632	1.65824	5.00786e-18	RING/U-box superfamily protein
AT3G16800.2	25.6458	23.2673	22.0134	106.13	45.3111	72.2659	5.17252	1.65736	8.90273e-10	Protein phosphatase 2C family protein
AT1G21980.1	22.8128	18.5464	17.5612	77.9686	51.226	56.3016	5.0945	1.6554	2.04996e-06	phosphatidylinositol-4-phosphate 5-kinase 1
AT5G02290.1	14.463	15.1743	13.3564	43.5228	53.4581	38.3874	4.86663	1.65384	3.14379e-13	Protein kinase superfamily protein
AT5G02290.2	14.463	15.1743	13.4801	43.5228	53.4581	38.2656	4.86499	1.64837	3.6184e-13	Protein kinase superfamily protein
AT4G39890.1	10.139	5.73253	8.28594	31.1874	19.6422	24.1292	3.71287	1.64438	1.08216e-10	RAB GTPase homolog H1C
AT1G70420.1	15.6559	15.5116	17.3139	60.6293	46.3155	44.6025	5.21714	1.64317	7.56536e-13	Protein of unknown function (DUF1645)
AT2G27500.2	28.7769	29.7867	26.7129	90.7694	87.3856	88.1083	5.66009	1.64199	2.10461e-12	Glycosyl hydrolase superfamily protein
AT3G03020.1	6.11324	8.655	5.93619	27.1145	15.7361	22.1794	3.33497	1.64028	1.12464e-09	unknown protein
AT5G16170.1	3.42938	4.3837	3.83379	13.0336	10.3791	13.1614	2.98713	1.63926	8.28386e-07	Core-2/I-branching beta-1,6-N-acetylglucosaminyltransferase family protein
AT1G11050.1	2.38565	2.47286	2.1024	7.56412	8.81668	5.36205	2.45464	1.63891	4.32338e-05	Protein kinase superfamily protein
AT3G54640.1	65.9037	68.678	60.7223	207.606	197.873	202.418	7.83909	1.63782	6.82959e-10	tryptophan synthase alpha chain
AT1G51270.2	2.83296	4.15889	3.58645	12.5681	8.25867	12.4302	2.83512	1.63746	1.95079e-05	structural molecules;transmembrane receptors;structural molecules
AT2G15390.2	15.805	19.558	22.5081	55.3926	68.7478	56.6672	5.05206	1.63681	3.12373e-28	fucosyltransferase 4
AT3G44700.1	0.44731	0.562013	1.11304	2.79291	1.78566	2.19357	0.623312	1.63416	0.00304959	Plant protein of unknown function
AT3G03020.2	5.96413	8.31779	5.56518	26.2999	14.8433	20.8389	3.26736	1.63246	3.59378e-09	unknown protein
AT5G54500.2	273.456	241.441	270.592	851.138	752.989	829.778	9.25168	1.63166	8.69704e-12	flavodoxin-like quinone reductase 1
AT2G15390.1	15.805	19.558	22.2607	54.8108	68.1898	56.0578	5.03894	1.62909	1.74677e-27	fucosyltransferase 4
AT1G63750.3	0.89462	0.674415	0.247341	2.32742	1.67405	1.58424	1.18594	1.62801	0.00424483	Disease resistance protein (TIR-NBS-LRR class) family
AT1G71697.1	84.2434	59.9106	68.5136	224.014	180.798	251.042	6.90166	1.62591	1.41346e-13	choline kinase 1
AT3G21700.2	3.42938	3.37208	3.09177	11.5207	9.70951	9.26173	2.38397	1.62111	1.39166e-07	Ras-related small GTP-binding family protein
AT2G42360.1	4.6222	2.02325	3.83379	9.54243	11.0488	11.0897	3.36126	1.62089	9.63452e-09	RING/U-box superfamily protein
AT1G20510.1	10.139	12.1395	7.91493	36.4241	30.9142	25.7135	4.13939	1.6205	2.69426e-09	OPC-8:0 CoA ligase1
AT1G76980.2	11.9283	13.1511	10.883	44.221	29.9098	36.4376	4.24126	1.61724	2.08267e-13	unknown protein
AT5G44585.1	61.4306	47.0967	68.1426	176.651	196.088	168.905	6.82037	1.61723	2.18375e-16	unknown protein
AT4G15400.1	10.5863	9.32941	10.512	32.1184	30.0214	31.0755	3.91304	1.61625	1.39926e-12	HXXXD-type acyl-transferase family protein
AT5G60270.1	5.66593	4.94571	3.95746	11.9862	17.745	14.7456	2.98751	1.61569	1.40997e-10	Concanavalin A-like lectin protein kinase family protein
AT1G20510.2	10.139	12.2519	8.16227	36.6569	31.249	25.8353	4.15074	1.61391	5.01004e-09	OPC-8:0 CoA ligase1
AT5G14760.1	0.745517	0.89922	1.23671	2.67653	2.67849	3.65595	0.599138	1.61382	0.000653256	L-aspartate oxidase
AT2G36650.1	30.8644	20.4573	19.7873	91.584	51.5609	73.6064	4.92331	1.61179	1.17066e-10	unknown protein
AT2G30550.1	2.83296	2.24805	3.21544	9.54243	6.69622	9.13986	2.36086	1.61107	0.000140531	alpha/beta-Hydrolases superfamily protein
AT1G67970.1	1.04372	1.46123	0.742024	4.18936	3.2365	2.68103	1.43312	1.61088	0.000117503	heat shock transcription factor A8
AT1G56140.1	10.2881	8.7674	8.78062	33.5149	22.4323	28.882	4.18072	1.60959	3.57002e-11	Leucine-rich repeat transmembrane protein kinase
AT5G12880.1	55.1682	50.3563	61.0933	162.687	176.222	169.392	6.6186	1.60937	7.72988e-24	proline-rich family protein
AT5G46710.1	4.92041	4.72091	2.1024	10.4734	14.9549	10.2366	3.20834	1.60786	4.00384e-08	PLATZ transcription factor family protein
AT3G16800.3	25.6458	23.1549	22.2607	104.385	43.637	68.2443	5.14172	1.60583	4.14485e-09	Protein phosphatase 2C family protein
AT2G26975.1	1.19283	1.79844	1.23671	4.4221	5.35697	3.29035	1.58146	1.60551	0.000719873	Ctr copper transporter family
AT3G50950.2	4.92041	6.63175	4.82316	17.1065	17.0753	15.9643	3.45048	1.60123	1.08531e-13	HOPZ-ACTIVATED RESISTANCE 1
AT5G57710.1	12.972	15.0619	15.7062	41.3117	47.9895	43.6276	4.71886	1.60008	1.92773e-11	Double Clp-N motif-containing P-loop nucleoside triphosphate hydrolases superfamily protein
AT3G54520.1	0.89462	0.44961	0.494683	1.62919	1.33924	2.55916	-0.076997	1.59916	0.0085633	unknown protein
AT3G55700.1	1.19283	1.79844	0.865695	4.88758	3.34811	3.65595	0.910403	1.59843	0.00167292	UDP-Glycosyltransferase superfamily protein
AT1G77450.1	4.4731	4.94571	4.2048	16.4083	12.6112	12.3083	3.05296	1.59568	3.07409e-07	NAC domain containing protein 32
AT4G28490.1	0.89462	1.34883	1.36038	3.37476	4.91056	2.80289	0.8677	1.5948	0.000321689	Leucine-rich receptor-like protein kinase family protein
AT5G10410.1	15.2085	9.55422	12.6144	42.4754	33.5927	35.9501	4.53358	1.59127	2.00286e-12	ENTH/ANTH/VHS superfamily protein
AT2G44480.2	2.23655	2.13565	1.60772	6.05129	6.58461	5.36205	1.92648	1.58975	8.43445e-07	beta glucosidase 17
AT2G44480.1	2.23655	2.13565	1.60772	6.05129	6.58461	5.36205	1.92534	1.58975	8.50211e-07	beta glucosidase 17
AT5G52020.1	2.83296	3.14727	5.19417	13.2663	8.14706	12.4302	2.44183	1.58681	1.87943e-06	Integrase-type DNA-binding superfamily protein
AT1G69523.1	5.81503	7.08136	4.57582	17.4557	17.187	18.036	3.23971	1.58573	3.48134e-08	S-adenosyl-L-methionine-dependent methyltransferases superfamily protein
AT5G49520.1	5.51682	5.28292	4.57582	15.361	13.3924	17.4267	3.43446	1.58501	7.71949e-07	WRKY DNA-binding protein 48
AT3G49630.1	1.04372	1.12403	1.23671	3.6075	4.12933	2.55916	0.951874	1.58388	0.000162039	2-oxoglutarate (2OG) and Fe(II)-dependent oxygenase superfamily protein
AT3G21700.3	3.13117	3.37208	3.09177	10.7061	9.03989	9.13986	2.32793	1.58306	4.00763e-07	Ras-related small GTP-binding family protein
AT1G33790.2	6.85875	7.98058	6.43088	21.0632	19.0842	23.7636	3.66024	1.58237	9.38577e-07	jacalin lectin family protein
AT3G25510.1	0.745517	1.01162	0.371012	1.51282	2.34368	2.68103	0.557356	1.58223	0.00170499	disease resistance protein (TIR-NBS-LRR class), putative
AT1G13195.2	16.4014	14.6123	14.5931	54.3453	37.4988	44.6025	4.62905	1.58217	1.46616e-13	RING/U-box superfamily protein
AT1G13195.1	16.4014	14.6123	14.7168	54.3453	37.4988	44.6025	4.62849	1.57823	1.53041e-13	RING/U-box superfamily protein
AT5G20820.1	8.49889	11.3527	11.1304	25.0198	33.1463	34.7315	4.01563	1.5781	1.11079e-07	SAUR-like auxin-responsive protein family
AT3G21700.1	3.13117	3.25967	3.09177	10.357	8.92829	9.13986	2.31621	1.57788	5.09563e-07	Ras-related small GTP-binding family protein
AT2G40020.2	2.23655	0.786818	0.618354	2.67653	3.34811	4.38713	1.34322	1.57732	7.86507e-05	Nucleolar histone methyltransferase-related protein
AT5G24040.1	0.745517	1.91084	2.47341	5.46944	4.68735	5.72765	1.60151	1.5771	5.2624e-07	Protein of unknown function (DUF295)
AT5G12010.1	14.3139	16.9728	11.3777	47.2466	38.28	42.0434	4.44187	1.57698	5.07994e-12	unknown protein
AT1G33790.1	6.85875	7.86818	6.30721	20.8304	18.6378	23.2762	3.63616	1.57222	1.64374e-06	jacalin lectin family protein
AT1G70920.1	3.42938	1.91084	3.33911	8.61146	8.81668	8.04308	2.81326	1.5705	7.01822e-08	homeobox-leucine zipper protein 18
AT1G65484.2	1.49103	0.786818	2.1024	4.30573	3.79452	4.87459	1.45245	1.56899	0.000814905	unknown protein
AT5G24040.2	0.745517	1.91084	2.47341	5.46944	4.68735	5.60578	1.60706	1.5674	1.22864e-06	Protein of unknown function (DUF295)
AT3G15990.1	5.81503	4.83331	5.81252	18.7357	16.0709	13.8926	3.30875	1.5673	3.12297e-08	sulfate transporter 3;4
AT3G24420.1	25.944	25.403	29.9283	69.4735	88.2784	83.1118	5.11805	1.56665	6.92132e-15	alpha/beta-Hydrolases superfamily protein
AT2G39380.1	11.7792	14.8371	12.9854	46.6648	29.7982	41.1903	3.97217	1.56547	1.08909e-10	exocyst subunit exo70 family protein H2
AT3G57450.1	438.215	374.75	418.007	1208.86	1327.75	1104.1	9.64693	1.5645	2.58829e-12	unknown protein
AT5G59730.2	17.5942	13.7131	14.2221	54.2289	41.7397	38.3874	4.84361	1.56405	2.64926e-09	exocyst subunit exo70 family protein H7
AT4G35480.1	4.6222	3.25967	3.46278	10.4734	10.0443	12.6739	2.63147	1.56295	2.76076e-13	RING-H2 finger A3B
AT1G65486.1	3.42938	4.94571	3.83379	10.1243	11.4952	14.8675	2.50745	1.56219	4.11077e-08	unknown protein
AT4G15260.1	9.0953	8.43019	5.93619	24.4379	22.5439	22.1794	3.79282	1.56216	3.16074e-10	UDP-Glycosyltransferase superfamily protein
AT1G21590.1	18.9361	17.31	19.169	60.5129	49.9984	53.0112	5.32986	1.56158	2.11932e-15	Protein kinase protein with adenine nucleotide alpha hydrolases-like domain
AT1G79410.1	3.42938	1.57364	1.23671	7.56412	4.79895	5.60578	1.72501	1.55736	0.000143628	organic cation/carnitine transporter5
AT1G18390.2	10.5863	14.0503	12.9854	39.6825	34.7087	36.925	4.34162	1.55655	1.22388e-15	Protein kinase superfamily protein
AT4G25900.1	42.1962	43.1626	48.6026	131.267	127.116	135.514	6.36359	1.55518	9.24563e-16	Galactose mutarotase-like superfamily protein
AT4G39980.1	65.3073	68.5656	60.104	213.657	182.695	173.657	6.85268	1.5548	3.4293e-12	3-deoxy-D-arabino-heptulosonate 7-phosphate synthase 1
AT5G65140.1	2.23655	3.37208	1.60772	8.72783	5.91499	6.82443	2.11479	1.55232	1.67672e-05	Haloacid dehalogenase-like hydrolase (HAD) superfamily protein
AT5G59510.1	2.98207	2.02325	3.71012	10.357	7.92386	7.19003	2.26668	1.54876	0.000426751	ROTUNDIFOLIA like 5
AT1G70140.1	6.85875	4.3837	5.81252	17.3393	12.8344	19.3765	3.06564	1.54675	3.43959e-08	formin 8
AT4G34710.2	20.4272	21.3565	22.5081	73.1974	58.4803	56.0578	5.22619	1.54476	1.45928e-09	arginine decarboxylase 2
AT1G06160.1	6.85875	7.86818	6.67822	16.4083	25.1108	21.0826	3.38249	1.54475	3.03973e-05	octadecanoid-responsive Arabidopsis AP2/ERF 59
AT5G07460.1	77.5337	87.3368	62.2064	190.499	262.826	208.754	7.35161	1.54353	1.75493e-08	peptidemethionine sulfoxide reductase 2
AT3G44630.2	9.39351	8.31779	7.79125	26.1835	23.1019	24.8604	4.25581	1.54172	1.5795e-10	Disease resistance protein (TIR-NBS-LRR class) family
AT3G44630.1	9.39351	8.31779	7.79125	26.1835	23.1019	24.8604	4.25559	1.54171	1.62799e-10	Disease resistance protein (TIR-NBS-LRR class) family
AT5G24230.1	17.7433	16.4108	17.1902	52.5997	49.6636	47.1617	4.74832	1.54142	1.81923e-10	Lipase class 3-related protein
AT4G36430.1	36.2321	35.8564	36.1118	120.677	96.6487	97.6137	6.36495	1.541	0.000245773	Peroxidase superfamily protein
AT4G34710.1	20.4272	21.4689	22.7554	73.3138	58.4803	56.4234	5.2312	1.54033	1.3464e-09	arginine decarboxylase 2
AT5G07390.1	3.13117	2.24805	2.9681	10.2407	7.47744	6.45884	2.77619	1.53951	5.08082e-05	respiratory burst oxidase homolog A
AT2G20142.1	2.23655	3.59688	3.21544	7.91323	11.0488	7.67749	2.98713	1.53892	7.61981e-06	Toll-Interleukin-Resistance (TIR) domain family protein
AT1G79245.1	260.185	223.119	241.405	831.704	583.91	688.78	8.52484	1.53802	2.30188e-10	pseudogene
AT1G73080.1	5.81503	8.43019	5.68885	21.645	21.2047	15.355	3.24009	1.53546	2.69035e-09	PEP1 receptor 1
AT1G16110.1	1.34193	1.12403	1.48405	3.25839	3.1249	5.11832	1.34153	1.53243	0.000866826	wall associated kinase-like 6
AT1G07000.1	29.0752	23.6045	29.31	84.369	78.6805	73.8501	5.84445	1.53178	4.89691e-10	exocyst subunit exo70 family protein B2
AT2G22800.1	6.70965	5.95733	8.28594	25.9507	12.7228	21.9357	4.00044	1.53023	0.000312812	Homeobox-leucine zipper protein family
AT3G45330.1	1.64014	2.13565	1.85506	4.30573	4.12933	8.04308	1.51564	1.52929	0.00121955	Concanavalin A-like lectin protein kinase family protein
AT5G10520.1	14.3139	12.0271	13.1091	41.4281	37.8336	34.4878	4.53104	1.52903	1.6201e-07	ROP binding protein kinases 1
AT5G18310.1	93.4878	88.3484	90.6506	274.403	245.193	266.153	7.27754	1.52803	9.31275e-23	unknown protein
AT5G17760.1	5.66593	6.18214	5.19417	15.7101	16.4057	17.1829	3.8854	1.5278	7.1326e-09	P-loop containing nucleoside triphosphate hydrolases superfamily protein
AT1G16640.1	2.83296	1.46123	1.23671	6.16767	4.79895	4.63086	1.22429	1.52777	4.31819e-05	AP2/B3-like transcriptional factor family protein
AT1G76980.1	2.23655	1.68604	1.85506	6.74952	4.35254	5.48392	1.58669	1.52505	0.000110727	unknown protein
AT5G64100.1	170.276	177.146	210.735	482.242	548.866	575.08	8.42075	1.52458	4.13491e-19	Peroxidase superfamily protein
AT5G17760.2	5.66593	6.18214	5.19417	15.7101	16.2941	17.1829	3.88546	1.52451	7.87244e-09	P-loop containing nucleoside triphosphate hydrolases superfamily protein
AT5G42650.1	17.5942	19.8952	15.9535	55.2762	56.4714	42.0434	4.88565	1.52334	4.64464e-10	allene oxide synthase
AT5G18310.2	93.4878	88.1236	90.898	272.89	244.635	264.69	7.27436	1.52141	1.65467e-22	unknown protein
AT3G45840.1	1.19283	1.23643	2.22607	4.07299	4.79895	4.63086	1.47971	1.52109	0.00155409	Cysteine/Histidine-rich C1 domain family protein
AT2G35730.1	9.24441	8.8798	10.3883	22.3432	32.5882	26.9321	4.42663	1.5205	4.71837e-06	Heavy metal transport/detoxification superfamily protein
AT5G44580.1	2.68386	5.17052	5.44151	10.8225	16.5173	11.3334	3.36577	1.51922	2.24715e-07	unknown protein
AT3G50910.1	6.70965	9.32941	6.67822	23.9724	21.0931	20.4733	3.77797	1.51705	2.20194e-12	unknown protein
AT5G40540.1	13.1211	10.4534	8.53328	27.3472	35.2667	28.7601	4.19042	1.51528	4.78688e-11	Protein kinase superfamily protein
AT2G44380.1	25.944	20.6821	24.8578	65.6333	60.3775	77.6279	4.76804	1.51201	3.56252e-13	Cysteine/Histidine-rich C1 domain family protein
AT3G10120.1	12.2265	9.66662	7.04923	25.2525	24.9992	31.9286	4.05672	1.51015	6.07597e-08	unknown protein
AT4G28703.1	4.6222	5.84493	6.67822	21.7614	11.7184	15.5987	3.65541	1.50991	0.000172389	RmlC-like cupins superfamily protein
AT5G05600.1	49.055	34.7324	31.2887	89.4893	128.679	108.338	5.96068	1.50759	9.09207e-12	2-oxoglutarate (2OG) and Fe(II)-dependent oxygenase superfamily protein
AT5G49450.1	16.9978	12.9263	15.2115	31.5366	51.3377	45.3337	5.14936	1.5071	0.00017393	basic leucine-zipper 1
AT5G49448.1	16.9978	12.9263	15.2115	31.5366	51.3377	45.3337	5.14936	1.5071	0.000173946	conserved peptide upstream open reading frame 4
AT2G24180.1	16.1032	17.4224	17.4376	45.2683	45.9807	53.7424	6.0847	1.50597	1.95077e-11	cytochrome p450 71b6
AT1G56300.1	15.3576	17.5348	13.9748	41.3117	47.0967	44.9681	4.69191	1.50498	9.78495e-23	Chaperone DnaJ-domain superfamily protein
AT5G12300.1	0.596413	1.57364	1.23671	3.25839	2.56688	4.26527	1.29015	1.50396	0.000486211	Calcium-dependent lipid-binding (CaLB domain) family protein
AT4G13300.1	1.93834	1.57364	1.23671	3.6075	5.91499	3.89968	2.08623	1.50259	0.00392858	terpenoid synthase 13
AT5G06310.1	34.1447	34.2828	30.794	107.178	93.4122	80.3089	6.34382	1.50115	5.74779e-09	Nucleic acid-binding, OB-fold-like protein
AT5G18490.1	14.6121	9.32941	10.6357	36.075	31.249	29.9788	4.31874	1.50102	6.39508e-10	Plant protein of unknown function (DUF946)
AT4G04610.1	86.1817	92.6197	64.9271	264.279	194.86	230.812	6.69682	1.501	2.29808e-07	APS reductase 1
AT2G23810.1	171.171	176.135	171.902	409.393	592.727	466.133	8.31656	1.49963	2.81605e-11	tetraspanin8
AT1G03220.1	274.35	264.933	288.647	855.094	702.879	782.86	8.97858	1.4994	2.38914e-12	Eukaryotic aspartyl protease family protein
AT2G46440.1	0.745517	1.57364	0.989366	4.18936	2.12047	3.41222	0.869458	1.49845	0.00027354	cyclic nucleotide-gated channels
AT5G49700.1	8.9462	7.19376	6.18354	28.9764	16.0709	17.7923	3.86872	1.49484	0.000302246	Predicted AT-hook DNA-binding family protein
AT3G43430.1	32.2063	28.7751	38.7089	84.9509	102.117	93.8359	5.83269	1.4946	1.54382e-12	RING/U-box superfamily protein
AT5G13580.1	9.69172	22.0309	17.1902	40.0316	56.6946	41.6778	5.43189	1.49304	2.42559e-06	ABC-2 type transporter family protein
AT3G51360.1	5.51682	4.15889	5.93619	17.572	13.0576	13.1614	2.73076	1.49269	7.38116e-09	Eukaryotic aspartyl protease family protein
AT4G15233.2	1.93834	1.79844	1.60772	5.2367	4.12933	5.72765	1.26839	1.49166	1.77596e-06	ABC-2 and Plant PDR ABC-type transporter family protein
AT2G40020.3	2.38565	0.562013	0.618354	2.56016	2.79009	4.1434	1.30126	1.49051	0.000624011	Nucleolar histone methyltransferase-related protein
AT5G13910.1	1.04372	0.674415	0.989366	2.90928	2.00886	2.68103	1.05681	1.48884	0.00742328	Integrase-type DNA-binding superfamily protein
AT2G22500.1	31.9081	34.7324	26.0945	100.894	82.5867	76.7749	5.95835	1.48813	4.58054e-08	uncoupling protein 5
AT1G09970.1	66.6492	76.2089	75.3155	209.701	188.722	209.851	6.73552	1.47806	5.2653e-18	Leucine-rich receptor-like protein kinase family protein
AT4G24350.2	3.57848	3.37208	3.46278	8.0296	11.7184	9.26173	2.38545	1.47688	4.4668e-05	Phosphorylase superfamily protein
AT3G13610.1	90.5057	76.8833	80.1386	200.158	263.384	224.841	8.53677	1.47587	5.57051e-07	2-oxoglutarate (2OG) and Fe(II)-dependent oxygenase superfamily protein
AT1G53633.1	13.8666	13.3759	13.4801	35.9587	37.4988	39.8498	4.37917	1.47581	1.63326e-09	unknown protein
AT1G59700.1	0.745517	1.12403	0.494683	1.97831	2.45528	2.31543	0.871143	1.47461	0.00221343	glutathione S-transferase TAU 16
AT4G11360.1	66.351	62.3834	83.2304	185.612	214.837	188.525	7.00911	1.47419	1.08571e-13	RING-H2 finger A1B
AT1G09970.2	64.4126	74.4105	73.5841	203.417	182.583	204.002	6.69121	1.47264	3.07177e-17	Leucine-rich receptor-like protein kinase family protein
AT4G36150.1	4.17489	3.37208	3.21544	13.2663	8.92829	7.55562	2.46982	1.47188	1.56888e-05	Disease resistance protein (TIR-NBS-LRR class) family
AT2G46160.1	1.34193	1.79844	0.989366	2.67653	4.68735	4.26527	1.32394	1.47046	2.56453e-05	RING/U-box superfamily protein
AT2G36220.1	12.5247	11.3527	8.40961	32.3512	27.6777	29.3694	4.7139	1.47035	6.64264e-06	unknown protein
AT1G62840.1	6.11324	6.40694	9.02796	17.2229	20.4235	22.3013	3.64247	1.46924	1.5042e-12	Protein of unknown function (DUF1442)
AT5G44460.1	18.3397	17.9844	16.5719	50.1559	44.4182	51.6707	4.79082	1.46675	6.91497e-12	calmodulin like 43
AT5G60760.1	17.296	17.5348	12.9854	56.7891	42.4094	32.9035	5.13334	1.4662	3.57768e-08	P-loop containing nucleoside triphosphate hydrolases superfamily protein
AT1G65484.1	3.42938	1.46123	4.45215	6.74952	8.14706	10.7241	2.28362	1.46614	2.81794e-05	unknown protein
AT5G19440.1	7.90248	8.8798	10.2647	24.5543	25.2224	25.226	4.30412	1.4658	6.60264e-11	NAD(P)-binding Rossmann-fold superfamily protein
AT3G16720.1	4.6222	5.17052	4.08113	11.1716	13.6156	13.6489	3.22393	1.46578	0.00123965	TOXICOS EN LEVADURA 2
AT1G64400.1	14.1648	17.0852	18.1796	41.5445	47.0967	48.3803	5.07848	1.46543	2.62459e-15	AMP-dependent synthetase and ligase family protein
AT4G15233.1	11.3319	9.89142	7.79125	32.933	22.5439	24.373	3.46215	1.46406	4.1373e-10	ABC-2 and Plant PDR ABC-type transporter family protein
AT4G18422.1	5.06951	3.82169	3.71012	11.0552	12.2764	11.3334	2.87593	1.46359	0.000644782	unknown protein
AT2G18670.1	12.2265	9.21701	13.1091	32.933	31.3606	30.5881	4.52289	1.46306	1.68673e-16	RING/U-box superfamily protein
AT3G14840.2	32.6536	27.7634	35.6172	95.7734	78.9037	89.9363	5.6725	1.46273	1.39857e-11	Leucine-rich repeat transmembrane protein kinase
AT4G36990.1	215.753	164.22	164.482	570.8	413.38	515.001	8.375	1.46156	5.359e-08	heat shock factor 4
[truncated: 548 more rows]

## Sheet: Ce_1h Down
Genes downregulated 1 h after treatment with C. elegans extract compared to mock treatment in efr fls2 cerk1. After one hour of C. elegans extract treatment, 889 transcripts (719 genes) were significantly down-regulated (logFC =< -1, adjusted p-value =< 0.01). PPM of three biological replicates are shown.
[truncated: 891 more rows]

[truncated: 6 more sheets: Ce_3h Up, Ce_3h Down, Ce_6h Up, Ce_6h Down, Ce_12h Up, Ce_12h Down]
