# Supplementary material for: A trehalase-derived MAMP triggers LecRK-V–mediated immune responses in Arabidopsis
Source: Sci Adv. 2025 Jul 30;11(31):eadv8896. doi: 10.1126/sciadv.adv8896 (PMC12309661; doi:10.1126/sciadv.adv8896)
Supplement: Supplementary file 2 — Tables S1 to S15 [file sciadv.adv8896_tables_s1_to_s15.zip › Table S9.xls]

## Sheet: RIL (CvixCol)
Root pigmentation phenotypes of RILs.
Lines induced root pigmentation after treatment with TreMi31 were highlighted in brown (strong pigmentation) or light brown (weak pigmentation).
Lines in gray were not available.
A= Col-0, B= Cvi-0, C=hetero
Simon, M., Loudet, O., Durand, S., Bérard, A., Brunel, D., Sennesal, F-X, Durand-Tardif, M., Pelletier, G. and Camilleri, C. (2008). QTL mapping in five new large RIL populations of Arabidopsis thaliana genotyped with consensus SNP markers. Genetics 178: 2253-2264.
order	1	2	3	4	5	6	7	8	9	10	11	12	13	14	15	16	17	18	19	20	21	22	23	24	25	26	27	28	29	30	31	32	33	34	35	36	37	38	39	40	41	42	43	44	45	46	47	48	49
Locus	c1_00593	c1_02212	c1_02992	c1_04176	c1_05593	c1_08385	c1_09782	c1_11160	c1_12295	c1_13869	c1_13926	c1_15634	c1_16875	c1_18433	c1_19478	c1_20384	c1_22181	c1_23381	c1_24795	c1_25698	c1_26993	c1_28454	c1_28667	c1_29898	c2_00593	c2_02365	c2_03041	c2_04263	c2_06280	c2_07650	c2_10250	c2_11457	c2_12435	c2_13472	c2_15252	c2_16837	c2_17606	c2_18753	c3_00580	c3_00885	c3_01901	c3_02968	c3_04141	c3_05141	c3_06631	c3_08042	c3_09748	c3_10996	c3_11192
Chr	1	1	1	1	1	1	1	1	1	1	1	1	1	1	1	1	1	1	1	1	1	1	1	1	2	2	2	2	2	2	2	2	2	2	2	2	2	2	3	3	3	3	3	3	3	3	3	3	3
CR_cM	0.0	6.0	10.9	17.9	24.6	37.5	41.8	49.1	54.4	64.7	64.7	65.6	71.9	82.2	85.8	89.2	92.5	97.2	106.1	111.9	122.8	129.6	130.6	138.1	0.0	14.0	17.1	17.9	26.1	34.8	44.6	49.0	54.9	61.8	68.7	77.4	80.1	86.9	0.0	1.3	4.7	8.5	14.8	18.9	24.2	30.4	40.1	48.6	50.0
Start_Mb	0.592939	2.211522	2.991901	4.175761	5.592874	8.385006	9.781624	11.160050	12.294768	13.869179	13.925608	15.633764	16.87454	18.433370	19.477618	20.384267	22.181333	23.381469	24.795166	25.697965	26.993011	28.454383	28.666837	29.898175	0.592610	2.365070	3.041384	4.263347	6.280267	7.650461	10.249585	11.457144	12.435201	13.471565	15.251700	16.837474	17.606352	18.753024	0.580137	0.884847	1.901320	2.968064	4.141103	5.140894	6.631399	8.041859	9.747530	10.995664	11.192190
Count of A or C Genotypes in Pigmented Lines	75	77	79	74	77	89	94	88	87	89	89	92	89	95	101	104	105	99	106	92	81	87	85	96	99	102	101	101	100	98	97	105	108	108	110	102	103	101	122	123	121	128	119	115	118	110	109	124	125
Count of B Genotypes in Non-Responding Lines	93	90	90	93	98	85	85	75	81	75	75	76	76	78	74	72	73	84	95	102	102	95	92	93	80	81	78	79	75	75	81	77	83	81	87	80	80	87	62	59	54	47	54	57	61	73	73	83	84
Total Genotype-Phenotype Matches (365 RILs)	168	167	169	167	175	174	179	163	168	164	164	168	165	173	175	176	178	183	201	194	183	182	177	189	179	183	179	180	175	173	178	182	191	189	197	182	183	188	184	182	175	175	173	172	179	183	182	207	209
Col	A	A	A	A	A	A	A	A	A	A	A	A	A	A	A	A	A	A	A	A	A	A	A	A	A	A	A	A	A	A	A	A	A	A	A	A	A	A	A	A	A	A	A	A	A	A	A	A	A
Cvi	B	B	B	B	B	B	B	B	B	B	B	B	B	B	B	B	B	B	B	B	B	B	B	B	B	B	B	B	B	B	B	B	B	B	B	B	B	B	B	B	B	B	B	B	B	B	B	B	B
2	C	C	C	C	B	B	B	B	B	A	A	A	A	B	B	B	B	B	B	B	A	A	A	B	C	A	A	A	A	A	A	A	A	A	A	A	A	A	A	A	A	A	A	A	A	A	A	B	B
5	A	A	A	A	A	A	A	A	A	A	A	A	A	A	A	A	A	A	A	A	A	A	A	A	A	C	C	C	A	A	A	A	A	A	A	A	A	A	A	A	A	A	A	A	A	A	A	A	A
6	A	B	B	B	B	A	A	A	B	A	A	A	A	A	A	C	C	C	A	A	A	A	A	A	B	A	A	A	A	A	B	B	B	B	A	C	C	B	A	A	A	A	A	A	A	A	A	B	B
8	B	B	B	A	A	C	B	B	B	B	B	B	B	B	B	A	A	A	A	A	B	C	C	A	A	A	A	A	A	A	A	A	A	A	A	A	A	A	A	A	A	A	A	A	A	A	A	B	B
9	B	B	B	B	B	A	A	A	A	A	A	A	A	A	A	A	A	B	B	B	B	B	B	A	B	B	B	B	B	B	B	B	B	B	B	B	B	A	A	A	B	B	B	B	B	B	B	B	B
10	B	B	B	A	A	A	A	A	A	B	B	B	B	A	A	A	A	A	A	A	B	B	B	B	B	A	C	C	A	A	A	A	A	A	A	A	A	A	A	A	A	A	A	A	A	A	A	A	A
11	B	B	B	B	A	A	A	A	A	A	A	A	B	B	A	A	A	A	A	A	B	B	B	B	A	A	A	A	A	A	A	A	B	B	B	B	B	B	B	B	B	B	C	C	C	C	C	C	C
13	B	B	B	B	B	B	B	B	B	A	A	A	A	A	A	A	A	A	B	B	B	B	B	B	B	B	B	B	B	B	C	C	C	C	C	C	C	C	B	B	A	A	A	A	C	A	A	A	A
14	C	C	C	B	B	A	A	A	A	A	A	A	A	A	A	A	A	A	A	A	A	A	A	A	A	B	B	B	B	B	B	A	A	A	A	A	A	A	A	A	A	A	A	A	A	A	A	A	A
16	B	B	A	A	A	A	A	C	C	C	C	C	A	A	A	A	A	A	A	A	A	A	A	A	B	B	B	B	A	A	A	A	A	A	A	A	A	A	A	A	A	A	A	A	A	A	A	A	A
17	B	B	B	B	B	A	A	B	B	B	B	B	A	A	B	B	B	B	B	A	B	B	B	B	A	A	A	A	A	A	A	A	A	A	A	A	A	A	B	B	B	A	B	A	A	C	C	A	A
19	A	A	A	A	A	A	B	B	B	B	B	B	B	B	B	B	B	B	B	B	B	B	B	B	A	B	B	B	B	B	B	B	B	B	B	A	A	B	A	A	A	A	A	A	A	A	A	A	A
20	B	B	B	B	B	A	A	A	A	A	A	A	A	A	A	A	A	A	B	B	A	B	B	B	B	B	B	B	B	B	B	A	A	C	A	A	A	A	B	B	B	B	B	B	B	B	B	A	A
21	A	A	A	B	B	A	B	A	A	A	A	A	A	A	A	A	A	A	A	A	A	A	A	A	B	B	A	A	A	A	A	A	A	A	A	A	A	A	A	A	A	A	A	A	A	A	A	A	A
22	B	B	B	B	B	B	B	A	A	A	A	A	A	A	A	B	B	A	A	B	A	A	A	A	A	A	A	A	A	A	A	A	A	A	A	A	A	A	B	B	B	B	B	B	B	B	B	B	B
24	B	B	B	B	B	B	B	A	A	A	A	A	A	A	A	A	A	B	B	B	A	A	A	A	B	B	B	B	A	A	A	A	A	A	A	A	A	A	B	B	B	B	B	B	B	B	B	B	B
26	B	A	B	B	B	B	B	B	B	B	B	B	B	B	B	B	B	B	A	B	B	B	B	B	B	A	A	A	B	B	B	B	B	B	B	B	A	A	B	B	B	B	B	B	B	B	B	B	B
27	A	A	B	B	B	B	B	B	B	B	B	B	B	B	B	B	B	B	B	B	B	B	B	B	B	A	A	A	A	A	A	A	A	A	A	A	A	A	A	A	A	A	A	A	A	B	B	B	B
29	B	B	A	A	A	A	B	C	C	C	C	C	C	A	A	A	A	A	B	B	B	B	B	A	B	B	B	B	B	B	B	A	A	A	A	C	C	C	A	A	A	A	B	B	B	B	B	B	B
31	A	A	A	A	B	B	B	B	B	B	B	B	B	B	B	B	B	B	A	A	A	A	A	A	B	B	B	B	B	B	B	B	B	B	A	A	A	A	B	B	A	B	B	B	B	B	A	A	A
32	A	A	A	A	A	A	A	A	A	A	A	A	A	A	A	A	A	A	A	A	A	A	A	B	A	B	B	B	B	B	A	A	A	A	A	A	C	C	A	A	B	A	A	A	B	B	A	B	B
33	B	B	B	B	B	B	B	B	A	A	A	A	A	A	A	A	A	B	B	B	B	B	B	B	B	B	B	B	A	A	A	A	A	A	A	A	A	A	A	A	A	A	A	A	A	A	A	A	A
34	A	A	A	A	A	B	B	B	B	B	B	B	A	A	A	A	A	B	B	B	B	A	A	A	A	A	A	A	A	B	B	B	A	A	C	B	B	B	A	A	A	A	A	A	B	A	A	A	A
35	B	C	B	B	B	A	A	A	A	A	A	A	A	A	A	A	A	A	B	B	B	B	B	B	B	A	A	A	A	C	C	A	A	B	B	B	B	B	A	A	A	A	A	A	A	A	A	B	B
36	B	B	B	B	B	B	B	C	C	C	C	C	C	A	A	B	B	B	B	B	B	B	B	B	A	A	A	A	A	A	B	B	B	B	A	A	A	A	A	A	A	A	A	B	B	B	B	B	B
37	A	A	A	B	B	B	B	B	B	B	B	B	B	B	B	A	A	A	A	A	A	A	A	A	B	B	B	B	B	B	B	B	B	B	A	A	A	A	A	A	A	A	A	A	A	A	A	A	A
38	B	B	B	B	B	B	B	B	B	B	B	B	B	B	B	B	B	B	B	B	B	B	B	B	B	B	B	B	B	B	B	C	C	A	A	B	B	B	A	A	A	A	A	A	A	A	A	A	A
39	B	B	B	B	B	B	B	B	B	B	B	B	B	B	B	B	A	A	A	A	A	A	A	A	B	B	B	B	B	B	B	B	B	B	B	A	B	B	B	B	B	B	B	B	A	A	A	A	A
41	A	B	B	B	B	B	B	B	B	B	B	B	B	B	B	B	B	B	B	B	B	B	B	B	B	B	B	B	B	B	B	B	B	A	A	A	A	A	A	A	A	A	A	A	A	A	A	A	A
42	B	B	B	B	B	B	B	B	B	A	A	A	B	A	A	A	A	B	A	A	A	A	A	B	A	A	A	A	A	C	B	B	B	B	A	A	A	A	A	A	A	A	A	A	A	A	A	A	A
44	A	A	B	C	C	C	C	C	B	B	B	B	B	B	B	A	A	A	A	A	A	A	A	A	B	B	B	B	B	B	B	B	B	B	B	A	A	A	B	B	B	B	B	B	B	B	A	A	A
45	B	B	B	B	B	B	B	B	B	B	B	B	B	B	B	B	B	B	B	B	C	A	A	A	A	A	A	A	A	A	A	A	A	A	A	A	A	A	A	A	A	A	A	A	A	A	B	B	B
46	A	A	C	C	C	A	A	A	A	B	B	B	A	B	B	B	B	B	B	B	A	A	A	A	A	A	B	B	B	A	A	A	A	A	A	A	A	A	A	A	A	A	A	A	A	A	A	A	A
47	B	B	A	A	A	A	A	A	A	A	A	A	B	B	B	B	B	B	B	B	A	A	A	A	B	B	B	B	A	A	A	A	B	B	B	B	B	B	A	A	A	A	A	A	A	B	B	B	B
48	B	B	B	B	B	B	B	B	B	B	B	B	B	A	A	A	A	B	B	B	B	B	B	B	B	A	A	A	A	A	A	A	A	A	A	A	A	A	B	B	B	B	B	B	B	B	B	B	B
49	A	A	B	B	B	B	B	B	B	A	A	A	A	A	A	A	A	A	A	A	A	A	A	B	A	A	B	B	A	A	A	A	A	A	A	B	B	B	A	A	A	A	A	A	A	A	B	B	B
50	B	B	B	B	B	B	B	B	A	A	A	A	A	A	A	A	A	A	A	A	C	C	C	B	A	A	A	A	A	A	A	A	A	A	A	A	A	A	A	A	A	B	B	B	B	B	B	C	C
51	B	A	A	A	A	A	A	A	A	A	A	A	A	B	D	A	A	A	A	A	B	B	B	A	B	A	A	A	A	A	A	A	A	A	A	A	A	B	B	B	B	C	A	A	A	A	A	A	A
52	B	B	B	B	B	A	A	A	B	B	B	B	B	B	B	A	A	A	B	B	A	A	A	B	A	B	B	B	B	B	B	B	B	A	A	A	A	A	A	A	A	A	C	A	A	A	A	A	A
53	A	A	A	A	A	B	B	B	B	B	B	B	A	A	A	A	A	A	A	A	B	B	B	B	B	A	A	A	A	A	A	B	C	C	C	A	A	A	A	A	A	A	A	A	A	A	A	A	A
55	C	B	B	A	D	A	A	B	B	A	A	A	A	A	A	A	A	A	B	B	B	B	B	B	A	A	A	A	B	B	B	B	B	B	B	B	B	B	A	A	A	A	A	A	B	B	B	B	B
56	A	A	A	A	A	A	B	B	B	B	B	B	A	A	A	C	C	C	C	A	B	A	A	A	A	B	B	B	B	B	B	B	B	B	B	B	B	B	A	A	A	A	A	A	A	A	A	A	A
57	B	B	B	A	A	A	A	A	A	B	B	B	B	A	A	A	A	A	A	A	B	A	A	A	A	A	A	A	A	B	B	B	B	B	B	B	B	B	C	C	A	A	B	B	B	B	B	B	B
58	B	B	B	B	B	B	B	B	A	A	A	A	B	B	B	B	B	B	B	B	B	B	B	B	B	B	B	B	D	A	C	B	B	B	B	B	A	A	A	A	A	A	A	A	A	A	A	A	A
59	B	B	B	A	B	B	B	B	B	B	B	B	B	C	A	A	A	A	A	A	A	A	A	A	A	B	B	B	B	B	B	B	B	B	B	B	B	B	B	B	B	B	A	A	A	A	A	A	A
60	A	A	A	A	A	A	A	A	A	A	A	A	A	A	A	A	B	B	B	B	B	B	B	A	A	A	A	A	A	A	A	A	A	A	A	A	A	A	A	A	A	A	A	A	C	A	A	A	A
61	B	B	B	C	A	A	A	B	B	B	B	B	B	A	A	A	A	A	B	B	B	B	B	B	A	A	A	A	B	B	B	B	B	B	B	B	B	B	A	A	A	A	B	B	B	B	B	B	B
62	B	B	B	B	B	B	B	B	A	A	A	A	A	B	A	A	A	A	A	A	B	B	B	B	A	A	A	A	A	A	B	B	B	A	A	A	A	A	A	A	A	A	A	A	A	A	A	A	A
63	B	B	B	C	A	A	A	B	B	B	B	B	B	A	C	C	C	D	A	A	A	A	B	B	B	C	C	C	C	C	A	A	A	A	B	B	A	A	A	A	A	A	A	A	A	A	B	A	A
64	B	B	B	B	A	A	A	A	A	A	A	A	A	A	A	A	A	A	A	C	B	B	C	B	B	A	A	A	A	A	B	B	B	B	B	B	B	B	A	A	A	B	B	B	B	B	B	B	B
65	B	A	A	A	A	A	A	A	B	B	B	B	A	A	A	A	A	A	A	A	B	A	A	A	A	A	B	B	B	B	A	A	A	A	A	A	A	B	B	B	A	A	A	A	A	A	A	A	B
67	A	A	A	B	B	B	B	B	B	B	B	B	B	B	B	B	B	B	B	B	B	B	B	B	A	A	A	A	A	A	A	A	A	A	A	A	A	A	B	B	B	B	B	B	A	A	A	A	A
68	A	B	B	B	B	B	B	B	B	A	A	A	A	A	A	A	B	B	B	B	B	B	B	B	A	A	A	A	A	A	A	A	C	A	B	B	B	A	B	B	B	B	B	B	B	A	A	A	A
69	A	A	A	A	A	A	B	A	A	B	B	B	B	B	B	B	B	B	B	B	B	B	B	B	A	A	A	A	A	A	A	A	A	A	A	A	A	A	A	A	A	A	A	A	A	A	A	A	A
70	A	A	A	B	B	B	B	B	B	B	B	B	B	A	A	A	A	A	A	A	B	B	B	B	B	B	A	A	A	A	A	A	A	A	A	A	A	A	A	A	A	A	A	B	B	B	B	B	B
71	B	B	C	A	A	C	A	A	A	C	C	A	B	B	B	B	B	B	B	B	B	A	A	A	B	B	B	B	B	B	B	B	A	A	B	C	A	A	A	A	A	A	A	A	B	B	B	C	C
73	A	A	A	A	D	A	A	A	A	A	A	A	A	A	A	A	A	B	A	A	A	B	B	B	A	A	A	A	A	A	B	B	B	B	B	A	A	A	A	A	A	A	B	B	A	A	B	B	B
74	B	B	B	B	B	B	B	B	B	B	B	B	B	B	B	B	B	B	B	B	B	B	B	B	B	B	B	B	B	B	A	A	A	A	A	A	A	A	B	B	B	B	B	B	B	B	B	A	A
76	B	B	B	B	B	A	A	A	A	A	A	A	A	A	B	B	B	B	B	A	A	A	A	A	A	A	A	A	A	B	B	B	B	B	B	B	B	B	B	B	B	B	B	A	A	B	B	A	A
77	B	B	B	B	B	B	B	B	B	A	A	A	A	A	A	A	A	A	A	A	A	B	B	B	B	B	B	B	B	B	B	B	B	B	B	B	B	B	A	A	A	A	A	A	A	A	A	A	A
78	A	A	A	A	A	A	A	B	B	A	A	A	B	B	B	B	B	B	B	B	B	B	B	B	B	B	B	B	B	B	B	B	B	B	B	B	B	B	A	A	A	A	A	A	A	A	A	A	A
79	A	B	B	B	B	B	B	B	B	B	B	B	B	A	A	A	A	A	A	A	A	A	A	A	B	B	B	B	A	A	A	A	A	A	A	A	A	A	A	A	B	B	B	B	B	B	A	A	A
81	B	A	A	B	B	B	B	B	B	B	B	A	A	A	A	A	A	A	C	B	B	B	B	B	B	A	A	A	B	A	A	A	A	A	A	A	A	A	B	B	B	B	A	A	A	A	A	A	A
82	C	A	A	A	A	A	A	A	A	A	A	A	A	A	A	A	A	B	B	B	A	A	A	B	B	A	C	A	A	A	A	A	A	A	A	A	A	A	A	A	A	A	A	A	A	B	B	B	B
83	A	A	A	A	A	A	A	A	A	A	A	A	A	A	A	A	A	A	B	B	B	B	B	B	B	B	B	B	A	A	B	B	B	B	B	B	B	B	B	A	A	A	A	A	C	C	C	C	C
84	B	B	B	B	A	A	A	A	B	B	B	B	B	B	B	B	B	B	B	A	A	A	A	A	B	B	A	A	B	A	A	A	A	A	A	A	A	A	A	A	A	A	A	A	A	A	B	B	B
85	A	B	B	B	B	A	A	A	A	A	A	A	B	B	A	A	A	A	A	A	A	A	A	A	B	B	B	B	B	B	B	B	B	A	A	A	A	A	A	A	A	A	A	A	A	A	A	A	A
87	B	B	B	B	A	A	A	A	A	A	A	A	A	A	A	A	A	A	A	A	A	A	A	A	B	A	A	A	A	A	A	A	A	A	A	A	A	A	B	B	B	A	A	A	A	B	B	B	A
88	A	A	A	A	A	A	A	A	A	A	A	A	A	A	A	A	A	A	A	A	A	A	A	A	B	B	B	B	B	B	A	A	A	A	A	A	A	A	A	A	A	A	A	A	A	A	A	A	A
90	B	B	A	A	A	A	A	A	A	A	A	A	B	B	B	B	B	B	C	C	A	B	B	B	B	B	B	B	B	C	B	C	C	C	C	C	A	B	A	A	A	A	A	A	A	A	A	A	A
91	A	A	A	A	A	A	A	B	B	B	B	B	B	B	B	B	B	B	B	B	B	B	B	B	B	A	A	A	A	B	A	A	A	A	A	A	A	A	A	A	A	A	B	B	B	B	B	B	B
92	A	B	B	B	B	B	B	A	A	A	A	A	A	A	A	A	A	A	A	A	A	A	A	A	C	B	B	B	B	B	B	A	A	A	A	A	A	A	B	B	B	B	B	B	B	B	B	B	B
93	A	A	A	A	A	A	A	B	B	B	B	B	B	A	A	A	A	A	A	A	A	A	A	B	B	B	B	B	B	B	B	B	B	B	A	A	A	A	A	A	A	A	A	A	A	B	A	A	A
95	B	C	C	C	B	B	B	B	B	B	B	B	A	A	A	A	A	A	B	B	B	A	A	A	A	B	B	B	B	A	A	A	B	B	B	B	B	B	B	B	A	A	A	A	A	A	A	B	B
96	B	B	B	B	B	B	B	B	B	B	B	B	B	B	B	B	A	A	A	A	A	A	A	A	A	A	A	A	A	A	A	A	B	B	B	B	B	B	C	C	C	B	B	B	A	A	A	A	A
97	A	A	A	A	A	B	B	B	B	B	B	B	B	B	B	B	B	B	B	B	B	C	A	A	B	A	A	A	A	A	A	A	A	A	A	B	B	B	B	A	A	A	A	A	A	A	A	A	A
98	B	B	B	B	B	B	B	B	B	B	B	B	B	B	B	B	B	B	B	B	B	B	B	B	B	B	B	B	B	B	B	B	B	B	B	B	B	B	A	A	A	A	B	B	B	B	B	A	A
100	B	B	B	B	B	A	A	A	B	B	B	B	B	A	A	A	A	A	A	A	A	A	A	A	A	A	A	A	A	A	A	A	A	B	B	B	B	B	B	B	A	A	A	A	A	A	A	A	A
101	B	B	B	B	C	C	C	C	C	A	A	A	A	B	C	B	B	B	B	A	A	A	A	B	B	B	B	B	B	B	B	B	B	B	B	B	B	B	A	A	A	A	A	A	A	A	A	A	B
102	A	A	A	A	A	A	A	A	A	A	A	A	A	A	A	A	A	A	A	A	A	A	A	A	B	B	A	A	A	A	A	A	A	A	A	A	A	B	A	A	A	A	A	A	A	A	A	A	A
103	A	A	A	A	A	A	A	A	A	A	A	A	A	A	A	A	A	A	A	A	A	A	A	A	B	B	A	A	A	A	A	A	A	A	A	A	A	B	A	A	A	A	A	A	A	A	A	A	A
105	B	B	B	B	B	B	B	A	A	A	A	A	A	B	B	B	B	B	A	A	A	A	A	A	A	B	B	B	B	B	B	B	B	B	B	B	B	A	A	A	A	A	A	A	A	A	A	A	A
106	A	A	A	A	B	B	B	B	B	B	B	B	B	B	B	B	B	B	B	B	A	A	A	A	B	B	B	B	B	B	A	A	A	A	B	B	A	A	A	B	B	B	B	B	A	A	A	A	A
107	A	A	A	A	B	A	A	A	A	A	A	A	A	A	A	A	A	B	B	B	B	B	B	B	A	A	A	A	A	A	A	A	A	A	A	A	B	B	C	C	A	A	A	A	A	A	A	A	A
108	A	A	A	A	C	C	C	B	B	B	B	B	A	A	A	A	A	A	A	B	B	B	B	A	A	B	B	B	B	A	A	A	A	A	A	A	A	A	A	A	A	A	A	A	A	A	A	A	A
109	A	A	A	A	A	A	A	A	A	A	A	A	A	A	A	A	A	A	A	A	A	A	A	A	A	A	A	A	A	A	A	A	A	A	A	A	A	C	A	A	A	A	A	A	A	A	A	A	A
110	B	B	B	B	B	A	A	A	A	A	A	A	A	A	A	C	B	B	B	B	B	B	B	B	B	B	B	B	B	B	B	B	B	B	B	B	B	B	A	A	A	A	B	B	B	B	B	B	B
112	A	A	A	A	A	A	A	A	B	B	B	B	B	B	B	B	B	C	A	A	A	A	A	A	B	B	B	A	A	A	A	A	A	A	A	A	A	A	A	A	A	A	A	A	A	A	A	A	A
113	A	A	A	B	B	B	B	B	B	A	A	A	A	A	A	A	A	A	A	A	A	B	B	B	A	A	A	A	A	A	A	A	A	B	B	B	B	B	A	A	A	A	A	A	A	A	A	A	A
114	B	B	B	B	B	B	B	B	B	A	A	A	A	B	B	B	B	B	B	B	B	B	B	B	B	B	B	B	B	C	A	A	A	A	B	B	B	B	A	A	A	A	A	A	A	B	B	B	B
115	B	B	B	B	C	B	B	B	B	A	A	A	A	A	A	A	A	C	C	A	A	C	C	B	A	A	A	B	B	B	B	B	B	B	B	B	B	B	B	B	B	B	B	B	B	B	C	C	C
117	B	B	B	B	B	B	B	B	B	A	A	A	A	A	A	A	A	A	A	B	A	A	A	A	A	A	A	A	A	A	B	B	C	A	B	B	B	B	A	A	A	A	A	A	B	B	B	B	B
118	B	B	B	B	A	A	A	B	B	A	A	A	A	C	A	A	A	A	A	C	C	A	A	A	A	A	A	A	A	A	A	A	A	A	B	B	B	B	A	A	A	A	A	A	B	B	B	B	B
121	B	B	B	B	B	B	B	B	B	C	C	C	C	A	A	A	A	A	A	A	B	B	B	B	B	B	B	B	A	B	B	B	B	B	B	B	B	B	A	A	A	A	A	A	A	A	A	A	A
122	A	A	A	A	A	A	A	A	A	B	B	B	B	B	B	B	B	B	A	A	B	B	B	B	A	A	A	A	A	A	B	B	B	B	B	B	B	B	A	A	A	A	A	A	A	A	A	A	A
123	B	B	B	B	B	A	A	A	A	A	A	A	B	B	A	A	A	A	A	B	B	B	B	B	B	B	B	B	B	B	B	B	B	A	A	A	A	B	A	A	A	A	B	B	C	A	A	B	B
124	B	B	B	B	B	B	A	A	A	A	A	A	A	A	A	A	A	A	A	B	B	B	B	A	A	B	B	B	B	B	B	B	A	A	A	A	A	B	A	A	A	A	A	A	A	A	B	B	B
125	B	B	B	B	B	A	A	A	B	A	A	A	A	B	B	B	B	B	B	B	B	B	B	B	B	B	B	B	B	A	A	A	A	A	B	B	B	B	A	A	A	A	B	B	A	B	B	B	B
126	A	A	A	A	A	A	A	A	A	A	A	A	A	B	B	B	B	B	B	B	B	A	A	A	A	A	A	A	A	A	A	A	A	A	A	A	B	B	A	A	A	A	A	A	C	C	A	A	A
128	B	A	A	A	A	A	A	A	A	C	C	C	B	B	B	B	B	B	B	B	B	B	B	B	C	B	B	B	B	B	C	C	B	B	B	B	B	B	A	A	A	A	A	B	B	B	B	B	B
130	A	A	A	A	A	A	A	A	A	B	B	B	B	B	B	B	B	B	B	B	B	B	B	B	A	A	A	A	B	B	B	B	B	B	B	B	B	B	A	A	A	A	A	A	A	A	A	A	A
132	B	B	B	B	B	B	B	A	A	A	A	A	A	A	A	A	A	A	B	B	B	B	B	A	B	B	A	A	A	A	A	A	A	A	A	A	A	A	A	A	C	C	C	C	A	A	A	A	A
133	B	B	B	B	B	B	A	A	A	A	A	A	A	A	A	A	A	A	A	A	A	A	A	A	B	B	B	B	A	A	A	A	A	A	A	A	A	A	B	B	B	B	B	B	B	B	B	A	A
134	A	B	B	B	B	B	B	B	B	B	B	B	B	B	B	B	A	A	A	A	A	A	A	A	A	A	B	B	B	B	B	B	B	B	B	B	B	A	B	B	B	B	B	B	B	B	B	B	B
136	B	B	B	B	B	B	B	B	B	A	A	A	A	A	A	A	A	A	A	A	A	B	B	B	B	B	B	B	B	B	B	B	B	B	B	B	B	B	A	A	A	A	B	B	B	B	B	A	A
137	A	A	A	A	A	A	A	A	A	A	A	A	A	B	B	B	B	B	B	B	A	A	A	A	A	A	A	A	B	B	B	B	B	B	B	A	A	A	A	A	A	A	A	A	A	A	A	A	A
138	B	B	A	A	A	C	A	A	A	A	A	A	A	A	A	A	A	B	B	B	B	B	C	A	B	B	B	B	A	A	A	A	A	A	A	A	A	A	A	A	A	A	A	A	A	A	B	B	B
139	B	B	B	B	B	B	B	B	B	B	B	B	B	B	B	B	B	B	A	A	A	A	A	A	A	A	A	A	A	A	A	A	B	B	B	B	B	B	B	B	B	B	B	B	A	A	A	A	A
140	A	A	A	A	A	A	A	A	A	A	A	A	A	A	A	A	A	A	A	A	C	C	C	B	A	A	A	A	A	A	A	A	A	A	A	A	A	A	A	A	B	A	A	A	B	B	B	B	B
141	B	B	B	B	B	B	B	B	B	B	B	B	B	A	A	A	A	A	A	A	A	A	A	A	A	A	A	A	A	A	A	A	A	A	A	A	A	A	A	A	A	A	A	A	A	A	B	B	B
143	A	A	A	B	B	B	B	B	B	B	B	B	B	B	B	B	B	B	B	B	B	B	B	B	A	A	A	A	B	B	B	B	B	B	B	B	B	B	A	A	A	A	B	B	B	B	B	B	B
145	A	A	A	B	C	B	B	B	B	B	B	B	B	B	B	B	B	B	B	B	B	B	B	B	A	A	A	A	A	A	A	C	A	B	B	B	B	A	B	B	B	B	B	B	B	B	B	A	A
146	B	B	B	B	B	B	B	C	A	A	A	A	A	A	A	A	A	A	B	B	B	A	A	A	A	A	A	A	A	B	B	B	B	B	B	A	A	B	A	A	A	A	A	A	A	A	A	B	B
147	B	B	B	B	B	B	B	B	B	B	B	B	B	B	B	B	B	B	B	B	B	B	B	B	B	B	B	B	A	A	A	A	A	A	A	A	A	A	B	B	B	B	B	B	A	A	A	A	A
149	B	B	B	B	B	B	B	B	B	B	B	B	B	B	B	B	B	B	B	B	B	B	B	B	A	A	A	A	A	A	A	A	A	A	A	A	A	A	B	B	B	B	B	B	B	B	A	A	A
150	B	A	C	B	B	A	A	A	A	A	A	A	A	A	A	A	A	A	B	B	B	B	B	B	B	B	B	B	B	B	B	B	B	B	B	B	B	B	B	B	B	B	B	B	B	B	B	B	B
151	A	A	A	A	A	B	B	A	A	A	A	A	A	A	A	A	A	B	B	B	B	B	B	B	B	B	B	B	B	B	B	B	B	B	B	A	A	A	A	A	A	A	A	A	A	A	A	B	B
155	B	B	B	B	A	A	A	A	A	C	C	C	C	C	A	A	A	A	C	B	B	B	B	B	B	B	B	B	B	A	B	B	B	B	B	B	B	A	A	A	A	A	A	A	A	A	A	A	A
156	B	B	B	B	B	A	A	A	A	A	A	A	B	B	B	B	B	B	B	B	B	B	B	B	A	A	A	A	A	A	B	A	A	A	A	A	A	A	A	A	A	A	A	A	A	B	B	C	C
157	A	A	A	B	B	B	B	A	A	A	A	A	A	A	A	A	A	A	A	A	A	C	C	C	A	A	A	A	A	A	A	A	A	A	B	B	B	B	B	B	B	B	B	B	A	A	A	A	A
158	B	B	B	B	B	B	B	B	B	B	B	B	B	B	B	B	B	B	A	A	B	B	B	B	A	B	B	B	B	B	B	A	A	A	A	A	A	A	A	A	A	A	A	A	A	B	B	B	B
159	B	B	B	B	B	B	B	B	B	A	A	A	A	A	A	A	A	A	A	A	B	A	A	A	B	A	A	A	B	B	B	B	A	B	B	B	B	B	A	A	A	A	A	A	A	A	A	A	A
161	B	B	B	B	B	A	A	A	A	C	C	C	C	A	A	A	A	A	B	B	B	B	B	B	A	A	A	A	A	A	B	A	A	A	A	A	A	A	B	B	B	B	B	A	A	A	A	A	A
163	A	A	B	B	B	B	A	A	A	A	A	A	A	A	A	A	A	A	A	B	B	B	B	B	B	A	A	A	A	A	A	A	A	A	A	A	A	A	A	A	A	A	A	A	A	A	A	A	A
165	B	B	B	B	B	B	B	B	B	B	B	B	B	C	A	A	A	A	A	A	A	A	A	A	B	A	A	A	B	B	B	B	B	B	B	B	B	A	A	A	B	B	B	B	B	B	B	B	B
168	A	A	A	A	A	A	A	A	A	C	C	C	A	B	B	B	B	B	B	B	B	B	B	A	A	B	B	B	A	A	A	A	B	A	A	A	A	A	A	A	A	A	A	A	A	A	A	B	B
169	A	A	A	A	A	A	A	A	B	B	B	B	B	B	B	B	B	B	B	B	B	B	B	B	A	A	A	A	A	A	A	A	A	A	A	C	C	C	A	A	A	A	A	A	A	A	A	A	A
170	B	B	C	C	B	B	B	B	A	A	A	A	A	B	B	A	A	A	A	B	B	B	B	B	A	B	B	B	B	B	B	B	B	B	A	A	A	A	B	B	B	B	B	B	A	A	A	A	A
171	A	A	A	A	A	A	A	A	A	A	A	A	A	A	A	A	A	A	A	B	B	B	B	A	A	A	A	A	A	A	A	A	A	A	B	B	B	B	B	B	B	C	C	A	A	B	B	B	B
173	A	B	B	B	B	B	B	B	B	B	B	B	B	B	B	B	B	B	B	B	B	B	B	B	B	C	C	C	C	A	A	A	A	A	A	A	A	A	A	A	A	A	A	A	A	B	B	B	B
174	B	B	A	C	A	C	B	B	B	B	B	B	B	B	B	B	B	B	B	B	B	B	B	B	A	A	A	A	A	A	B	B	B	B	B	B	A	B	A	A	A	A	A	A	A	A	A	A	A
176	B	B	B	B	B	B	C	C	B	B	B	B	B	B	B	B	B	B	B	B	B	A	A	A	B	B	B	B	B	B	B	B	B	B	B	B	B	B	A	A	A	A	A	A	A	B	B	B	B
177	A	A	A	A	A	A	A	A	A	A	A	A	B	B	B	B	B	B	B	B	B	B	B	C	A	B	B	B	B	B	B	B	B	B	B	B	B	B	B	B	B	A	A	A	B	B	B	B	B
179	A	A	A	A	A	A	A	A	A	B	B	B	B	B	B	B	B	B	B	B	A	B	B	B	A	B	B	B	B	B	A	A	A	A	A	B	B	B	A	A	A	A	A	A	A	A	B	A	A
180	A	A	A	A	A	B	B	A	A	A	A	A	A	A	D	A	A	A	A	A	A	A	A	A	B	B	B	B	B	B	B	B	B	B	B	B	B	B	A	A	A	A	A	A	A	A	A	A	A
181	A	A	A	A	A	A	A	A	A	A	A	A	A	A	A	A	A	A	A	A	B	A	A	A	A	C	C	C	C	C	B	B	B	B	B	C	C	C	B	B	A	A	A	A	A	A	A	A	A
182	B	C	A	A	B	B	B	B	B	B	B	B	B	B	B	B	B	B	B	B	B	B	B	A	B	B	B	B	B	B	B	B	B	B	B	B	B	B	A	A	A	A	A	A	A	A	A	A	A
183	B	B	B	B	C	A	A	A	A	A	A	A	A	B	B	B	B	B	B	B	B	B	B	B	B	B	B	B	B	A	C	C	C	C	C	B	B	B	B	B	B	B	B	B	B	B	B	A	A
184	B	B	B	B	B	B	B	B	B	B	B	B	A	A	A	A	A	A	A	A	A	A	A	A	B	B	B	B	B	B	B	B	B	B	B	C	B	A	B	A	A	A	A	A	A	A	B	B	B
185	A	A	A	A	C	B	B	B	D	B	B	B	B	C	A	A	B	B	B	B	B	B	B	B	B	A	A	A	A	A	A	C	C	C	C	A	A	A	B	B	B	B	B	B	B	B	A	A	A
189	B	B	B	B	B	B	C	A	A	B	B	B	B	B	B	B	B	B	B	B	B	B	B	B	A	A	A	A	B	B	A	A	A	A	B	C	C	C	A	A	A	A	A	A	A	A	A	A	A
190	A	A	A	A	A	A	A	A	A	B	B	B	B	B	B	B	A	A	A	A	A	A	A	A	A	A	A	A	A	B	B	B	B	B	B	B	B	B	A	A	A	A	A	A	A	A	A	B	B
191	B	C	C	C	A	B	B	B	B	B	B	B	B	B	B	A	B	B	B	B	B	B	B	A	A	A	A	A	A	A	A	A	A	A	A	A	A	A	A	A	A	A	A	A	A	A	A	A	A
192	B	B	B	B	B	B	B	B	B	A	A	A	A	A	A	A	A	A	A	A	A	A	A	A	B	A	A	A	A	A	A	A	A	A	A	A	A	A	A	A	A	B	B	B	B	B	A	A	A
194	A	A	A	A	B	B	B	B	B	C	C	C	C	B	A	A	A	A	A	A	A	A	A	A	A	A	A	A	A	A	A	A	A	A	A	B	B	B	A	A	A	A	A	A	A	A	A	A	A
195	B	B	B	B	B	B	B	B	B	A	A	A	A	A	A	A	A	B	A	A	A	A	A	A	A	A	A	A	A	A	A	A	B	B	B	B	B	B	A	A	A	A	A	A	A	A	A	A	A
196	B	B	B	B	B	A	B	B	B	B	B	B	B	B	B	B	B	B	B	B	B	B	B	B	A	A	A	A	A	C	C	A	A	A	A	B	B	B	A	A	A	A	C	C	A	A	A	A	A
197	B	B	B	B	B	B	B	B	B	A	A	A	A	B	B	A	B	B	B	B	C	C	C	C	B	B	B	B	B	B	B	B	B	A	A	B	B	B	A	A	C	A	A	A	A	B	A	A	A
198	B	B	B	B	B	B	B	B	A	A	A	A	A	A	A	A	A	A	A	A	A	A	A	A	A	A	C	C	D	B	B	B	A	B	B	B	B	B	A	A	A	A	A	A	A	A	B	B	B
199	B	B	B	B	B	C	C	A	A	A	A	A	A	A	A	A	A	A	A	A	A	A	A	A	B	A	A	A	A	A	A	A	A	A	A	A	A	A	B	B	B	A	A	A	A	A	A	A	A
200	B	B	B	A	A	B	A	B	B	B	B	B	B	C	B	B	A	A	A	A	C	B	B	A	A	A	A	A	A	A	B	B	B	B	B	B	B	B	A	A	A	A	A	A	A	A	B	B	B
201	B	B	B	B	B	B	B	B	B	B	B	B	B	B	B	B	B	B	B	B	B	B	B	B	B	B	B	B	B	A	A	A	A	A	A	A	A	A	A	A	A	A	A	A	A	A	A	A	A
202	B	B	B	B	B	B	B	C	A	A	A	A	A	A	A	A	C	A	A	A	A	A	A	A	A	A	A	A	B	B	B	A	A	B	B	B	B	B	B	B	B	B	B	B	B	B	B	A	A
204	A	A	A	A	A	A	A	A	A	A	A	A	B	B	B	B	B	B	B	C	B	B	B	B	C	B	B	B	B	B	B	B	B	B	B	B	B	B	B	B	C	C	C	C	C	C	B	B	B
205	A	A	A	B	B	B	B	B	B	B	B	B	B	B	B	A	A	A	A	A	A	A	A	A	A	A	A	A	A	A	B	B	B	A	A	A	A	A	A	A	A	A	A	A	A	B	A	A	A
207	A	A	A	A	A	A	A	A	A	A	A	A	A	A	A	A	A	A	B	B	B	B	B	B	A	A	A	A	A	A	A	A	A	A	A	A	A	A	A	A	A	A	A	A	A	A	A	A	A
208	B	B	B	B	B	B	B	B	B	B	B	B	B	A	D	A	A	B	B	B	B	B	B	B	B	B	B	B	D	B	B	B	B	B	B	B	B	B	A	A	B	B	B	B	B	B	B	B	B
209	B	B	B	B	B	B	B	B	B	B	B	B	B	B	B	B	B	A	A	A	A	A	A	A	A	A	A	A	A	B	B	B	B	B	B	A	A	B	A	A	A	A	A	C	A	A	A	A	A
210	A	C	C	A	A	B	B	B	B	B	B	B	B	B	B	B	A	A	A	A	A	A	A	A	A	A	A	A	A	A	A	A	A	B	A	A	A	A	A	A	A	A	A	A	A	A	A	A	A
211	B	B	B	B	B	B	B	B	B	B	B	B	B	B	B	B	B	B	B	B	B	B	B	B	B	B	B	B	B	B	B	B	B	B	B	A	A	A	B	B	B	B	A	A	A	A	A	A	A
212	A	A	A	B	B	B	B	B	B	B	B	B	B	B	B	B	B	B	B	B	B	B	B	B	B	B	A	A	A	A	A	A	A	A	A	A	A	A	A	A	A	A	A	A	A	A	A	A	A
213	A	A	A	A	A	B	B	B	B	B	B	B	B	B	A	A	A	A	A	A	A	A	A	B	B	B	B	B	B	A	A	A	A	A	A	A	A	B	C	C	A	A	A	A	A	A	B	B	B
215	B	B	B	B	A	A	A	B	B	B	B	B	B	B	B	B	B	B	A	A	C	C	C	A	A	A	A	A	A	A	B	B	B	B	B	B	B	B	A	A	A	A	A	B	B	B	A	A	A
216	B	B	B	B	B	B	B	B	A	A	A	A	A	A	A	A	A	A	A	A	A	A	A	A	A	A	A	A	A	A	A	A	B	B	B	C	B	B	B	B	B	A	A	A	A	A	A	A	A
217	A	A	A	C	C	B	B	C	C	C	C	A	A	B	B	A	A	A	A	A	A	B	B	B	A	A	A	A	A	A	B	A	A	A	B	B	B	B	A	A	A	A	B	B	A	A	A	A	A
218	A	A	A	A	A	A	A	A	A	A	A	A	A	A	A	A	A	B	B	B	B	B	B	A	B	A	A	A	A	A	A	C	C	A	A	A	A	A	B	B	B	A	A	A	A	A	B	A	A
223	B	B	B	B	B	C	A	A	A	A	A	A	A	A	A	A	A	A	B	B	B	B	B	B	A	A	A	A	A	B	B	B	B	B	A	A	A	A	B	B	B	B	B	B	B	B	B	A	A
224	B	A	A	C	B	B	B	A	A	A	A	A	A	A	A	A	A	A	A	A	A	A	A	A	B	B	B	B	B	B	B	B	A	B	B	B	B	B	B	B	B	B	A	A	A	A	B	B	B
225	A	A	A	A	A	A	A	A	A	B	B	B	B	B	B	B	B	B	B	B	B	B	B	B	B	B	B	B	B	B	B	B	B	B	B	B	B	B	A	A	A	A	A	A	A	A	A	A	A
226	B	B	A	B	B	B	B	B	B	B	B	B	B	B	B	B	B	B	A	C	B	C	C	C	A	A	A	A	A	A	A	C	B	B	A	A	A	A	B	B	B	B	B	B	B	B	B	B	B
227	B	B	B	B	B	A	A	A	A	A	A	A	A	A	A	A	A	A	A	B	B	B	B	B	A	A	A	A	A	B	A	A	B	B	A	A	A	A	B	B	B	A	A	A	A	A	A	C	C
228	B	B	B	C	C	B	B	B	A	B	B	B	B	B	B	B	B	B	B	B	B	B	B	B	C	C	C	A	A	A	A	A	A	A	A	A	A	A	B	B	B	B	B	B	B	B	B	B	B
229	B	B	A	A	A	A	A	A	A	A	A	A	A	B	B	B	B	B	B	B	B	B	B	B	A	A	A	A	B	B	B	B	B	B	B	B	B	B	A	A	A	A	A	A	A	A	A	B	B
230	A	A	A	A	A	A	A	A	A	A	A	A	A	A	A	A	A	A	A	A	B	A	A	B	B	B	B	B	B	B	B	B	B	B	B	A	A	B	A	A	A	A	A	A	A	A	A	A	C
232	B	B	B	B	B	A	A	A	A	A	A	A	B	B	B	B	B	B	B	B	B	B	B	B	A	A	C	C	B	B	B	A	A	A	A	A	A	A	C	C	C	A	A	A	A	B	B	B	B
233	C	C	B	B	B	B	B	B	B	B	B	B	B	A	A	A	A	A	A	A	B	B	B	B	A	A	A	A	A	A	A	A	A	A	A	A	A	A	A	A	A	A	B	B	B	B	A	A	A
234	B	B	B	B	B	B	B	B	B	B	B	B	A	C	C	A	A	A	A	A	C	A	A	A	A	A	A	A	A	C	B	B	B	A	A	A	B	B	B	B	B	B	B	B	B	B	B	B	B
236	A	A	A	A	A	A	A	A	A	A	A	A	A	A	A	A	A	A	A	A	A	A	A	A	A	A	A	B	B	A	A	A	A	A	A	A	B	B	B	B	B	B	A	A	A	A	A	A	B
239	B	B	B	B	B	B	B	B	B	A	A	A	A	A	A	A	A	A	A	A	A	A	A	A	B	B	B	B	B	B	B	B	B	B	B	A	A	A	A	C	C	C	B	B	B	B	A	A	A
240	B	B	B	B	A	A	A	A	A	A	A	A	A	A	A	B	B	B	B	B	B	B	B	B	B	B	B	B	B	B	B	B	B	B	B	B	B	B	A	A	A	A	A	A	A	A	A	A	A
241	B	B	B	B	B	B	B	B	B	B	B	B	B	A	A	A	A	A	C	B	B	B	B	B	B	B	B	B	A	A	A	A	B	B	B	B	B	B	B	B	B	B	B	B	B	B	B	B	B
242	B	A	A	A	A	A	A	B	B	B	B	B	B	B	A	A	A	A	A	B	A	B	B	B	A	A	A	A	A	B	B	B	B	B	A	A	A	A	A	A	A	A	B	B	B	B	B	A	A
243	A	A	A	A	A	C	C	C	A	B	B	B	A	A	A	A	A	A	B	B	B	A	A	A	B	B	B	B	B	B	C	C	C	C	C	A	A	A	A	A	A	A	A	A	A	A	A	A	A
245	B	A	A	A	A	A	A	A	A	B	B	B	B	B	B	B	B	B	B	B	A	A	A	A	A	A	A	A	A	A	A	A	A	A	A	A	A	B	B	B	B	A	A	A	A	A	A	A	A
246	B	B	A	A	A	A	C	C	B	B	B	B	B	B	B	B	B	B	B	B	B	B	B	A	B	B	A	A	A	A	A	A	A	A	A	B	B	B	C	C	C	C	C	C	C	C	B	B	B
247	B	B	B	B	B	B	B	B	B	B	B	B	B	B	B	B	B	B	B	B	B	B	B	B	A	A	A	A	A	A	A	A	A	A	A	A	A	A	A	A	A	A	A	A	A	A	A	A	A
248	B	B	B	B	B	B	B	B	B	B	B	B	B	B	B	B	B	B	B	B	B	B	B	B	B	A	A	A	A	A	A	A	A	A	A	B	B	B	B	B	B	B	B	B	B	B	B	B	B
251	C	C	C	C	B	A	A	A	B	B	B	B	B	B	B	B	B	B	B	B	B	B	B	B	A	A	A	A	A	A	A	A	A	A	A	A	A	A	C	C	C	B	B	B	B	B	B	B	A
252	A	A	A	A	A	A	A	A	A	B	B	B	B	B	B	A	A	A	B	B	B	B	B	B	A	A	A	A	B	B	B	B	B	B	B	B	B	B	A	A	A	A	A	A	C	B	B	B	B
253	B	B	B	B	B	A	A	A	A	A	A	A	A	A	A	A	A	A	A	A	A	A	A	A	A	A	A	A	A	A	A	A	A	A	A	A	A	A	B	B	B	B	B	B	B	B	B	B	B
254	B	C	A	B	B	B	A	A	A	A	A	A	A	A	A	A	A	A	A	A	A	A	A	A	A	A	A	A	B	B	B	B	B	B	B	B	A	A	B	B	B	A	A	A	A	A	A	A	A
255	B	B	B	A	A	A	A	A	A	A	A	A	A	A	A	A	A	A	A	A	A	A	A	A	A	A	A	A	A	A	A	A	B	B	B	A	A	A	B	A	A	A	A	A	A	A	B	A	A
257	B	B	A	A	A	A	A	B	B	B	B	B	B	A	A	A	A	A	A	A	A	A	A	A	A	B	B	B	B	B	A	A	A	A	C	B	A	A	A	A	A	A	A	A	A	A	A	A	A
258	B	B	B	B	B	B	B	A	A	A	A	A	A	A	A	A	A	B	A	A	A	C	B	A	B	B	B	B	B	B	B	B	A	A	A	A	A	A	A	A	A	A	A	A	A	A	A	A	B
259	B	B	B	B	B	B	A	B	B	B	B	B	B	B	B	A	A	A	A	A	A	A	B	B	B	B	B	B	B	B	A	A	B	A	A	A	A	A	B	B	B	B	B	B	B	B	B	B	B
260	A	A	A	A	A	A	A	A	A	A	A	A	A	A	A	A	A	A	A	B	B	B	B	B	A	A	A	A	A	A	A	A	B	B	B	B	B	B	B	B	A	A	B	A	A	A	A	A	A
261	B	B	B	B	B	B	B	B	B	B	B	B	B	A	A	A	A	A	A	A	A	A	A	A	A	C	C	C	D	B	A	A	A	A	A	A	A	B	A	A	A	A	B	B	B	B	A	A	A
262	A	A	A	A	A	A	A	A	B	B	B	B	B	B	B	B	B	B	A	A	A	A	A	A	B	A	A	A	B	B	B	B	B	B	B	B	B	B	A	A	A	A	A	B	B	B	B	A	A
264	A	A	A	A	A	A	A	A	A	A	A	A	B	B	B	B	B	A	A	A	A	A	A	A	B	B	B	B	B	B	A	C	A	A	A	A	A	A	A	A	A	C	C	C	A	A	A	A	A
267	B	B	B	B	B	B	B	B	B	C	C	A	A	A	A	A	A	A	A	A	C	C	A	A	A	A	A	A	A	A	A	A	A	A	B	A	A	A	B	B	B	B	B	A	A	A	A	A	A
269	B	B	B	B	B	B	B	B	B	B	B	B	B	A	A	A	A	A	A	A	A	A	A	A	B	A	A	A	A	A	B	B	B	B	B	B	B	A	B	B	B	B	B	B	B	B	B	B	B
270	A	A	A	A	A	A	A	A	A	A	A	A	A	B	B	B	B	B	B	B	A	A	A	A	A	A	A	A	A	A	A	A	A	A	A	A	A	A	A	A	A	A	A	A	A	A	A	A	A
271	C	C	C	A	A	A	C	A	A	A	A	A	A	A	A	A	A	A	A	A	B	B	B	B	A	A	A	A	A	B	B	B	B	B	B	B	A	A	A	A	A	A	C	C	A	A	A	A	A
272	A	A	A	A	A	A	A	A	A	A	A	A	A	A	A	A	B	B	A	A	A	A	A	A	A	A	A	A	B	B	B	B	B	B	B	A	A	A	A	A	A	A	A	A	A	A	A	A	A
273	A	A	A	B	B	B	B	B	B	A	A	A	A	B	B	B	B	B	B	B	B	B	B	A	B	B	B	B	D	B	B	B	B	B	B	B	B	A	B	B	B	B	B	A	A	A	A	B	B
275	A	A	A	A	A	A	A	A	A	A	A	A	A	A	A	A	A	A	A	A	A	A	A	A	B	B	B	B	B	B	B	B	A	A	C	A	A	A	A	A	A	A	A	A	A	A	A	A	A
276	B	B	B	B	B	B	B	B	B	B	B	B	B	B	B	B	B	B	B	B	B	B	B	C	A	A	B	B	B	B	A	B	B	B	B	B	B	B	A	A	A	A	A	B	B	B	B	B	B
277	A	B	B	B	B	B	B	B	B	A	A	A	B	B	B	B	B	B	B	B	B	B	B	B	A	A	A	A	A	A	A	A	A	A	A	A	A	A	B	B	B	B	B	B	B	B	B	B	B
278	B	B	B	A	A	A	A	A	A	B	B	B	B	A	C	C	C	C	B	A	A	A	A	A	B	A	A	A	A	A	A	A	A	B	A	A	A	A	A	A	A	A	A	A	A	B	B	A	A
279	A	A	A	A	A	A	A	A	A	A	A	A	B	B	B	B	B	B	B	B	A	A	A	A	A	B	B	B	B	B	B	B	B	B	B	C	C	A	A	A	A	A	A	B	B	B	B	B	B
280	B	B	B	B	B	A	A	B	B	B	B	B	B	B	B	B	B	B	B	B	B	B	B	A	A	A	A	A	A	C	B	A	A	A	A	A	A	A	B	B	B	A	A	A	A	C	A	A	A
281	B	B	B	C	B	B	B	B	A	A	A	B	B	B	A	A	A	A	A	A	B	B	B	B	B	B	B	B	B	B	B	B	B	B	B	B	B	B	B	B	B	B	B	B	A	A	B	B	B
283	B	B	B	B	B	B	B	B	B	B	B	B	B	B	B	B	B	B	B	B	A	B	B	B	B	B	B	A	A	A	A	A	A	A	A	A	A	A	B	B	B	B	C	C	C	B	B	B	B
284	B	B	B	A	A	A	A	A	A	A	A	A	A	A	A	A	A	A	A	A	B	B	B	B	A	A	A	A	A	A	A	A	A	A	A	B	B	B	A	A	A	A	A	A	A	A	A	B	B
285	A	A	A	B	B	A	A	A	A	A	A	A	A	A	A	A	A	B	B	B	B	B	B	B	A	B	B	B	B	B	A	B	B	B	B	B	B	B	A	A	B	B	B	B	B	B	B	B	B
286	A	B	B	B	B	A	A	A	A	B	B	B	A	A	A	A	A	A	A	A	A	A	A	A	B	B	B	B	A	A	A	A	A	A	A	B	B	B	B	B	B	B	B	B	B	C	A	A	A
287	B	B	B	A	A	A	A	A	B	B	B	B	B	B	A	B	B	B	B	B	B	B	B	B	A	A	A	A	A	A	B	B	B	B	B	B	B	B	A	A	A	A	A	A	A	A	A	C	C
288	B	B	B	B	B	B	B	B	B	B	B	B	B	B	B	B	B	A	A	A	A	A	A	A	B	A	A	A	A	B	B	B	B	B	B	B	B	B	A	A	A	A	A	A	A	A	A	A	A
289	B	A	A	A	B	B	A	A	A	A	A	A	A	A	A	A	A	A	A	B	B	B	B	B	B	A	A	A	A	A	A	A	A	C	B	B	C	A	B	B	A	A	A	A	A	B	B	B	B
290	A	B	B	B	B	B	A	A	A	C	C	C	A	A	A	A	A	A	A	A	A	A	A	A	B	B	B	B	A	A	A	A	A	A	A	B	B	B	B	B	B	B	B	B	B	A	C	C	C
291	B	B	B	B	B	B	B	B	B	B	B	B	B	B	B	B	B	B	B	B	B	B	B	B	A	A	A	A	A	A	A	A	A	A	A	A	A	A	A	B	B	B	A	A	A	A	A	A	A
292	C	B	B	B	B	B	B	B	B	A	A	A	A	A	A	A	A	A	A	C	B	A	A	A	B	A	A	A	D	A	A	A	A	A	A	B	B	B	B	B	B	B	B	B	B	B	B	B	B
293	B	B	A	A	A	A	A	B	B	B	B	B	B	B	B	B	B	B	B	B	B	C	C	C	A	A	A	A	A	A	B	B	B	B	B	A	A	A	A	A	A	A	B	B	B	B	B	B	B
294	C	C	C	A	A	A	A	A	A	A	A	A	A	A	A	A	A	A	A	A	A	A	A	A	A	B	B	B	A	A	A	A	A	A	A	A	A	A	B	B	A	A	A	A	A	A	A	A	A
295	A	A	A	A	A	A	A	A	A	A	A	A	A	A	A	A	A	A	B	B	B	B	A	A	B	B	B	B	B	B	B	B	B	B	B	B	B	B	B	B	B	A	A	A	A	A	B	C	C
296	A	A	B	B	B	B	B	A	B	B	B	B	B	B	B	B	B	B	B	B	B	B	B	B	B	A	A	A	A	A	A	A	A	A	A	A	A	A	A	A	B	B	B	B	B	B	A	A	A
297	B	B	B	B	B	B	B	B	B	B	B	B	A	B	B	B	B	B	B	B	B	B	B	B	A	A	A	A	B	B	B	B	B	B	B	B	B	B	A	A	A	A	A	A	A	A	A	A	A
298	B	B	A	A	A	B	B	B	B	B	B	B	A	A	A	A	A	A	B	B	B	B	B	B	C	B	B	B	B	B	B	B	B	A	A	A	A	A	B	B	B	A	A	A	A	B	A	A	A
299	A	A	A	A	A	A	A	A	A	A	A	A	A	A	A	A	A	A	A	A	A	B	B	A	B	B	B	B	B	B	B	B	B	B	B	B	B	A	A	A	A	A	A	B	B	A	A	A	A
300	B	A	A	A	A	A	A	A	A	B	B	B	B	A	A	B	D	B	B	B	B	C	C	C	B	B	B	B	B	B	B	B	B	B	C	B	B	B	A	A	A	A	A	A	A	A	A	A	A
301	B	B	B	B	B	B	B	B	B	B	B	B	B	B	B	B	B	B	B	B	B	B	B	B	A	A	A	A	A	A	A	A	B	A	A	A	A	A	A	A	A	A	A	A	A	A	A	A	C
302	B	B	A	A	A	A	C	B	B	B	B	B	B	B	B	B	B	B	B	B	B	B	B	B	B	B	B	B	B	B	A	A	A	A	A	A	A	B	A	A	A	A	A	A	A	A	A	A	A
303	B	A	A	A	B	B	B	B	B	A	A	A	A	A	A	B	B	B	B	B	B	B	B	A	B	B	B	B	B	B	B	A	A	A	A	A	A	A	A	A	B	B	B	B	B	B	B	A	A
304	B	B	B	B	A	A	A	A	A	A	A	A	A	A	A	A	A	A	C	C	C	B	B	B	A	A	A	A	A	B	B	B	A	A	C	B	B	B	A	A	A	A	A	B	C	B	A	A	A
306	A	A	B	B	B	A	A	A	B	B	B	B	B	B	B	B	B	B	B	B	B	B	B	A	B	A	A	A	A	A	A	A	B	B	B	B	B	B	B	B	B	B	C	A	A	A	A	A	A
307	B	B	B	B	A	A	A	A	A	A	A	A	A	A	A	A	A	A	B	B	B	B	B	B	A	A	A	A	A	B	B	B	A	A	A	A	A	B	A	A	A	A	A	B	A	B	A	A	A
309	A	A	B	B	B	B	B	A	A	B	B	B	B	B	B	B	B	B	B	B	B	B	B	B	A	A	A	A	A	A	B	B	B	A	A	A	A	A	B	B	B	B	B	B	B	B	B	B	B
310	B	B	B	B	A	B	A	A	A	A	A	A	A	A	A	A	B	B	A	A	A	A	A	A	A	A	A	A	A	B	B	B	B	C	C	C	A	B	A	A	A	A	A	B	B	B	A	A	A
311	A	A	A	A	A	A	A	A	A	A	A	A	A	B	B	B	B	B	B	B	B	B	A	A	A	A	A	A	A	A	A	A	A	A	A	B	B	B	A	A	A	A	A	A	B	B	A	A	A
313	B	B	B	B	B	A	A	A	A	A	A	A	A	A	A	A	A	A	A	A	C	C	C	A	A	B	B	B	B	B	B	B	B	B	B	B	B	B	A	A	A	A	A	A	A	A	A	A	A
315	A	A	A	A	B	B	A	A	A	A	A	A	A	A	A	A	A	A	B	B	B	B	B	B	A	A	A	A	A	A	B	B	A	A	A	A	A	A	A	A	B	B	B	B	B	B	B	B	B
316	B	B	B	B	B	A	A	A	A	A	A	A	A	A	A	A	A	A	A	A	C	C	C	A	A	B	B	B	B	B	B	B	B	B	B	B	B	B	A	A	A	A	A	A	A	A	A	A	A
317	B	B	B	B	B	B	A	C	C	C	C	C	C	C	A	A	A	A	A	B	B	B	B	B	B	B	B	B	A	A	A	A	A	A	A	A	A	A	A	A	A	B	B	B	B	A	A	A	A
318	B	B	B	A	A	A	A	A	A	A	A	A	A	B	B	A	A	A	A	B	B	B	B	B	B	B	B	B	B	B	A	B	B	B	B	A	A	A	A	A	A	A	A	A	A	A	B	B	B
319	B	B	B	B	B	A	A	A	A	A	A	A	B	B	B	B	B	B	B	B	B	B	B	B	A	A	A	A	A	A	B	A	A	B	B	B	B	B	B	B	B	B	B	B	B	B	B	B	B
320	A	A	A	A	A	A	A	A	A	B	B	B	B	B	B	B	B	B	A	A	A	A	A	A	C	C	C	C	D	A	A	A	A	A	B	B	B	B	A	A	A	A	A	A	C	B	B	B	B
321	A	A	B	B	B	B	C	C	A	B	B	A	A	A	A	A	A	A	A	A	A	A	A	A	A	A	A	A	A	A	A	A	A	A	A	B	B	B	B	B	B	B	B	B	B	B	B	B	B
323	B	B	B	B	B	B	B	B	B	B	B	B	B	B	B	B	B	B	A	A	A	A	A	A	A	A	A	A	A	A	A	A	A	A	A	A	A	A	B	B	B	B	B	B	A	B	B	B	B
324	B	B	B	B	A	A	A	A	A	A	A	A	A	A	B	B	B	B	B	B	B	B	B	B	A	A	A	A	A	A	A	A	A	A	A	A	A	A	A	A	A	A	A	A	A	A	A	A	B
326	A	A	A	A	A	A	A	A	A	A	A	A	A	A	A	A	A	A	A	B	B	B	B	B	B	B	B	B	B	A	C	A	A	C	C	C	B	A	A	A	A	A	A	A	A	A	A	A	A
329	A	A	A	A	A	A	A	A	A	A	A	A	A	A	A	A	A	A	A	A	A	A	A	A	C	B	C	A	A	B	B	B	B	B	B	B	B	B	A	A	A	A	A	A	A	A	A	A	A
330	A	A	A	A	A	A	B	B	B	B	B	B	B	B	B	B	B	B	C	B	A	A	A	A	B	B	B	B	B	B	B	B	B	B	B	B	B	B	A	A	A	A	A	A	C	B	A	A	A
331	A	A	A	A	B	B	B	B	A	A	A	A	A	A	A	A	A	A	A	A	A	B	B	A	A	A	B	B	B	B	A	A	A	A	A	A	A	A	B	B	B	B	A	A	A	A	A	A	A
332	B	B	B	B	B	C	C	A	A	A	A	A	A	A	A	A	C	A	C	B	B	B	B	B	A	A	A	A	B	A	A	A	A	A	A	A	A	A	B	B	B	B	B	B	B	B	B	B	B
334	B	B	A	A	B	A	A	A	A	B	B	B	B	B	B	B	A	A	A	A	A	B	B	A	A	A	B	B	B	B	B	A	A	A	A	A	A	A	B	B	B	B	B	A	A	A	A	A	A
336	B	A	A	A	A	A	A	A	A	B	B	B	B	A	A	A	A	A	A	A	A	A	A	A	A	B	B	B	B	B	B	B	B	B	B	B	B	B	A	A	A	A	A	A	A	A	A	A	A
337	B	B	B	B	B	B	B	B	B	B	B	B	B	B	B	B	B	B	B	B	B	B	B	B	A	A	A	A	A	A	A	A	A	B	B	B	B	B	B	B	A	A	A	A	A	A	B	B	B
338	A	A	A	B	B	B	B	B	B	B	B	B	B	B	B	B	B	B	B	B	B	B	B	A	B	B	B	B	B	B	B	B	B	B	B	B	B	B	B	B	B	B	B	B	A	A	A	A	A
339	A	A	A	A	B	B	A	A	A	A	A	A	A	A	A	A	B	B	B	B	B	B	A	A	B	B	B	B	B	B	B	B	B	B	B	B	B	A	B	B	B	A	A	A	A	A	A	A	A
340	B	B	A	A	A	A	A	A	A	A	A	A	B	B	C	C	C	D	C	C	C	C	C	A	B	B	B	B	B	B	B	B	B	B	B	B	B	B	B	B	B	A	A	A	A	A	A	A	A
341	A	A	A	A	B	B	B	B	B	B	B	B	B	B	B	B	B	B	B	B	B	A	A	A	B	B	B	B	B	B	B	B	B	B	B	B	B	B	A	A	A	A	A	A	A	A	C	B	B
342	B	B	B	B	B	B	A	A	A	A	A	A	B	B	B	B	B	B	B	B	B	B	B	B	B	A	A	A	A	A	A	A	A	A	A	A	A	A	A	A	A	A	C	C	B	B	B	B	B
344	B	B	B	B	A	A	A	B	B	B	B	B	B	A	A	A	A	B	B	B	B	B	B	B	A	A	A	A	B	B	C	A	A	B	B	B	B	B	A	A	A	A	A	A	A	A	A	B	B
345	C	B	B	B	B	B	B	B	B	A	A	A	A	A	A	A	A	A	A	A	B	C	C	A	B	B	B	B	B	B	A	A	A	A	A	A	A	A	A	A	A	A	A	A	A	A	A	A	A
346	A	A	A	B	A	A	A	A	A	A	A	A	A	A	A	A	A	A	B	B	B	B	B	B	A	A	A	A	A	A	B	B	B	B	B	A	A	A	A	A	A	A	A	A	A	A	A	A	A
347	A	A	B	B	B	B	A	A	A	A	A	A	A	A	A	A	A	A	A	B	B	B	B	A	A	B	B	B	B	C	B	B	B	A	A	A	A	A	A	A	A	A	A	A	B	B	B	B	B
348	B	B	B	B	B	A	A	B	B	B	B	B	B	B	B	B	B	B	B	B	B	B	B	B	A	A	A	A	B	B	B	A	A	A	B	B	B	B	B	B	B	B	C	C	D	B	B	A	A
349	B	B	B	B	B	B	B	B	A	A	A	A	A	A	A	A	A	A	B	B	B	B	B	B	C	A	A	A	A	A	A	A	A	A	A	A	A	A	B	B	B	B	B	B	B	B	B	B	B
350	A	A	A	A	A	A	A	A	A	A	A	A	B	B	B	B	B	B	B	B	B	B	B	B	A	A	A	A	A	A	A	A	A	B	B	B	B	B	A	A	A	A	B	B	B	B	A	A	A
352	A	A	A	A	B	B	B	B	B	B	B	B	A	A	A	A	A	A	B	B	A	A	A	A	B	B	B	B	B	B	B	B	A	A	A	A	A	A	A	A	A	A	A	A	A	A	A	A	A
353	B	B	B	B	B	B	B	B	B	B	B	B	B	B	B	B	B	B	B	B	B	B	B	B	A	A	B	B	B	B	B	B	B	B	B	B	B	B	B	B	B	B	B	B	B	B	B	B	B
355	A	A	A	C	B	B	B	B	C	C	C	C	C	A	A	A	A	B	B	B	A	A	A	A	A	A	A	A	A	A	A	A	A	A	B	B	B	B	B	B	B	B	B	B	B	B	B	B	B
356	A	B	B	B	B	B	B	B	B	B	B	B	B	B	B	B	B	B	A	A	B	B	B	B	A	A	A	A	A	B	B	B	B	B	B	A	A	A	B	B	B	B	B	B	B	B	B	B	B
357	C	A	A	A	A	A	A	A	A	A	A	A	A	B	C	C	C	D	C	A	A	A	A	A	A	A	A	A	A	A	B	B	B	A	A	A	A	A	A	A	A	A	A	A	A	A	A	A	A
358	A	A	A	B	B	B	B	A	A	A	A	A	A	A	A	A	A	B	B	B	B	B	B	B	A	A	A	A	A	B	B	B	B	B	B	B	B	B	A	A	A	A	A	A	A	A	B	B	B
359	A	A	A	A	A	A	A	A	B	B	B	B	B	B	B	B	B	B	B	B	B	B	B	B	B	B	B	B	B	B	B	B	B	B	B	B	B	B	A	A	A	A	A	A	A	A	A	A	A
361	A	A	A	A	A	B	B	B	A	A	A	A	A	A	A	A	A	A	B	B	B	B	B	B	A	A	A	A	C	A	A	B	B	A	A	B	B	B	A	A	A	A	A	A	D	A	A	A	A
362	A	A	A	A	A	A	A	A	A	A	A	A	A	A	A	A	A	A	A	A	A	A	A	A	B	B	B	B	A	A	A	A	A	A	A	B	B	B	B	A	A	A	A	B	B	B	A	A	A
363	A	B	B	B	B	B	B	B	B	B	B	B	B	B	B	B	B	A	B	B	B	B	B	B	B	A	A	A	A	A	A	A	B	A	A	A	A	A	B	B	B	B	B	B	B	B	B	B	B
365	A	A	A	A	A	A	A	A	A	A	A	A	A	A	A	A	A	A	A	A	A	A	A	A	A	B	B	B	B	B	B	A	A	A	C	B	B	B	A	A	A	A	A	A	A	A	A	A	A
366	B	B	B	B	C	A	A	A	A	A	A	A	A	A	A	A	A	A	A	A	A	A	A	A	A	A	A	A	A	A	A	A	A	A	A	B	B	B	A	A	A	A	A	A	A	A	A	A	A
367	B	B	B	B	B	B	B	B	B	B	B	B	B	A	A	A	A	A	A	A	A	A	A	B	A	A	A	A	A	A	C	A	A	A	A	A	D	A	A	A	A	A	A	A	A	A	A	C	C
376	A	A	A	A	A	A	A	A	A	A	A	A	A	A	A	A	A	C	B	B	B	A	A	A	B	B	B	B	B	B	B	B	B	B	B	B	B	A	A	A	A	A	C	B	B	B	B	C	C
377	B	B	B	A	A	A	A	A	A	A	A	A	A	A	A	A	B	B	C	B	B	B	B	B	B	B	B	B	B	A	A	A	A	A	A	B	B	B	B	B	B	A	A	A	A	B	B	A	A
380	B	B	B	B	B	B	B	B	B	B	B	B	A	B	B	B	B	B	B	B	B	D	B	B	B	B	B	B	B	B	B	B	B	B	A	A	A	B	A	A	A	A	A	A	A	B	A	A	A
383	B	A	B	B	B	B	B	A	A	A	A	A	A	A	A	A	A	A	B	B	C	A	A	A	A	A	A	A	A	A	A	A	A	A	A	A	A	B	B	B	B	B	B	B	B	A	A	A	A
384	A	A	A	A	A	B	B	B	B	B	B	B	B	B	B	B	B	B	B	B	C	C	C	B	B	B	B	B	A	B	B	B	B	B	B	B	A	A	A	A	A	A	A	A	A	B	B	B	B
385	A	A	A	A	A	A	A	B	B	A	A	A	A	A	A	A	A	A	A	B	B	B	B	B	B	B	B	B	B	A	A	A	A	A	B	B	B	B	A	A	A	A	D	A	A	A	A	A	A
389	A	A	A	B	B	B	B	B	B	B	B	B	B	B	B	B	B	B	B	B	B	B	B	B	C	A	A	A	A	A	C	C	C	C	C	A	A	B	A	A	A	A	A	A	A	A	A	A	A
390	B	B	B	A	C	C	A	A	A	A	A	A	A	B	B	B	B	B	B	B	B	B	B	B	A	A	A	A	A	B	A	A	A	A	A	A	A	A	A	A	A	A	A	A	A	A	A	B	B
391	B	B	B	B	B	B	A	A	D	B	B	B	B	B	B	B	B	D	C	C	A	A	A	A	B	B	B	B	B	B	A	A	A	A	A	A	A	A	A	A	A	A	A	A	A	A	A	A	A
392	A	A	A	A	B	B	B	B	B	B	B	B	B	B	A	A	A	B	B	B	B	A	A	A	B	B	A	A	A	A	A	A	B	B	B	B	B	B	B	B	B	B	A	A	A	A	B	B	B
394	B	B	B	B	B	B	B	B	B	B	B	B	B	B	A	D	B	D	B	D	B	B	B	B	B	B	A	A	A	A	A	A	A	A	A	A	A	A	B	B	B	B	B	A	A	A	A	D	A
397	A	A	C	A	A	C	C	A	A	A	A	B	B	B	B	B	B	B	B	B	B	A	A	A	C	C	C	C	D	A	A	A	A	A	A	A	A	A	B	C	C	C	B	B	B	B	B	B	B
398	A	A	A	A	A	A	A	A	B	B	B	B	B	B	A	A	A	A	A	A	A	B	B	B	A	D	A	A	A	A	A	B	A	A	A	A	A	A	A	A	A	A	A	A	A	A	A	A	A
400	B	B	B	B	B	B	B	B	B	B	B	B	B	B	B	B	B	B	B	B	B	B	B	B	B	B	B	B	B	B	B	B	B	B	B	B	B	B	B	B	B	B	B	B	B	B	B	B	B
401	B	B	B	B	B	B	B	B	B	A	A	A	A	A	A	A	A	A	A	A	B	B	B	B	A	B	B	B	A	A	A	A	A	A	B	C	B	B	A	A	A	A	A	A	B	B	B	B	B
402	B	B	B	B	C	B	B	A	A	A	A	A	A	A	B	B	B	B	B	B	B	B	B	B	B	B	B	B	B	A	A	A	A	A	B	B	B	B	B	B	B	B	B	B	B	B	C	A	A
403	B	B	B	B	B	B	B	B	B	B	B	B	B	B	B	B	B	B	B	B	A	B	B	B	A	B	B	B	A	A	A	A	A	A	A	A	A	A	A	A	A	A	A	A	B	B	B	B	B
404	B	B	B	B	B	A	A	A	A	A	A	A	A	A	A	A	A	A	A	A	B	B	B	B	A	A	A	A	A	A	A	A	A	A	B	B	B	B	B	B	B	B	B	B	B	A	A	A	A
405	B	B	B	B	B	B	B	B	B	B	B	B	B	A	A	A	A	A	A	B	B	A	A	A	B	A	A	A	A	A	A	A	A	A	A	B	B	A	A	A	A	A	A	A	A	A	A	A	A
406	A	B	B	B	B	B	B	B	B	B	B	B	B	C	C	A	C	C	A	A	A	A	A	A	A	B	B	B	B	B	B	B	B	B	B	B	B	B	B	B	B	B	B	B	B	A	A	C	C
408	B	A	A	B	A	A	A	A	A	B	B	B	B	A	A	A	A	A	A	A	A	A	A	A	B	B	B	B	A	B	B	B	B	A	A	B	B	B	A	A	A	C	C	C	C	B	B	A	A
409	A	A	C	B	B	B	B	A	A	A	A	A	C	B	B	B	A	A	A	A	A	A	A	A	B	B	B	B	B	B	B	B	B	B	B	B	B	B	B	B	B	B	A	A	A	A	A	A	A
410	A	A	A	A	A	B	B	B	B	B	B	B	B	B	B	B	B	B	B	B	B	B	B	B	A	A	A	A	A	A	A	A	A	A	A	A	A	A	A	A	A	A	A	A	A	A	A	A	A
411	A	A	A	A	B	A	A	A	A	A	A	A	A	A	A	A	A	A	A	A	B	B	B	B	B	B	B	B	B	B	B	B	B	B	B	B	C	C	A	A	A	A	B	B	B	B	A	B	B
413	B	B	B	B	B	A	A	A	A	A	A	A	A	A	A	A	A	A	A	A	B	B	B	A	B	A	A	A	B	B	A	A	A	A	A	A	A	A	B	B	B	B	B	B	B	B	B	B	A
416	B	B	B	B	B	B	B	B	B	B	B	B	A	A	A	A	A	A	A	A	A	A	A	A	C	D	C	C	A	A	A	A	A	A	B	B	B	B	B	B	B	B	A	A	B	B	B	B	B
417	B	B	B	B	B	A	A	A	A	A	A	A	A	B	B	B	B	B	B	B	B	C	C	C	B	A	A	A	A	A	A	A	A	A	A	A	A	A	B	A	A	A	A	A	A	A	A	A	A
418	A	A	A	B	B	B	B	B	B	B	B	B	B	B	B	C	C	D	B	B	B	B	B	B	B	B	B	B	B	C	C	A	A	A	A	A	A	A	B	B	B	B	B	B	B	B	A	A	A
419	A	B	B	B	B	A	A	A	A	A	A	A	A	A	B	B	A	A	A	A	A	A	A	A	A	B	B	B	B	A	A	A	A	A	A	B	B	B	B	B	B	B	B	B	B	A	B	B	B
420	A	A	A	A	B	A	A	A	B	B	B	B	B	B	A	C	B	B	B	B	A	A	A	B	C	C	C	C	B	B	B	B	B	B	B	B	B	B	A	A	A	A	B	B	A	A	A	A	A
421	B	B	B	B	B	A	A	A	A	A	A	A	A	A	A	B	A	A	A	B	C	C	C	C	C	B	B	B	B	A	A	A	A	A	A	A	A	A	A	A	A	A	B	B	B	B	B	B	B
422	A	A	A	A	A	A	A	A	A	A	A	A	A	A	A	A	A	A	A	A	B	B	B	B	B	B	B	B	B	B	B	B	B	B	B	B	B	B	A	A	A	A	B	B	B	B	B	B	B
423	B	B	B	B	A	C	B	B	B	B	B	B	B	A	A	A	A	D	A	A	A	A	A	A	A	A	A	A	A	A	A	A	A	A	A	B	A	A	A	A	A	A	A	A	A	A	A	A	A
424	B	B	B	B	B	B	B	B	B	B	B	B	B	B	B	B	B	B	B	A	A	A	A	A	A	A	A	A	A	A	A	A	A	A	A	A	A	B	B	B	B	B	B	B	B	B	B	B	B
425	B	B	B	B	B	B	B	B	B	B	B	B	B	B	B	B	B	B	B	B	B	B	B	B	B	B	B	B	A	A	A	A	A	B	B	B	B	B	B	B	C	C	B	B	B	B	B	A	A
426	B	B	B	B	B	B	B	B	B	B	B	B	A	A	A	A	A	A	B	A	A	A	A	A	B	B	B	B	A	A	A	A	A	A	A	B	B	B	A	A	A	A	A	A	A	A	A	A	A
428	B	B	B	B	B	B	B	B	B	A	A	A	A	C	C	C	B	B	B	B	B	B	B	B	B	B	A	A	A	A	A	A	A	A	A	A	A	A	A	A	A	A	A	C	B	B	B	B	B
430	B	B	B	B	B	B	B	B	B	B	B	B	B	B	B	B	B	B	B	B	B	B	B	B	B	B	B	B	B	B	B	A	A	A	A	A	A	A	A	B	B	B	B	B	B	B	B	B	B
431	B	B	B	B	B	A	A	A	A	A	A	A	A	A	A	A	A	A	A	A	B	B	B	B	A	A	A	B	B	A	B	B	B	B	A	A	A	B	A	A	A	A	A	A	A	A	A	A	A
433	A	B	B	B	B	B	B	B	B	B	B	B	B	B	B	B	B	B	A	A	B	B	B	A	B	C	C	C	C	A	A	A	A	A	A	A	A	A	A	A	A	A	A	A	A	A	A	B	B
435	B	B	B	B	B	A	A	A	A	A	A	A	A	A	A	A	A	A	A	A	B	B	B	A	C	A	A	A	A	A	C	A	A	A	B	B	B	B	B	B	B	B	B	B	B	B	B	B	B
436	B	C	A	A	A	A	A	A	A	A	A	A	A	A	A	A	A	A	A	A	A	A	A	A	A	A	A	A	A	B	B	B	B	B	B	B	B	B	A	A	A	A	A	A	A	B	B	B	B
438	B	B	B	B	B	B	B	B	B	B	B	B	B	B	B	B	B	B	A	A	A	A	A	A	B	A	A	A	A	A	A	A	A	A	A	A	A	A	A	A	A	A	A	A	A	A	A	B	B
439	B	A	B	B	B	B	B	B	C	B	B	B	B	B	B	B	B	B	B	A	A	A	B	B	B	A	A	A	A	A	A	B	B	B	B	C	A	A	B	B	B	B	B	B	B	B	B	B	B
440	B	A	A	A	A	C	C	B	B	B	B	B	B	B	B	B	B	A	A	A	A	A	A	B	A	A	A	A	A	B	B	B	B	A	B	B	B	B	D	A	A	A	A	A	A	A	A	A	A
441	B	B	B	C	C	C	A	A	B	B	B	B	B	B	B	B	B	D	B	B	B	A	A	A	C	C	B	B	B	B	B	B	B	B	B	B	A	A	B	B	B	B	B	B	B	B	B	A	A
442	A	A	A	A	A	A	B	B	D	B	B	B	B	B	B	B	B	B	B	B	B	B	B	B	B	B	B	B	C	C	A	A	A	A	A	A	A	A	A	A	A	A	A	A	A	A	A	A	A
443	A	B	B	B	A	B	B	B	B	A	A	A	A	A	A	A	A	A	A	A	A	A	A	A	B	B	B	B	B	B	B	B	B	B	B	B	B	B	A	A	A	A	A	A	A	A	A	A	A
445	B	B	B	B	B	B	B	B	B	B	B	B	B	B	A	A	A	A	A	A	A	A	A	A	A	B	B	B	C	B	A	B	B	B	B	A	A	A	B	B	B	B	C	C	C	C	B	A	A
446	B	B	B	B	B	A	C	B	B	A	A	A	A	A	A	A	A	A	A	B	B	B	B	A	A	A	A	A	A	A	A	A	A	C	C	A	A	A	B	B	B	B	B	B	B	A	A	A	A
447	B	B	B	B	B	B	B	B	B	B	B	B	B	A	A	A	A	A	A	A	A	A	A	A	A	C	C	C	C	C	B	B	B	B	B	B	B	B	A	A	A	A	B	A	A	A	A	B	B
448	B	B	B	A	B	A	A	A	A	A	A	A	A	A	A	B	B	B	B	B	B	B	B	B	B	B	B	B	B	B	B	B	B	B	B	B	B	B	A	A	A	A	A	A	A	A	B	B	B
450	B	B	B	B	B	B	B	B	B	B	B	B	B	A	A	A	A	A	A	A	A	A	A	A	B	B	B	B	A	A	A	A	A	A	A	A	A	A	A	A	A	A	A	A	A	A	A	A	A
451	A	A	A	A	A	A	A	A	A	C	C	C	C	A	B	B	B	B	B	B	B	C	C	C	A	B	B	B	B	B	C	A	A	B	B	B	B	B	A	A	A	A	C	C	A	A	A	A	A
454	A	A	A	B	B	A	A	A	A	A	A	A	A	A	A	A	A	A	A	A	A	A	A	A	A	A	A	A	A	A	A	A	A	B	B	B	B	B	B	B	C	C	A	C	B	B	B	B	B
457	A	A	A	A	A	A	A	A	A	A	A	A	A	A	A	A	A	A	A	A	A	A	A	A	A	A	A	A	D	A	A	A	A	B	B	B	B	B	A	A	A	A	A	B	B	B	B	B	B
459	B	B	B	B	B	A	A	A	A	A	A	A	A	A	A	A	A	A	A	A	A	A	A	A	B	B	B	B	B	B	A	A	A	A	A	A	A	B	B	B	B	B	B	B	B	B	A	A	A
461	B	B	B	B	B	B	B	B	B	A	A	A	A	A	A	A	A	A	A	B	B	B	B	B	B	A	A	A	A	A	A	A	A	B	C	C	C	C	A	A	A	A	A	B	B	B	B	B	B
462	A	A	A	A	C	B	B	B	A	B	B	B	B	B	A	A	A	A	A	B	B	A	A	A	A	A	A	A	A	A	A	A	B	B	B	B	B	B	D	B	B	A	A	A	A	A	A	B	B
463	A	A	A	B	B	B	B	B	B	B	B	B	B	B	B	B	C	A	A	A	B	B	B	B	B	B	B	B	C	B	B	B	B	B	B	C	B	B	B	B	B	B	B	B	B	B	B	B	B
464	B	B	B	B	B	B	B	A	A	B	B	B	B	B	B	B	B	B	B	B	A	A	A	A	A	B	B	B	D	A	A	A	B	B	B	C	C	D	B	B	B	B	B	B	B	B	B	B	B
465	B	B	B	B	B	B	B	B	B	B	B	B	B	B	B	B	B	B	B	B	B	B	B	B	A	A	A	A	A	B	B	A	A	B	B	B	B	B	A	A	A	A	A	A	A	B	B	B	B
467	A	A	A	C	C	C	C	C	C	C	C	C	C	A	B	B	B	B	B	B	B	B	B	B	A	B	B	B	B	A	A	A	A	A	A	A	A	A	B	B	B	B	B	B	B	B	B	B	B
470	B	B	B	B	B	B	B	B	B	B	B	B	B	B	B	B	B	B	B	B	B	B	B	B	A	B	B	B	B	B	B	A	A	A	A	A	A	A	A	A	A	A	A	A	A	A	A	A	A
471	A	A	B	B	B	B	B	B	B	B	B	B	B	C	C	C	B	B	B	A	A	A	A	B	B	B	B	B	B	B	B	B	A	A	A	A	A	A	A	A	A	A	A	A	A	A	A	A	A
472	B	B	B	B	B	B	B	B	B	B	B	B	B	B	B	B	A	A	A	A	B	A	A	B	B	B	B	B	B	B	B	B	B	B	A	A	A	A	B	B	B	B	B	B	B	B	A	A	A
474	A	A	A	A	A	A	A	A	A	A	A	A	A	A	A	A	A	A	B	B	B	B	B	B	B	B	B	B	B	A	A	A	A	A	A	B	B	B	A	A	A	A	A	A	A	A	C	C	C
475	B	A	A	A	A	A	A	A	B	B	B	B	B	B	B	B	B	B	B	B	B	B	B	B	B	B	B	B	B	B	B	B	B	B	B	B	B	B	B	B	B	A	A	B	B	B	B	B	B
476	B	A	A	A	B	B	B	B	B	B	B	B	B	B	C	A	A	A	A	A	A	A	A	A	B	B	B	B	B	A	A	A	A	A	A	C	C	C	A	A	B	B	B	B	B	B	B	A	A
477	A	A	A	A	A	B	B	B	B	B	B	B	B	B	B	B	B	B	B	B	B	B	B	B	A	A	A	A	A	A	B	B	B	B	B	B	B	B	A	A	A	A	A	A	A	A	A	B	B
478	B	B	B	B	B	B	B	A	A	A	A	A	A	A	A	A	A	A	A	A	B	B	B	B	B	B	B	B	B	B	B	B	A	A	A	A	A	A	A	A	A	A	A	A	A	A	A	A	A
479	A	A	A	A	A	A	A	A	A	A	A	A	A	B	B	B	B	A	A	A	A	A	A	A	B	B	B	B	B	B	B	B	B	B	B	B	B	A	A	A	A	A	A	A	A	A	B	B	B
480	B	B	B	B	B	A	A	A	A	A	A	C	B	B	B	B	B	A	C	C	C	C	C	C	A	A	A	A	A	A	B	B	B	B	C	B	B	B	A	A	A	A	A	B	B	B	B	B	B
481	A	A	A	C	C	B	B	B	B	B	B	B	B	B	B	B	B	B	B	B	B	B	B	B	B	B	B	B	B	B	B	B	B	B	B	B	B	B	A	A	A	A	B	B	B	B	B	B	B
484	A	A	A	A	A	A	B	B	B	B	B	B	C	B	B	B	B	B	B	B	B	B	B	B	B	B	B	B	B	B	B	B	B	B	B	A	A	A	A	A	A	A	A	A	A	A	B	B	B
489	B	B	B	B	B	B	B	B	B	B	B	B	B	B	B	B	B	B	B	B	B	B	B	B	A	A	A	A	A	A	A	A	B	B	B	B	B	B	A	A	A	A	A	A	B	B	B	B	B
490	B	B	B	B	A	A	A	A	A	A	A	A	A	A	A	A	A	A	A	A	B	B	B	B	A	A	A	A	A	A	B	B	B	B	A	A	B	B	A	A	A	A	A	A	A	A	B	B	B
491	A	A	A	B	B	C	C	B	B	B	B	B	B	A	A	A	A	A	A	B	B	B	B	B	B	B	B	B	B	B	B	B	B	B	B	B	B	B	A	A	A	A	A	A	C	C	A	B	B
492	A	A	B	B	B	B	B	B	B	B	B	B	B	A	A	A	A	A	A	B	B	B	B	B	B	B	B	B	B	B	B	B	B	A	A	A	A	A	B	B	B	B	B	B	B	B	B	B	B
493	A	A	A	A	A	B	B	B	B	B	B	B	B	B	B	B	B	B	B	B	B	B	B	B	A	A	A	A	A	B	B	B	C	C	C	C	B	B	A	A	A	A	B	B	B	B	B	B	B
494	A	A	A	A	A	A	B	A	A	A	A	A	A	A	A	A	A	B	B	B	B	B	B	B	B	B	B	B	B	B	B	B	B	B	B	A	A	A	A	A	C	C	B	B	B	A	A	A	A
495	A	A	A	B	D	A	A	A	B	B	B	A	A	A	A	A	A	A	A	A	A	A	A	A	B	B	B	B	B	B	B	B	B	A	A	A	A	B	A	A	A	A	A	A	B	B	B	B	B
496	B	B	B	B	B	B	B	A	A	A	A	A	A	B	B	B	B	B	B	B	B	B	B	B	A	A	A	A	A	A	B	B	B	B	B	B	B	B	B	B	A	A	A	A	A	A	A	A	A
497	B	B	C	C	C	B	B	B	B	B	B	B	B	B	B	B	B	B	B	B	B	B	B	B	A	B	B	B	B	B	B	B	A	A	A	A	A	A	A	A	A	A	A	A	A	A	B	B	A
499	B	B	B	B	B	B	B	B	B	B	B	A	A	A	A	A	A	A	A	A	A	A	A	A	B	A	A	A	A	A	A	A	A	A	A	A	A	A	B	B	B	B	B	B	B	B	B	B	B
[truncated: 41 more columns]
